# Supplementary material for: Marker Metabolite‐Based Multi‐Omics Analysis Identifies New Loci Controlling Thousand Seed Weight in Brassica Napus
Source: Adv Sci (Weinh). 2025 Sep 19;12(42):e12509. doi: 10.1002/advs.202512509 (PMC12622543; doi:10.1002/advs.202512509)
Supplement: Supplementary file 2 — Supplemental Table 1 [file ADVS-12-e12509-s002.xlsx]

## Sheet: S1
Supplementary Table 1 Metabolites correlated with TSW in 2017 and 2018.
Metabolite	Type	r_17	p_17	r_18	p_18	Name	Identification	Class
mr1058	negative	-0.152	0.00295203	-0.183	0.000704821	Tricin	standard	Flavonoids
mr1076	negative	-0.148	0.00382149	-0.158	0.00345204	Chrysoeriol 5-O-hexoside	putative	Flavonoids
mr1077	negative	-0.136	0.00795303	-0.154	0.00443442	Chrysoeriol C-hexoside	putative	Flavonoids
mr1082	negative	-0.141	0.00580148	-0.154	0.00450187	Selgin 5-O-hexoside	putative	Flavonoids
mr1083	negative	-0.14	0.00650192	-0.167	0.0020491	Tricin 5-O-hexoside	putative	Flavonoids
mr1089	negative	-0.162	0.0015032	-0.264	7.81e-07	Chrysoeriol O-malonylhexoside	putative	Flavonoids
mr1093	negative	-0.144	0.00491194	-0.225	2.82e-05	Tricin O-malonylhexoside	putative	Flavonoids
mr1204	negative	-0.155	0.00242123	-0.171	0.00153615	Chrysoeriol 7-O-hexoside	putative	Flavonoids
mr1275	negative	-0.133	0.00964866	-0.184	0.000644972	Tricin 7-O-hexoside	putative	Flavonoids
mr1454	negative	-0.101	0.0490487	-0.203	0.000163565	DL-alpha,epsilon-Diaminopimelic acid	putative	Amino acid derivative
mr1815	negative	-0.102	0.0469431	-0.167	0.00203225	#N/A	#N/A	Other
mr2090	negative	-0.178	0.000509671	-0.113	0.0373298	Phloretin	standard	Flavonoids
mr2113	negative	-0.106	0.0394977	-0.17	0.00170571	Sinapoyl malate	standard	Phenylpropanoids
mr2136	negative	-0.145	0.0047767	-0.314	3.3e-09	S-Adenosyl-L-homocysteine	standard	Other
mr350	negative	-0.141	0.00613811	-0.186	0.000567993	4-Deoxy-5-C-(3,5-di-sec-butyl-1-cyclopenten-1-yl)pentonic acid	standard	Other
n00282	negative	-0.133	0.0096318	-0.16	0.003075	#N/A	#N/A	Other
n05461	negative	-0.107	0.0366914	-0.196	0.000290345	#N/A	#N/A	Other
S21_L-0942	negative	-0.122	0.0170933	-0.137	0.0113067	Isorhamnetin 3-galactoside	putative	Flavonoids
S21_L-1941	negative	-0.179	0.000448789	-0.127	0.0190262	#N/A	#N/A	Other
S21_L-3824	negative	-0.115	0.0247942	-0.156	0.00401903	#N/A	#N/A	Other
S21_L-4002	negative	-0.211	3.41e-05	-0.152	0.00503049	16,16-dimethyl Prostaglandin A1	putative	Other
S21_L-4047	negative	-0.219	1.64e-05	-0.128	0.0183255	daphneticin 4''-O-beta-D-glucopyranoside	putative	Other
S21_L-4082	negative	-0.215	2.44e-05	-0.177	0.00109504	#N/A	#N/A	Other
S21_L-4776	negative	-0.194	0.000140802	-0.163	0.00260291	#N/A	#N/A	Other
S21_L-4831	negative	-0.102	0.0473364	-0.218	5.15e-05	#N/A	#N/A	Other
S21_L-4952	negative	-0.16	0.00180446	-0.129	0.0175031	#N/A	#N/A	Other
S21_L-5959	negative	-0.139	0.00689635	-0.27	4.42e-07	#N/A	#N/A	Other
S21_L-5995	negative	-0.215	2.41e-05	-0.305	1.03e-08	#N/A	#N/A	Other
S21_S-0031	negative	-0.132	0.00988143	-0.118	0.0296392	Quercetin 3-(6''''-sinapylsophorotrioside)	putative	Flavonoids
S21_S-0966	negative	-0.104	0.0430037	-0.133	0.0142726	#N/A	#N/A	Other
S21_S-1014	negative	-0.114	0.0263303	-0.162	0.00273028	#N/A	#N/A	Other
S21_S-1322	negative	-0.179	0.000468761	-0.238	9.38e-06	#N/A	#N/A	Other
S21_S-2681	negative	-0.112	0.0298586	-0.189	0.000483861	N-glucosylnicotinate	putative	Other
S21-0439	negative	-0.122	0.0171493	-0.135	0.0127752	#N/A	#N/A	Other
S21-0453	negative	-0.112	0.0296943	-0.161	0.00297773	#N/A	#N/A	Other
S21-0635	negative	-0.137	0.00747393	-0.126	0.0204248	#N/A	#N/A	Other
S21-0709	negative	-0.134	0.00909646	-0.154	0.00439849	Flavone base + 3O, 2MeO, O-guaiacylglycerol-Hex	putative	Flavonoids
S21-1286	negative	-0.116	0.0238933	-0.154	0.00451773	#N/A	#N/A	Other
S21-2832	negative	-0.215	2.52e-05	-0.162	0.00281139	#N/A	#N/A	Other
S21-2905	negative	-0.21	3.9e-05	-0.116	0.033178	#N/A	#N/A	Other
S21-2999	negative	-0.149	0.0037313	-0.145	0.00744936	#N/A	#N/A	Other
S21-3477	negative	-0.106	0.0386803	-0.113	0.0382372	#N/A	#N/A	Other
S21-3833	negative	-0.135	0.00837608	-0.208	0.000117197	#N/A	#N/A	Other
S21-4887	negative	-0.169	0.00097634	-0.253	2.31e-06	#N/A	#N/A	Other
S21-5246	negative	-0.113	0.0276506	-0.171	0.00157236	#N/A	#N/A	Other
S21-5330	negative	-0.169	0.000974086	-0.232	1.63e-05	#N/A	#N/A	Other
mr1169	positive	0.173	0.000736222	0.25	3.13e-06	Roseoside	putative	Other
mr1170	positive	0.106	0.0399119	0.189	0.000480198	Caffeoyl shikimic acid	putative	Phenylpropanoids
mr1421	positive	0.15	0.00343543	0.233	1.42e-05	#N/A	#N/A	Other
mr1570	positive	0.131	0.0107072	0.124	0.0226152	#N/A	#N/A	Other
mr1661	positive	0.103	0.0443777	0.141	0.00952493	octyl methoxycinnamate	standard	Phenylpropanoids
mr176	positive	0.106	0.0387103	0.182	0.000749499	beta-Homothreonine	putative	Amino acid derivative
mr1819	positive	0.22	1.48e-05	0.259	1.34e-06	#N/A	#N/A	Other
mr1904	positive	0.128	0.0125076	0.218	5.33e-05	#N/A	#N/A	Other
mr1987	positive	0.151	0.00311	0.122	0.0246772	#N/A	#N/A	Other
mr2041	positive	0.107	0.0372988	0.217	5.43e-05	S-Carboxymethyl-L-cysteine	standard	Amino acid derivative
mr2058	positive	0.129	0.0120379	0.155	0.00413151	3,4-Dihydroxy-L-phenylalanine	standard	Amino acid derivative
mr2078	positive	0.103	0.0445748	0.22	4.37e-05	7-Hydroxyflavone	standard	Flavonoids
mr2098	positive	0.205	6.02e-05	0.158	0.00353387	IAA-Glu	standard	Amino acid derivative
mr772	positive	0.104	0.0424148	0.207	0.000126893	3-Methylhistidine	standard	Amino acid derivative
mr872	positive	0.162	0.00157385	0.168	0.00196768	(+-)-5-Oxo-2-isopropyl-cyclohexen-(6)-carbonsaeure-(1)|2-Isopropyl-cyclohexen-(6)-on-(5)-carbonsaeure-(1)|2-Methoaethyl-cyclohexen-(6)-on-(5)-carbonsaeure-(1)|5-oxo-o-menth-6-en-7-oic acid|5-Oxo-o-menth-6-en-7-saeure	putative	Other
p207-1	positive	0.135	0.00838835	0.173	0.00135583	#N/A	#N/A	Other
S21_L-0343	positive	0.125	0.0151631	0.119	0.0280484	#N/A	#N/A	Other
S21_L-0512	positive	0.16	0.00179753	0.127	0.0193902	#N/A	#N/A	Other
S21_L-1836	positive	0.119	0.0201996	0.221	4.08e-05	Ile Ile Asn	putative	Amino acid derivative
S21_L-1949	positive	0.126	0.0142689	0.12	0.0273118	#N/A	#N/A	Other
S21_L-2026	positive	0.126	0.0139939	0.121	0.0254008	#N/A	#N/A	Other
S21_L-2409	positive	0.141	0.00589918	0.191	0.000404556	#N/A	#N/A	Other
S21_L-2664	positive	0.13	0.0113252	0.13	0.0167044	#N/A	#N/A	Other
S21_L-2853	positive	0.148	0.00397651	0.204	0.000150401	#N/A	#N/A	Other
S21_L-3352	positive	0.136	0.00792569	0.196	0.000284576	(+)-7-epi-12-hydroxyjasmonoyl-L-isoleucine	putative	Other
S21_L-3616	positive	0.168	0.00101906	0.121	0.0256192	#N/A	#N/A	Other
S21_L-3994	positive	0.112	0.028633	0.137	0.0118326	#N/A	#N/A	Other
S21_L-4193	positive	0.19	0.000199476	0.251	2.78e-06	#N/A	#N/A	Other
S21_L-4233	positive	0.145	0.00477177	0.119	0.0284193	#N/A	#N/A	Other
S21_L-4307	positive	0.131	0.0103945	0.173	0.00141238	#N/A	#N/A	Other
S21_L-4407	positive	0.123	0.0162577	0.175	0.00125569	#N/A	#N/A	Other
S21_L-5503	positive	0.11	0.0329389	0.17	0.00172977	#N/A	#N/A	Other
S21_S-0256	positive	0.108	0.0350557	0.212	8.29e-05	#N/A	#N/A	Other
S21_S-0305	positive	0.16	0.00176566	0.172	0.00145465	#N/A	#N/A	Other
S21_S-0678	positive	0.235	3.71e-06	0.267	6.04e-07	#N/A	#N/A	Other
S21_S-0752	positive	0.133	0.00950274	0.157	0.0037399	#N/A	#N/A	Other
S21_S-0841	positive	0.136	0.00807425	0.136	0.0120479	#N/A	#N/A	Other
S21_S-0992	positive	0.126	0.0138035	0.16	0.00311637	#N/A	#N/A	Other
S21_S-0999	positive	0.127	0.0132963	0.189	0.000480788	#N/A	#N/A	Other
S21_S-1142	positive	0.108	0.0357483	0.193	0.000358064	#N/A	#N/A	Other
S21_S-1266	positive	0.192	0.00016394	0.237	1e-05	#N/A	#N/A	Other
S21_S-1308	positive	0.177	0.000548007	0.202	0.000179888	#N/A	#N/A	Other
S21_S-1721	positive	0.188	0.000226383	0.204	0.000158591	#N/A	#N/A	Other
S21_S-1808	positive	0.109	0.0341711	0.139	0.010142	#N/A	#N/A	Other
S21_S-2294	positive	0.103	0.0459194	0.222	3.86e-05	#N/A	#N/A	Other
S21_S-2485	positive	0.109	0.0345423	0.114	0.0356924	#N/A	#N/A	Other
S21_S-2674	positive	0.208	4.42e-05	0.275	2.69e-07	#N/A	#N/A	Other
S21_S-2761	positive	0.24	2.22e-06	0.261	1.08e-06	#N/A	#N/A	Other
S21_S-2912	positive	0.115	0.0248251	0.137	0.0112841	#N/A	#N/A	Other
S21_S-3338	positive	0.112	0.0287973	0.176	0.00117483	#N/A	#N/A	Other
S21_S-4234	positive	0.17	0.000911757	0.2	0.000216445	#N/A	#N/A	Other
S21_S-4355	positive	0.163	0.00146166	0.181	0.000790803	#N/A	#N/A	Other
S21_S-4508	positive	0.152	0.002971	0.143	0.00833543	#N/A	#N/A	Other
S21_S-4962	positive	0.102	0.0462358	0.173	0.00141096	1,4,6-TRIMETHYLNAPHTHALENE	putative	Other
S21_S-5316	positive	0.141	0.00580938	0.126	0.019913	#N/A	#N/A	Other
S21_S-5484	positive	0.197	0.000112998	0.244	5.68e-06	#N/A	#N/A	Other
S21-0128	positive	0.115	0.0246316	0.192	0.000386344	#N/A	#N/A	Other
S21-0169	positive	0.155	0.00244054	0.119	0.0279164	#N/A	#N/A	Other
S21-0567	positive	0.169	0.000941249	0.126	0.0205605	#N/A	#N/A	Other
S21-0694	positive	0.123	0.016761	0.171	0.00156514	#N/A	#N/A	Other
S21-0743	positive	0.142	0.00571195	0.132	0.0151322	#N/A	#N/A	Other
S21-1134	positive	0.104	0.0423868	0.226	2.69e-05	#N/A	#N/A	Other
S21-1526	positive	0.161	0.00164213	0.164	0.00248747	#N/A	#N/A	Other
S21-1527	positive	0.13	0.0110339	0.248	3.87e-06	#N/A	#N/A	Other
S21-1569	positive	0.132	0.0101252	0.14	0.00975955	Folinic acid	putative	Other
S21-1674	positive	0.112	0.029122	0.15	0.00569326	#N/A	#N/A	Other
S21-1813	positive	0.128	0.0127642	0.146	0.00713969	#N/A	#N/A	Other
S21-2077	positive	0.156	0.00228334	0.132	0.0152946	#N/A	#N/A	Other
S21-2226	positive	0.126	0.0139735	0.228	2.29e-05	#N/A	#N/A	Other
S21-2486	positive	0.134	0.00923462	0.168	0.00195056	#N/A	#N/A	Other
S21-2856	positive	0.123	0.0165736	0.185	0.000640011	#N/A	#N/A	Other
S21-2893	positive	0.15	0.00344975	0.178	0.00101336	#N/A	#N/A	Other
S21-3042	positive	0.135	0.00830716	0.19	0.000423256	#N/A	#N/A	Other
S21-3131	positive	0.148	0.00396532	0.176	0.00111609	Sphalleroside A	putative	Phenylpropanoids
S21-3410	positive	0.119	0.020327	0.224	3.21e-05	#N/A	#N/A	Other
S21-3675	positive	0.123	0.0167847	0.119	0.0287339	#N/A	#N/A	Other
S21-4031	positive	0.164	0.00137018	0.11	0.0426485	#N/A	#N/A	Other
S21-4140	positive	0.107	0.0376503	0.223	3.46e-05	3-Methoxytyrosine	putative	Amino acid derivative
S21-4360	positive	0.2	9e-05	0.266	6.44e-07	#N/A	#N/A	Other
S21-4497	positive	0.149	0.00353849	0.199	0.000221118	#N/A	#N/A	Other
S21-4635	positive	0.109	0.0334933	0.139	0.0103247	#N/A	#N/A	Other
S21-4731	positive	0.101	0.049273	0.124	0.0226788	DODECAMETHYLCYCLOHEXASILOXANE	putative	Other
S21-4770	positive	0.134	0.00877729	0.191	0.000396642	6-Methoxyquinoline	putative	Amino acid derivative
S21-4792	positive	0.166	0.00119803	0.219	4.77e-05	#N/A	#N/A	Other
S21-5006	positive	0.111	0.0302848	0.152	0.00496247	#N/A	#N/A	Other
S21-5460	positive	0.127	0.0136559	0.204	0.000154207	#N/A	#N/A	Other
S21-5703	positive	0.103	0.0459781	0.146	0.00723231	#N/A	#N/A	Other
S21-5880	positive	0.126	0.0144441	0.236	1.08e-05	biopterin	putative	Other
S21-6053	positive	0.103	0.0442393	0.162	0.00273637	7alpha,8alpha-Epoxide,3-O-beta-D-glucopyranoside-3-Hydroxy-5,7-megastigmadien-9-one|Icariside B2	putative	Other
wm0031	positive	0.11	0.0327147	0.165	0.00228654	#N/A	#N/A	Other
wm0034	positive	0.117	0.0229535	0.157	0.00377845	4-Indolecarbaldehyde	standard	Amino acid derivative

## Sheet: S2
Supplementary Table 2 mGWAS results of TSW-correlated metabolites in 2 years.
Lead variation	Chromosome	Position	P-value	Trait	Class	Year	mQTL	Hotspot
BnvaC0400008309	C04	8309	8.47499e-10	mr2136	Other	2018	mQTL3243
BnvaC0900069887	C09	69887	3.13135e-10	S21-2905	Other	2018	mQTL4829
BnvaC0400110117	C04	110117	6.40209e-09	mr2136	Other	2018	mQTL3244
BnvaA0600127995	A06	127995	2.03147e-08	S21-1134	Other	2018	mQTL988
BnvaA0300149630	A03	149630	3.57353e-12	S21-4635	Other	2017	mQTL419
BnvaA0600150418	A06	150418	4.71352e-09	S21-4731	Other	2017	mQTL989
BnvaA0600153697	A06	153697	5.29012e-08	S21-0453	Other	2018	mQTL989
BnvaA0600153711	A06	153711	5.34973e-08	S21_S-0256	Other	2017	mQTL989
BnvaA0600173757	A06	173757	7.41623e-09	S21_S-0992	Other	2017	mQTL989
BnvaA0300176308	A03	176308	2.43501e-10	S21-4635	Other	2018	mQTL419
BnvaC0900184383	C09	184383	5.2809e-08	S21-2905	Other	2018	mQTL4830
BnvaC0700193003	C07	193003	7.26789e-08	S21_S-0256	Other	2017	mQTL4253
BnvaC0700193003	C07	193003	4.43787e-08	S21-1134	Other	2017	mQTL4253
BnvaC0400210287	C04	210287	1.10609e-10	mr2136	Other	2018	mQTL3245
BnvaA0600219976	A06	219976	1.53526e-10	S21_S-2485	Other	2018	mQTL989
BnvaA0600220441	A06	220441	1.02037e-12	S21_S-1721	Other	2017	mQTL989
BnvaA0600220464	A06	220464	3.39472e-16	S21_S-1721	Other	2018	mQTL989
BnvaA0600222433	A06	222433	9.50588e-09	S21_L-4307	Other	2017	mQTL989
BnvaA0600234343	A06	234343	3.61223e-08	S21_S-2761	Other	2017	mQTL989
BnvaA0300249969	A03	249969	1.76967e-09	S21-4635	Other	2017	mQTL420
BnvaA1000278044	A10	278044	6.01884e-08	S21-1134	Other	2018	mQTL1885
BnvaA0600313252	A06	313252	5.09716e-08	S21_S-2485	Other	2017	mQTL990
BnvaC0100315124	C01	315124	7.54379e-08	S21_L-5503	Other	2017	mQTL2047
BnvaA0300384239	A03	384239	9.12407e-08	S21-4635	Other	2018	mQTL421
BnvaC0400398817	C04	398817	6.94415e-08	S21-1134	Other	2018	mQTL3246
BnvaA0600401887	A06	401887	1.37199e-09	S21_S-1721	Other	2017	mQTL991
BnvaA0500412934	A05	412934	1.02208e-07	S21-1526	Other	2017	mQTL791
BnvaA0600425024	A06	425024	1.61452e-10	S21_S-1721	Other	2018	mQTL991
BnvaC0100428315	C01	428315	3.05927e-08	S21_S-3338	Other	2017	mQTL2048
BnvaA0200495136	A02	495136	1.58477e-08	S21_L-4952	Other	2018	mQTL208
BnvaA0800495512	A08	495512	1.12184e-07	S21_S-0966	Other	2017	mQTL1425
BnvaA0800495519	A08	495519	9.96553e-08	mr1815	Other	2018	mQTL1425
BnvaA0800495722	A08	495722	5.83264e-08	S21_L-4233	Other	2017	mQTL1425
BnvaC0900569993	C09	569993	1.83686e-09	S21-2905	Other	2018	mQTL4834
BnvaA1000614500	A10	614500	1.43215e-08	S21-0453	Other	2018	mQTL1888
BnvaC0900641590	C09	641590	4.41272e-08	S21-2905	Other	2017	mQTL4835
BnvaA0600663333	A06	663333	2.55975e-08	S21-2999	Other	2018	mQTL993
BnvaC0300753320	C03	753320	7.97022e-08	S21_L-4233	Other	2017	mQTL2756
BnvaC0900768182	C09	768182	2.12408e-08	S21-2905	Other	2017	mQTL4836
BnvaC0900786461	C09	786461	2.8373e-09	S21-2905	Other	2018	mQTL4836
BnvaA0600808319	A06	808319	4.31134e-11	S21_S-1721	Other	2017	mQTL994
BnvaA0600808319	A06	808319	1.62512e-08	S21_S-2485	Other	2017	mQTL994
BnvaA0600808319	A06	808319	2.61452e-09	S21_S-2485	Other	2018	mQTL994
BnvaA0800823218	A08	823218	1.06451e-07	S21_S-0966	Other	2018	mQTL1428
BnvaA0100842473	A01	842473	4.40663e-08	S21_L-2664	Other	2017	mQTL8
BnvaA0100842473	A01	842473	1.11067e-07	mr1987	Other	2018	mQTL8
BnvaA0600893797	A06	893797	1.43879e-12	S21_S-1721	Other	2018	mQTL995
BnvaC0900928817	C09	928817	8.91272e-08	S21-2905	Other	2017	mQTL4837
BnvaC0300937252	C03	937252	2.51735e-09	mr1421	Other	2017	mQTL2758
BnvaC0300937252	C03	937252	4.10093e-08	S21_S-5484	Other	2017	mQTL2758
BnvaC0300937252	C03	937252	4.30548e-08	S21-1527	Other	2017	mQTL2758
BnvaC0300937252	C03	937252	4.63962e-08	S21-2226	Other	2017	mQTL2758
BnvaC0301008804	C03	1008804	7.03739e-08	S21-1569	Other	2018	mQTL2758
BnvaC0301015313	C03	1015313	5.77186e-08	S21_S-4962	Other	2017	mQTL2759
BnvaA0601027463	A06	1027463	4.45092e-09	S21_S-1721	Other	2018	mQTL997
BnvaA0801123417	A08	1123417	5.48078e-08	S21_S-1142	Other	2018	mQTL1431
BnvaA0801123417	A08	1123417	1.18483e-07	S21-0743	Other	2018	mQTL1431
BnvaA0301126068	A03	1126068	8.31861e-08	mr1815	Other	2017	mQTL427
BnvaA0801259071	A08	1259071	7.08165e-08	mr1421	Other	2018	mQTL1433
BnvaC0701347528	C07	1347528	1.0837e-07	S21-0709	Flavonoids	2017	mQTL4260
BnvaC0701397083	C07	1397083	1.56516e-08	S21_L-2409	Other	2017	mQTL4261
BnvaC0701397095	C07	1397095	1.53087e-08	mr176	Amino acid derivative	2017	mQTL4261
BnvaC0701397130	C07	1397130	2.96696e-09	S21_L-4233	Other	2017	mQTL4261
BnvaC0701397130	C07	1397130	1.26213e-08	S21-1134	Other	2017	mQTL4261
BnvaC0701397130	C07	1397130	5.57952e-09	mr350	Other	2018	mQTL4261
BnvaC0701454903	C07	1454903	1.99203e-08	S21_L-3352	Other	2017	mQTL4261
BnvaC0701454903	C07	1454903	2.7428e-09	S21-4731	Other	2017	mQTL4261
BnvaC0701454903	C07	1454903	1.24097e-08	mr1815	Other	2018	mQTL4261
BnvaC0701454903	C07	1454903	5.0466e-09	mr2078	Flavonoids	2018	mQTL4261
BnvaC0701454903	C07	1454903	1.16934e-08	S21_L-1836	Amino acid derivative	2018	mQTL4261
BnvaC0701454903	C07	1454903	1.09797e-08	S21_L-3352	Other	2018	mQTL4261
BnvaC0701454903	C07	1454903	1.27702e-08	S21_L-5959	Other	2018	mQTL4261
BnvaC0701454903	C07	1454903	4.51429e-08	S21_S-0256	Other	2018	mQTL4261
BnvaC0701454903	C07	1454903	5.19364e-12	S21-1134	Other	2018	mQTL4261
BnvaC0701454903	C07	1454903	1.18756e-08	S21-2893	Other	2018	mQTL4261
BnvaC0701454903	C07	1454903	2.21623e-10	S21-3410	Other	2018	mQTL4261
BnvaC0701454903	C07	1454903	1.01673e-07	S21-4770	Amino acid derivative	2018	mQTL4261
BnvaC0701454903	C07	1454903	8.47547e-08	wm0031	Other	2018	mQTL4261
BnvaC0601480665	C06	1480665	8.36672e-09	S21-1526	Other	2017	mQTL3953
BnvaA0901513132	A09	1513132	9.17029e-08	S21-0567	Other	2017	mQTL1603
BnvaC0301568795	C03	1568795	7.24802e-08	S21_L-4776	Other	2017	mQTL2764
BnvaC0901624756	C09	1624756	7.95298e-08	S21-2905	Other	2018	mQTL4844
BnvaC0901629773	C09	1629773	5.05058e-08	S21_L-3616	Other	2018	mQTL4844
BnvaC0701710088	C07	1710088	1.11478e-08	S21-0709	Flavonoids	2017	mQTL4263
BnvaC0701710175	C07	1710175	2.14573e-10	S21_L-4233	Other	2017	mQTL4263
BnvaC0701710175	C07	1710175	7.91462e-08	S21-1134	Other	2017	mQTL4263
BnvaC0701710175	C07	1710175	8.44633e-10	S21-4140	Amino acid derivative	2017	mQTL4263
BnvaC0701710175	C07	1710175	1.30189e-08	S21_L-1836	Amino acid derivative	2018	mQTL4263
BnvaC0701710175	C07	1710175	6.61266e-08	S21_L-5959	Other	2018	mQTL4263
BnvaC0701710175	C07	1710175	3.42986e-08	S21_S-1322	Other	2018	mQTL4263
BnvaC0701710175	C07	1710175	3.68124e-10	S21-1134	Other	2018	mQTL4263
BnvaC0701710175	C07	1710175	2.25419e-08	S21-4770	Amino acid derivative	2018	mQTL4263
BnvaA0401739181	A04	1739181	4.53184e-08	S21-0743	Other	2017	mQTL681
BnvaA0401739191	A04	1739191	2.68761e-09	S21_L-2409	Other	2017	mQTL681
BnvaA0401739191	A04	1739191	1.12606e-08	S21_L-3352	Other	2017	mQTL681
BnvaA0401739191	A04	1739191	6.79943e-08	S21_S-0256	Other	2017	mQTL681
BnvaA0401739191	A04	1739191	5.31023e-08	S21-0709	Flavonoids	2017	mQTL681
BnvaA0401739191	A04	1739191	1.95535e-09	S21-1134	Other	2017	mQTL681
BnvaA0401739191	A04	1739191	3.01024e-08	mr1815	Other	2018	mQTL681
BnvaA0401739191	A04	1739191	1.14155e-08	S21_L-1836	Amino acid derivative	2018	mQTL681
BnvaA0401739191	A04	1739191	4.00757e-11	S21-1134	Other	2018	mQTL681
BnvaA0401739191	A04	1739191	4.59727e-08	S21-3410	Other	2018	mQTL681
BnvaC0601847467	C06	1847467	6.98275e-08	S21_L-4233	Other	2017	mQTL3956
BnvaA0302034917	A03	2034917	1.52134e-09	mr1904	Other	2017	mQTL435
BnvaA0502044973	A05	2044973	1.00345e-07	S21-5246	Other	2017	mQTL805
BnvaC0902073726	C09	2073726	4.92784e-09	S21-1526	Other	2018	mQTL4848
BnvaA0902084066	A09	2084066	6.00705e-08	S21-2486	Other	2017	mQTL1608
BnvaA0902089784	A09	2089784	3.63333e-09	S21_L-3616	Other	2018	mQTL1609
BnvaA0802108330	A08	2108330	6.50729e-08	S21-4731	Other	2017	mQTL1440
BnvaA0802119690	A08	2119690	2.98694e-08	S21-3675	Other	2017	mQTL1440
BnvaA0802152243	A08	2152243	8.62979e-08	S21-1674	Other	2017	mQTL1441
BnvaC0902203607	C09	2203607	8.86665e-08	S21_S-1142	Other	2018	mQTL4849
BnvaA0902204855	A09	2204855	2.1799e-11	S21_L-3616	Other	2018	mQTL1610
BnvaA0902214394	A09	2214394	1.93984e-08	S21-2486	Other	2017	mQTL1610
BnvaC0902218149	C09	2218149	6.58142e-09	S21-1526	Other	2018	mQTL4849
BnvaC0202234935	C02	2234935	4.58107e-08	S21-1134	Other	2017	mQTL2378
BnvaA0302249015	A03	2249015	8.19599e-08	S21-1674	Other	2018	mQTL437
BnvaC0302271962	C03	2271962	1.16382e-07	S21-4140	Amino acid derivative	2018	mQTL2770
BnvaA0302331433	A03	2331433	9.97158e-20	mr1904	Other	2017	mQTL438
BnvaA0302332147	A03	2332147	5.24652e-14	mr1904	Other	2018	mQTL438
BnvaA0502345286	A05	2345286	1.11021e-07	S21_S-0305	Other	2018	mQTL807
BnvaA0902352711	A09	2352711	1.57994e-08	mr2136	Other	2017	mQTL1611
BnvaA0302359045	A03	2359045	1.07914e-07	S21-1674	Other	2018	mQTL438
BnvaC0902370071	C09	2370071	4.72463e-10	S21-1526	Other	2018	mQTL4851
BnvaC0902370165	C09	2370165	5.21101e-08	S21_L-3616	Other	2018	mQTL4851
BnvaA0902383445	A09	2383445	5.88691e-09	S21-4887	Other	2018	mQTL1611
BnvaC0902390261	C09	2390261	2.24655e-09	S21-2486	Other	2017	mQTL4851
BnvaA0302443021	A03	2443021	4.4309e-17	mr1904	Other	2017	mQTL439
BnvaA0302446698	A03	2446698	3.68866e-10	mr1904	Other	2018	mQTL439
BnvaA0902473413	A09	2473413	1.92674e-09	S21_S-3338	Other	2018	mQTL1612
BnvaA0902476176	A09	2476176	7.21492e-08	S21-4887	Other	2017	mQTL1612
BnvaA0902476198	A09	2476198	1.25595e-12	S21_L-3616	Other	2017	mQTL1612
BnvaA0902476198	A09	2476198	9.04972e-15	S21-2486	Other	2017	mQTL1612
BnvaA0902476198	A09	2476198	2.40244e-19	S21_L-3616	Other	2018	mQTL1612
BnvaA0902477765	A09	2477765	1.73231e-10	mr2041	Amino acid derivative	2017	mQTL1612
BnvaC0902478076	C09	2478076	3.07228e-08	S21-4792	Other	2017	mQTL4852
BnvaA0902478796	A09	2478796	3.24682e-12	S21-0635	Other	2017	mQTL1612
BnvaA0902478796	A09	2478796	5.60652e-11	S21-1286	Other	2017	mQTL1612
BnvaA0902478880	A09	2478880	6.37832e-08	mr1169	Other	2018	mQTL1612
BnvaA0902478880	A09	2478880	3.4586e-09	mr1421	Other	2018	mQTL1612
BnvaA0902478880	A09	2478880	5.05462e-08	mr872	Other	2018	mQTL1612
BnvaA0902478880	A09	2478880	4.05871e-08	S21_L-4193	Other	2018	mQTL1612
BnvaA0902478880	A09	2478880	1.03389e-08	S21_L-4407	Other	2018	mQTL1612
BnvaA0902478880	A09	2478880	1.33246e-09	S21_S-5484	Other	2018	mQTL1612
BnvaA0902478880	A09	2478880	1.80114e-08	S21-1527	Other	2018	mQTL1612
BnvaA0902478880	A09	2478880	8.98868e-08	S21-2486	Other	2018	mQTL1612
BnvaA0902479047	A09	2479047	4.74508e-11	S21-2226	Other	2018	mQTL1612
BnvaA0902479047	A09	2479047	2.77104e-08	S21-4497	Other	2018	mQTL1612
BnvaA0902479057	A09	2479057	1.87975e-08	S21_L-4407	Other	2017	mQTL1612
BnvaA0902481978	A09	2481978	1.56875e-09	S21_S-3338	Other	2017	mQTL1612
BnvaA0902481978	A09	2481978	6.4634e-10	S21-0635	Other	2018	mQTL1612
BnvaC0202482181	C02	2482181	1.54683e-09	S21_L-4233	Other	2017	mQTL2380
BnvaA0902486460	A09	2486460	5.9428e-08	S21_S-4355	Other	2018	mQTL1612
BnvaA0902486529	A09	2486529	2.17211e-08	S21-5246	Other	2018	mQTL1612
BnvaC0802492960	C08	2492960	1.01755e-07	S21_L-3352	Other	2017	mQTL4573
BnvaC0902502729	C09	2502729	3.00495e-08	S21-2486	Other	2017	mQTL4852
BnvaC0902545051	C09	2545051	5.49469e-10	S21-1526	Other	2018	mQTL4853
BnvaA1002548348	A10	2548348	1.69772e-08	S21_L-2026	Other	2017	mQTL1906
BnvaA0902550835	A09	2550835	8.93301e-10	mr2136	Other	2017	mQTL1613
BnvaA0102567106	A01	2567106	1.15867e-07	S21_S-1721	Other	2017	mQTL25
BnvaA0302568947	A03	2568947	1.54559e-08	S21-1674	Other	2018	mQTL440
BnvaC0102578045	C01	2578045	6.23953e-08	S21_L-4002	Other	2018	mQTL2066
BnvaA1002591101	A10	2591101	5.13258e-08	S21_L-2026	Other	2018	mQTL1906
BnvaA0902604819	A09	2604819	1.22356e-10	S21-2226	Other	2018	mQTL1613
BnvaA0302613624	A03	2613624	8.19284e-10	mr1904	Other	2018	mQTL440
BnvaC0902615153	C09	2615153	9.53844e-08	wm0034	Amino acid derivative	2017	mQTL4853
BnvaA0902626421	A09	2626421	2.32728e-09	S21_S-4355	Other	2018	mQTL1614
BnvaA0902628427	A09	2628427	1.3579e-09	S21-4031	Other	2018	mQTL1614
BnvaA0902628740	A09	2628740	5.95995e-08	S21-1527	Other	2018	mQTL1614
BnvaA0902629561	A09	2629561	3.80531e-10	S21_L-4407	Other	2017	mQTL1614
BnvaA0902629561	A09	2629561	3.13491e-08	S21_L-4776	Other	2018	mQTL1614
BnvaA0902631158	A09	2631158	2.18504e-08	S21_S-0678	Other	2018	mQTL1614
BnvaA0902631158	A09	2631158	2.9066e-08	S21-1526	Other	2018	mQTL1614
BnvaC0902663847	C09	2663847	1.1051e-07	mr2136	Other	2017	mQTL4854
BnvaA0902677575	A09	2677575	1.53085e-12	mr1421	Other	2017	mQTL1614
BnvaA0902677575	A09	2677575	5.11749e-11	mr2041	Amino acid derivative	2017	mQTL1614
BnvaA0902677575	A09	2677575	5.64546e-12	mr2136	Other	2017	mQTL1614
BnvaA0902677575	A09	2677575	5.39894e-15	S21_L-3616	Other	2017	mQTL1614
BnvaA0902677575	A09	2677575	1.0127e-08	S21_S-3338	Other	2017	mQTL1614
BnvaA0902677575	A09	2677575	2.42704e-10	S21_S-5484	Other	2017	mQTL1614
BnvaA0902677575	A09	2677575	3.93762e-12	S21-0635	Other	2017	mQTL1614
BnvaA0902677575	A09	2677575	5.64208e-11	S21-1286	Other	2017	mQTL1614
BnvaA0902677575	A09	2677575	2.77073e-15	S21-2486	Other	2017	mQTL1614
BnvaA0902677575	A09	2677575	3.47711e-08	S21-5246	Other	2017	mQTL1614
BnvaA0902677575	A09	2677575	4.0798e-09	wm0034	Amino acid derivative	2017	mQTL1614
BnvaA0902677575	A09	2677575	1.67639e-09	mr1170	Phenylpropanoids	2018	mQTL1614
BnvaA0902677575	A09	2677575	7.6784e-27	S21_L-3616	Other	2018	mQTL1614
BnvaA0902677575	A09	2677575	2.82182e-09	S21_S-0966	Other	2018	mQTL1614
BnvaA0902677575	A09	2677575	8.36595e-08	S21_S-2912	Other	2018	mQTL1614
BnvaA0902677575	A09	2677575	7.8038e-11	S21_S-3338	Other	2018	mQTL1614
BnvaA0902677575	A09	2677575	5.88377e-12	S21-0635	Other	2018	mQTL1614
BnvaA0902677575	A09	2677575	2.81791e-08	S21-1286	Other	2018	mQTL1614
BnvaA0902677575	A09	2677575	4.15209e-09	S21-4497	Other	2018	mQTL1614
BnvaA0902677575	A09	2677575	4.27925e-08	S21-5246	Other	2018	mQTL1614
BnvaA0902677575	A09	2677575	6.7463e-09	S21-6053	Other	2018	mQTL1614
BnvaA1002703281	A10	2703281	7.02287e-08	S21_L-2026	Other	2017	mQTL1908
BnvaA0302707268	A03	2707268	2.77388e-08	mr1904	Other	2017	mQTL441
BnvaC0702720277	C07	2720277	1.10004e-07	S21-1134	Other	2018	mQTL4271
BnvaC0902739161	C09	2739161	9.76682e-08	S21-4792	Other	2017	mQTL4854
BnvaC0902739309	C09	2739309	1.97166e-09	S21-4792	Other	2018	mQTL4854
BnvaC0902741132	C09	2741132	2.56334e-13	S21-1526	Other	2018	mQTL4854
BnvaC0902743929	C09	2743929	9.98927e-11	S21_L-3352	Other	2017	mQTL4854
BnvaC0902743929	C09	2743929	9.68778e-10	S21_S-0256	Other	2017	mQTL4854
BnvaC0902743929	C09	2743929	2.83132e-09	S21-1527	Other	2017	mQTL4854
BnvaC0902743929	C09	2743929	8.91074e-08	S21-4360	Other	2017	mQTL4854
BnvaC0902743929	C09	2743929	4.95022e-09	S21-4731	Other	2017	mQTL4854
BnvaC0902743929	C09	2743929	3.1732e-08	S21-0709	Flavonoids	2018	mQTL4854
BnvaC0902743929	C09	2743929	1.00489e-09	S21-1134	Other	2018	mQTL4854
BnvaC0902743929	C09	2743929	7.66784e-09	S21-4031	Other	2018	mQTL4854
BnvaC0902770310	C09	2770310	1.83713e-08	S21_L-4407	Other	2017	mQTL4855
BnvaC0902776278	C09	2776278	1.46925e-08	S21_S-3338	Other	2017	mQTL4855
BnvaC0902776841	C09	2776841	3.99858e-08	S21_S-0305	Other	2017	mQTL4855
BnvaC0902776841	C09	2776841	1.52231e-08	S21_S-3338	Other	2018	mQTL4855
BnvaC0902776841	C09	2776841	6.70196e-09	S21_S-4355	Other	2018	mQTL4855
BnvaC0102780820	C01	2780820	9.82452e-08	mr1815	Other	2018	mQTL2067
BnvaC0102782381	C01	2782381	6.7105e-09	mr176	Amino acid derivative	2017	mQTL2067
BnvaC0102782381	C01	2782381	2.97184e-08	S21_L-2409	Other	2017	mQTL2067
BnvaC0102782381	C01	2782381	2.48772e-10	S21_L-3352	Other	2017	mQTL2067
BnvaC0102782381	C01	2782381	8.93381e-14	S21_L-4233	Other	2017	mQTL2067
BnvaC0102782381	C01	2782381	1.8596e-10	S21_S-0256	Other	2017	mQTL2067
BnvaC0102782381	C01	2782381	3.93021e-10	S21-1134	Other	2017	mQTL2067
BnvaC0102782381	C01	2782381	2.10998e-09	S21-4140	Amino acid derivative	2017	mQTL2067
BnvaC0102782381	C01	2782381	7.97103e-11	S21-4731	Other	2017	mQTL2067
BnvaC0102782381	C01	2782381	9.75546e-09	S21_L-1836	Amino acid derivative	2018	mQTL2067
BnvaC0102782381	C01	2782381	5.42449e-09	S21_L-5959	Other	2018	mQTL2067
BnvaC0102782381	C01	2782381	1.05218e-13	S21-0453	Other	2018	mQTL2067
BnvaC0102782381	C01	2782381	1.92313e-13	S21-1134	Other	2018	mQTL2067
BnvaC0102782381	C01	2782381	2.57818e-08	S21-3410	Other	2018	mQTL2067
BnvaC0102782381	C01	2782381	5.5063e-08	S21-4770	Amino acid derivative	2018	mQTL2067
BnvaC0902784632	C09	2784632	1.1429e-07	mr1421	Other	2017	mQTL4855
BnvaC0902784632	C09	2784632	6.22892e-13	S21_L-3616	Other	2017	mQTL4855
BnvaC0902784632	C09	2784632	2.21337e-14	S21-2486	Other	2017	mQTL4855
BnvaC0902784632	C09	2784632	4.34984e-08	S21-5246	Other	2017	mQTL4855
BnvaC0902806364	C09	2806364	1.19305e-09	S21-0635	Other	2018	mQTL4855
BnvaC0902806364	C09	2806364	4.02475e-08	S21-1286	Other	2018	mQTL4855
BnvaC0902817464	C09	2817464	4.46693e-09	mr2041	Amino acid derivative	2017	mQTL4855
BnvaC0902817464	C09	2817464	4.85278e-09	mr2136	Other	2017	mQTL4855
BnvaC0902817464	C09	2817464	3.23039e-08	wm0034	Amino acid derivative	2017	mQTL4855
BnvaC0902817464	C09	2817464	3.44096e-09	mr1170	Phenylpropanoids	2018	mQTL4855
BnvaC0902817464	C09	2817464	2.65211e-19	S21_L-3616	Other	2018	mQTL4855
BnvaC0902818999	C09	2818999	8.1194e-10	S21-0635	Other	2017	mQTL4855
BnvaC0902818999	C09	2818999	5.11372e-08	S21-1286	Other	2017	mQTL4855
BnvaA0502889365	A05	2889365	5.14048e-09	S21_S-2485	Other	2018	mQTL812
BnvaC0902901032	C09	2901032	4.06178e-10	S21_L-3616	Other	2017	mQTL4856
BnvaC0802903903	C08	2903903	9.65411e-08	mr1661	Phenylpropanoids	2017	mQTL4577
BnvaC0902912344	C09	2912344	6.67718e-13	S21-1526	Other	2018	mQTL4856
BnvaC0902912344	C09	2912344	8.46905e-08	S21-4792	Other	2018	mQTL4856
BnvaC0902920017	C09	2920017	6.70533e-10	mr2136	Other	2017	mQTL4856
BnvaC0902921251	C09	2921251	1.2138e-09	S21_L-3616	Other	2018	mQTL4856
BnvaA0102947284	A01	2947284	1.70219e-08	mr1083	Flavonoids	2018	mQTL28
BnvaA0902962961	A09	2962961	7.14295e-08	S21-2226	Other	2018	mQTL1617
BnvaA0902964212	A09	2964212	8.38344e-14	S21_L-3616	Other	2018	mQTL1617
BnvaA0902968394	A09	2968394	1.78629e-09	S21-2486	Other	2017	mQTL1617
BnvaA0902976127	A09	2976127	2.25442e-08	mr2136	Other	2017	mQTL1617
BnvaA0902979161	A09	2979161	6.0759e-09	mr2041	Amino acid derivative	2017	mQTL1617
BnvaA0802985671	A08	2985671	8.92304e-08	mr1083	Flavonoids	2017	mQTL1448
BnvaA0802985671	A08	2985671	7.43886e-08	mr1275	Flavonoids	2017	mQTL1448
BnvaA1003017390	A10	3017390	5.62733e-09	S21_L-2026	Other	2017	mQTL1911
BnvaA0303026139	A03	3026139	2.06944e-08	mr1904	Other	2017	mQTL444
BnvaA0903028906	A09	3028906	1.66676e-09	S21_L-3616	Other	2017	mQTL1617
BnvaC0903032409	C09	3032409	2.38436e-08	S21-3833	Other	2018	mQTL4857
BnvaA0903037360	A09	3037360	7.25722e-09	mr1421	Other	2017	mQTL1617
BnvaA0803055428	A08	3055428	6.04757e-09	mr176	Amino acid derivative	2017	mQTL1449
BnvaA0803055428	A08	3055428	4.22711e-08	S21_L-2409	Other	2017	mQTL1449
BnvaA0803055428	A08	3055428	1.67735e-08	S21_L-3994	Other	2017	mQTL1449
BnvaA0803055428	A08	3055428	5.48738e-08	S21_L-4233	Other	2017	mQTL1449
BnvaA0803055428	A08	3055428	9.49281e-09	S21-1134	Other	2017	mQTL1449
BnvaA0803055428	A08	3055428	1.42425e-08	S21-4140	Amino acid derivative	2017	mQTL1449
BnvaA0803055428	A08	3055428	2.65813e-10	mr1815	Other	2018	mQTL1449
BnvaA0803055428	A08	3055428	3.57438e-08	S21_L-1836	Amino acid derivative	2018	mQTL1449
BnvaA0803055428	A08	3055428	1.76908e-09	S21-1134	Other	2018	mQTL1449
BnvaC0903057997	C09	3057997	3.242e-11	S21_L-3616	Other	2017	mQTL4857
BnvaA0903068619	A09	3068619	6.17482e-08	S21_L-4233	Other	2017	mQTL1618
BnvaA0903069392	A09	3069392	6.16863e-09	S21_S-5484	Other	2017	mQTL1618
BnvaA0903071158	A09	3071158	2.82617e-09	mr176	Amino acid derivative	2017	mQTL1618
BnvaA0903071158	A09	3071158	3.79846e-08	mr772	Amino acid derivative	2017	mQTL1618
BnvaA0903071158	A09	3071158	1.01008e-09	S21-1134	Other	2017	mQTL1618
BnvaA0903071158	A09	3071158	5.37322e-08	S21-4731	Other	2017	mQTL1618
BnvaA0903071158	A09	3071158	1.0933e-07	S21-5703	Other	2017	mQTL1618
BnvaA0903071158	A09	3071158	2.02667e-08	mr1815	Other	2018	mQTL1618
BnvaA0903071158	A09	3071158	1.12078e-07	S21_L-5959	Other	2018	mQTL1618
BnvaA0903071158	A09	3071158	1.07746e-09	S21-0453	Other	2018	mQTL1618
BnvaA0903071158	A09	3071158	5.0381e-09	S21-1134	Other	2018	mQTL1618
BnvaA0903071158	A09	3071158	1.29362e-08	S21-3410	Other	2018	mQTL1618
BnvaA0903076228	A09	3076228	8.81474e-08	S21_S-2485	Other	2017	mQTL1618
BnvaA0903077697	A09	3077697	1.69419e-08	S21-2486	Other	2017	mQTL1618
BnvaA0903084891	A09	3084891	7.02905e-13	S21_L-3616	Other	2018	mQTL1618
BnvaA0903084910	A09	3084910	4.17841e-08	mr2041	Amino acid derivative	2017	mQTL1618
BnvaA0903087788	A09	3087788	3.48532e-08	S21-3131	Phenylpropanoids	2017	mQTL1618
BnvaC0903090521	C09	3090521	9.54104e-10	wm0034	Amino acid derivative	2017	mQTL4857
BnvaA0903096098	A09	3096098	5.50251e-08	S21_L-4776	Other	2018	mQTL1618
BnvaA0903096098	A09	3096098	5.8399e-09	S21-2226	Other	2018	mQTL1618
BnvaA0903097664	A09	3097664	1.00546e-07	S21-4497	Other	2018	mQTL1618
BnvaC0903100014	C09	3100014	1.25893e-08	mr2041	Amino acid derivative	2017	mQTL4857
BnvaC0903100014	C09	3100014	2.86671e-12	mr2136	Other	2017	mQTL4857
BnvaC0903100014	C09	3100014	1.16392e-09	S21_S-0305	Other	2017	mQTL4857
BnvaC0903100014	C09	3100014	2.57033e-16	S21-2486	Other	2017	mQTL4857
BnvaC0903100014	C09	3100014	9.24566e-08	S21-5246	Other	2017	mQTL4857
BnvaC0903100014	C09	3100014	1.20719e-11	mr1170	Phenylpropanoids	2018	mQTL4857
BnvaC0903100014	C09	3100014	5.2164e-26	S21_L-3616	Other	2018	mQTL4857
BnvaC0903100014	C09	3100014	5.84621e-09	S21_S-4355	Other	2018	mQTL4857
BnvaC0903100014	C09	3100014	1.12561e-10	S21-0635	Other	2018	mQTL4857
BnvaC0903100014	C09	3100014	1.7947e-09	S21-1526	Other	2018	mQTL4857
BnvaC0903100014	C09	3100014	8.6121e-08	S21-4792	Other	2018	mQTL4857
BnvaC0903100014	C09	3100014	6.01306e-10	S21-6053	Other	2018	mQTL4857
BnvaC0903100015	C09	3100015	1.80959e-08	mr1421	Other	2017	mQTL4857
BnvaC0903100015	C09	3100015	3.11744e-10	S21-0635	Other	2017	mQTL4857
BnvaC0903100016	C09	3100016	6.1724e-08	mr1169	Other	2018	mQTL4857
BnvaC0903100016	C09	3100016	3.08214e-08	S21_L-4193	Other	2018	mQTL4857
BnvaC0903100016	C09	3100016	6.90596e-09	S21_S-5484	Other	2018	mQTL4857
BnvaC0903100016	C09	3100016	5.7365e-11	S21-1527	Other	2018	mQTL4857
BnvaC0903100016	C09	3100016	1.16793e-11	S21-2226	Other	2018	mQTL4857
BnvaC0903100016	C09	3100016	9.00082e-08	S21-2486	Other	2018	mQTL4857
BnvaC0903100016	C09	3100016	3.83597e-10	S21-4360	Other	2018	mQTL4857
BnvaC0903100016	C09	3100016	9.54969e-11	S21-4497	Other	2018	mQTL4857
BnvaC0903100017	C09	3100017	1.66579e-10	S21_L-4407	Other	2017	mQTL4857
BnvaC0903100017	C09	3100017	4.08758e-09	S21_S-3338	Other	2017	mQTL4857
BnvaC0903100017	C09	3100017	1.57899e-09	S21-1286	Other	2017	mQTL4857
BnvaC0903100017	C09	3100017	6.80742e-11	S21_S-3338	Other	2018	mQTL4857
BnvaC0203100454	C02	3100454	3.77512e-14	mr1904	Other	2017	mQTL2386
BnvaC0603113403	C06	3113403	3.56599e-09	S21_L-4233	Other	2017	mQTL3965
BnvaC0603113403	C06	3113403	8.03602e-08	S21-1134	Other	2017	mQTL3965
BnvaC0603113403	C06	3113403	2.36979e-09	mr1815	Other	2018	mQTL3965
BnvaC0603113403	C06	3113403	3.02896e-09	S21-1134	Other	2018	mQTL3965
BnvaA0903120109	A09	3120109	4.2629e-09	mr1170	Phenylpropanoids	2018	mQTL1618
BnvaA0903120109	A09	3120109	4.87572e-08	S21_S-2912	Other	2018	mQTL1618
BnvaA0903120109	A09	3120109	4.87215e-10	S21_S-3338	Other	2018	mQTL1618
BnvaA0903120109	A09	3120109	2.99019e-09	S21-6053	Other	2018	mQTL1618
BnvaA0903127285	A09	3127285	1.13492e-10	S21_S-4355	Other	2018	mQTL1618
BnvaA0903131121	A09	3131121	8.48663e-10	S21_S-2485	Other	2018	mQTL1618
BnvaA0903131474	A09	3131474	7.20516e-08	S21_L-4407	Other	2017	mQTL1618
BnvaC0403163369	C04	3163369	4.50582e-08	mr1815	Other	2017	mQTL3269
BnvaC0403163369	C04	3163369	9.16913e-08	S21-4731	Other	2017	mQTL3269
BnvaC0403190716	C04	3190716	5.51087e-08	S21_L-4233	Other	2017	mQTL3269
BnvaC0403190716	C04	3190716	7.16082e-09	S21-1134	Other	2018	mQTL3269
BnvaC0903208672	C09	3208672	4.01261e-10	S21-4792	Other	2018	mQTL4859
BnvaA0903279318	A09	3279318	4.82737e-08	S21-2226	Other	2017	mQTL1620
BnvaA0503283483	A05	3283483	6.20778e-08	mr1815	Other	2018	mQTL816
BnvaA0703311235	A07	3311235	7.06677e-08	S21-4731	Other	2017	mQTL1237
BnvaC0903343346	C09	3343346	2.59382e-09	S21-4792	Other	2018	mQTL4860
BnvaC0903343586	C09	3343586	2.99113e-15	S21-1526	Other	2018	mQTL4860
BnvaC0903347416	C09	3347416	5.62692e-08	S21-0709	Flavonoids	2017	mQTL4860
BnvaC0903347416	C09	3347416	8.56792e-12	S21-0453	Other	2018	mQTL4860
BnvaC0903347416	C09	3347416	1.14928e-09	S21-1134	Other	2018	mQTL4860
BnvaC0903347597	C09	3347597	3.0865e-09	mr1454	Amino acid derivative	2017	mQTL4860
BnvaC0903347597	C09	3347597	3.92806e-12	mr176	Amino acid derivative	2017	mQTL4860
BnvaC0903347597	C09	3347597	4.03367e-08	mr1815	Other	2017	mQTL4860
BnvaC0903347597	C09	3347597	1.03838e-11	mr772	Amino acid derivative	2017	mQTL4860
BnvaC0903347597	C09	3347597	4.53948e-10	S21_L-2409	Other	2017	mQTL4860
BnvaC0903347597	C09	3347597	1.3836e-14	S21_L-4233	Other	2017	mQTL4860
BnvaC0903347597	C09	3347597	5.46276e-08	S21_S-0031	Flavonoids	2017	mQTL4860
BnvaC0903347597	C09	3347597	5.12657e-09	S21_S-0256	Other	2017	mQTL4860
BnvaC0903347597	C09	3347597	5.40805e-08	S21_S-0966	Other	2017	mQTL4860
BnvaC0903347597	C09	3347597	1.98325e-11	S21-1134	Other	2017	mQTL4860
BnvaC0903347597	C09	3347597	3.44676e-09	S21-3042	Other	2017	mQTL4860
BnvaC0903347597	C09	3347597	3.00918e-10	S21-4140	Amino acid derivative	2017	mQTL4860
BnvaC0903347597	C09	3347597	2.4007e-15	S21-4731	Other	2017	mQTL4860
BnvaC0903347597	C09	3347597	8.22609e-08	S21_L-1836	Amino acid derivative	2018	mQTL4860
BnvaC0903388419	C09	3388419	5.46936e-09	S21-2486	Other	2017	mQTL4860
BnvaC0903388419	C09	3388419	6.38044e-08	S21_L-3616	Other	2018	mQTL4860
BnvaC0703393030	C07	3393030	6.84957e-10	S21_L-3352	Other	2017	mQTL4276
BnvaC0703393030	C07	3393030	8.56124e-08	S21-5703	Other	2017	mQTL4276
BnvaC0703393030	C07	3393030	5.21592e-08	S21_L-5959	Other	2018	mQTL4276
BnvaC0703393030	C07	3393030	4.98215e-08	S21_S-0256	Other	2018	mQTL4276
BnvaC0703393030	C07	3393030	1.64237e-08	S21-2893	Other	2018	mQTL4276
BnvaC0703393030	C07	3393030	6.08599e-10	S21-3410	Other	2018	mQTL4276
BnvaC0703393030	C07	3393030	5.9143e-11	S21-4770	Amino acid derivative	2018	mQTL4276
BnvaC0703393030	C07	3393030	6.25748e-08	wm0031	Other	2018	mQTL4276
BnvaC0703393032	C07	3393032	2.10836e-10	mr176	Amino acid derivative	2017	mQTL4276
BnvaC0703393032	C07	3393032	1.45955e-08	mr772	Amino acid derivative	2017	mQTL4276
BnvaC0703393032	C07	3393032	4.29561e-08	S21_L-2409	Other	2017	mQTL4276
BnvaC0703393032	C07	3393032	5.06512e-13	S21_L-4233	Other	2017	mQTL4276
BnvaC0703393032	C07	3393032	1.49609e-09	S21_S-0256	Other	2017	mQTL4276
BnvaC0703393032	C07	3393032	5.94421e-08	S21_S-4962	Other	2017	mQTL4276
BnvaC0703393032	C07	3393032	7.76564e-08	S21-0743	Other	2017	mQTL4276
BnvaC0703393032	C07	3393032	6.53838e-13	S21-1134	Other	2017	mQTL4276
BnvaC0703393032	C07	3393032	2.12301e-09	S21-3042	Other	2017	mQTL4276
BnvaC0703393032	C07	3393032	1.78215e-11	S21-4140	Amino acid derivative	2017	mQTL4276
BnvaC0703393032	C07	3393032	7.45222e-11	S21-4731	Other	2017	mQTL4276
BnvaC0703393032	C07	3393032	1.18905e-10	mr1815	Other	2018	mQTL4276
BnvaC0703393032	C07	3393032	3.78807e-11	S21_L-1836	Amino acid derivative	2018	mQTL4276
BnvaC0703393032	C07	3393032	2.60305e-08	S21_L-3352	Other	2018	mQTL4276
BnvaC0703393032	C07	3393032	2.64038e-10	S21-0453	Other	2018	mQTL4276
BnvaC0703393032	C07	3393032	5.22192e-14	S21-1134	Other	2018	mQTL4276
BnvaA0603408981	A06	3408981	4.47606e-08	S21-2999	Other	2018	mQTL1018
BnvaA0903440941	A09	3440941	2.98993e-08	S21_L-3616	Other	2018	mQTL1621
BnvaC0903458425	C09	3458425	1.64439e-12	S21-1526	Other	2018	mQTL4861
BnvaC0903460058	C09	3460058	1.01064e-09	S21-4792	Other	2018	mQTL4861
BnvaA0303485859	A03	3485859	1.12863e-08	S21_L-2409	Other	2017	mQTL448
BnvaA0303485859	A03	3485859	2.77188e-09	mr1815	Other	2018	mQTL448
BnvaA0303485859	A03	3485859	2.02052e-10	S21-1134	Other	2018	mQTL448
BnvaA0303485859	A03	3485859	1.09569e-08	wm0031	Other	2018	mQTL448
BnvaA0903497468	A09	3497468	5.44794e-08	S21_L-4233	Other	2017	mQTL1622
BnvaA0803509621	A08	3509621	8.45547e-09	mr1058	Flavonoids	2017	mQTL1453
BnvaA0803518814	A08	3518814	8.33005e-08	mr1093	Flavonoids	2017	mQTL1453
BnvaC0903535185	C09	3535185	1.88042e-08	mr1170	Phenylpropanoids	2018	mQTL4861
BnvaA0903545992	A09	3545992	2.48056e-08	S21_S-5484	Other	2017	mQTL1622
BnvaA0903545992	A09	3545992	7.45855e-09	S21-2226	Other	2017	mQTL1622
BnvaA0903545992	A09	3545992	7.68564e-08	S21-4497	Other	2017	mQTL1622
BnvaA0903562654	A09	3562654	3.6438e-08	mr1421	Other	2017	mQTL1622
BnvaA0903562654	A09	3562654	1.95552e-08	S21_L-3616	Other	2018	mQTL1622
BnvaC0303567754	C03	3567754	7.60622e-08	S21-4360	Other	2018	mQTL2783
BnvaA0703571871	A07	3571871	1.06483e-07	S21_L-4233	Other	2017	mQTL1240
BnvaC0403580417	C04	3580417	2.40366e-08	S21-4792	Other	2017	mQTL3272
BnvaC0903583743	C09	3583743	2.24031e-10	S21_L-3616	Other	2018	mQTL4862
BnvaC0403606187	C04	3606187	3.37031e-08	S21-1526	Other	2017	mQTL3273
BnvaC0903611530	C09	3611530	1.01483e-08	S21-4792	Other	2017	mQTL4862
BnvaC0903617832	C09	3617832	2.62931e-08	S21-4792	Other	2018	mQTL4862
BnvaC0503654762	C05	3654762	3.05401e-08	S21_S-1721	Other	2018	mQTL3645
BnvaC0903658120	C09	3658120	4.60457e-12	S21-1526	Other	2018	mQTL4862
BnvaA0903664689	A09	3664689	3.33854e-08	S21-4497	Other	2017	mQTL1623
BnvaC0403672491	C04	3672491	8.79892e-09	mr176	Amino acid derivative	2017	mQTL3273
BnvaA0903685223	A09	3685223	4.99637e-08	S21-2226	Other	2017	mQTL1623
BnvaC0703686354	C07	3686354	8.30926e-10	S21_L-5503	Other	2017	mQTL4278	C07_hotspot
BnvaC0703686354	C07	3686354	9.45771e-09	S21_S-0031	Flavonoids	2017	mQTL4278	C07_hotspot
BnvaC0703686359	C07	3686359	8.66205e-09	mr1454	Amino acid derivative	2017	mQTL4278	C07_hotspot
BnvaC0703686359	C07	3686359	1.17946e-20	mr176	Amino acid derivative	2017	mQTL4278	C07_hotspot
BnvaC0703686359	C07	3686359	1.84781e-11	mr1815	Other	2017	mQTL4278	C07_hotspot
BnvaC0703686359	C07	3686359	5.32048e-15	mr772	Amino acid derivative	2017	mQTL4278	C07_hotspot
BnvaC0703686359	C07	3686359	4.68361e-08	mr872	Other	2017	mQTL4278	C07_hotspot
BnvaC0703686359	C07	3686359	1.34801e-16	S21_L-2409	Other	2017	mQTL4278	C07_hotspot
BnvaC0703686359	C07	3686359	1.01825e-19	S21_L-3352	Other	2017	mQTL4278	C07_hotspot
BnvaC0703686359	C07	3686359	1.90275e-08	S21_L-3994	Other	2017	mQTL4278	C07_hotspot
BnvaC0703686359	C07	3686359	1.95503e-22	S21_L-4233	Other	2017	mQTL4278	C07_hotspot
BnvaC0703686359	C07	3686359	3.13253e-21	S21_S-0256	Other	2017	mQTL4278	C07_hotspot
BnvaC0703686359	C07	3686359	4.11827e-14	S21_S-0966	Other	2017	mQTL4278	C07_hotspot
BnvaC0703686359	C07	3686359	2.13022e-16	S21_S-0992	Other	2017	mQTL4278	C07_hotspot
BnvaC0703686359	C07	3686359	2.03726e-13	S21_S-4962	Other	2017	mQTL4278	C07_hotspot
BnvaC0703686359	C07	3686359	1.72111e-16	S21-0709	Flavonoids	2017	mQTL4278	C07_hotspot
BnvaC0703686359	C07	3686359	1.91761e-16	S21-0743	Other	2017	mQTL4278	C07_hotspot
BnvaC0703686359	C07	3686359	1.58378e-23	S21-1134	Other	2017	mQTL4278	C07_hotspot
BnvaC0703686359	C07	3686359	8.61649e-08	S21-1527	Other	2017	mQTL4278	C07_hotspot
BnvaC0703686359	C07	3686359	2.94089e-08	S21-2893	Other	2017	mQTL4278	C07_hotspot
BnvaC0703686359	C07	3686359	1.68231e-15	S21-3042	Other	2017	mQTL4278	C07_hotspot
BnvaC0703686359	C07	3686359	1.87879e-10	S21-3675	Other	2017	mQTL4278	C07_hotspot
BnvaC0703686359	C07	3686359	3.67339e-17	S21-4140	Amino acid derivative	2017	mQTL4278	C07_hotspot
BnvaC0703686359	C07	3686359	1.21335e-26	S21-4731	Other	2017	mQTL4278	C07_hotspot
BnvaC0703686359	C07	3686359	1.75076e-08	S21-4770	Amino acid derivative	2017	mQTL4278	C07_hotspot
BnvaC0703686359	C07	3686359	1.32375e-09	S21-5703	Other	2017	mQTL4278	C07_hotspot
BnvaC0703686359	C07	3686359	2.51265e-10	mr176	Amino acid derivative	2018	mQTL4278	C07_hotspot
BnvaC0703686359	C07	3686359	6.8616e-17	mr1815	Other	2018	mQTL4278	C07_hotspot
BnvaC0703686359	C07	3686359	6.61964e-09	mr2041	Amino acid derivative	2018	mQTL4278	C07_hotspot
BnvaC0703686359	C07	3686359	2.04333e-11	mr2078	Flavonoids	2018	mQTL4278	C07_hotspot
BnvaC0703686359	C07	3686359	1.28149e-11	mr350	Other	2018	mQTL4278	C07_hotspot
BnvaC0703686359	C07	3686359	1.29188e-17	S21_L-1836	Amino acid derivative	2018	mQTL4278	C07_hotspot
BnvaC0703686359	C07	3686359	6.11247e-12	S21_L-1949	Other	2018	mQTL4278	C07_hotspot
BnvaC0703686359	C07	3686359	1.08823e-12	S21_L-3352	Other	2018	mQTL4278	C07_hotspot
BnvaC0703686359	C07	3686359	8.61842e-08	S21_L-3824	Other	2018	mQTL4278	C07_hotspot
BnvaC0703686359	C07	3686359	8.09262e-16	S21_L-5959	Other	2018	mQTL4278	C07_hotspot
BnvaC0703686359	C07	3686359	1.08394e-12	S21_S-0256	Other	2018	mQTL4278	C07_hotspot
BnvaC0703686359	C07	3686359	7.00321e-08	S21_S-0678	Other	2018	mQTL4278	C07_hotspot
BnvaC0703686359	C07	3686359	4.84574e-09	S21_S-0992	Other	2018	mQTL4278	C07_hotspot
BnvaC0703686359	C07	3686359	1.05981e-08	S21_S-1322	Other	2018	mQTL4278	C07_hotspot
BnvaC0703686359	C07	3686359	5.35905e-09	S21_S-2761	Other	2018	mQTL4278	C07_hotspot
BnvaC0703686359	C07	3686359	1.11471e-10	S21_S-4962	Other	2018	mQTL4278	C07_hotspot
BnvaC0703686359	C07	3686359	7.11398e-17	S21-0453	Other	2018	mQTL4278	C07_hotspot
BnvaC0703686359	C07	3686359	1.18364e-10	S21-0709	Flavonoids	2018	mQTL4278	C07_hotspot
BnvaC0703686359	C07	3686359	1.26619e-24	S21-1134	Other	2018	mQTL4278	C07_hotspot
BnvaC0703686359	C07	3686359	3.84292e-13	S21-2893	Other	2018	mQTL4278	C07_hotspot
BnvaC0703686359	C07	3686359	8.76371e-15	S21-3410	Other	2018	mQTL4278	C07_hotspot
BnvaC0703686359	C07	3686359	6.62996e-12	S21-3833	Other	2018	mQTL4278	C07_hotspot
BnvaC0703686359	C07	3686359	6.96176e-08	S21-4140	Amino acid derivative	2018	mQTL4278	C07_hotspot
BnvaC0703686359	C07	3686359	1.25599e-12	S21-4770	Amino acid derivative	2018	mQTL4278	C07_hotspot
BnvaC0703686359	C07	3686359	1.0997e-07	S21-5880	Other	2018	mQTL4278	C07_hotspot
BnvaC0703686359	C07	3686359	2.9755e-12	wm0031	Other	2018	mQTL4278	C07_hotspot
BnvaA0803691192	A08	3691192	7.38852e-08	S21-1527	Other	2018	mQTL1455
BnvaC0903769463	C09	3769463	1.44866e-09	S21-1526	Other	2018	mQTL4864
BnvaA0603833400	A06	3833400	8.54802e-08	S21_L-2026	Other	2018	mQTL1022
BnvaC0703836805	C07	3836805	1.04596e-07	mr176	Amino acid derivative	2017	mQTL4279
BnvaC0703836805	C07	3836805	8.62673e-11	S21_L-3352	Other	2017	mQTL4279
BnvaC0703836805	C07	3836805	1.17535e-07	S21_L-5503	Other	2017	mQTL4279
BnvaC0703836805	C07	3836805	3.04997e-09	S21_S-0256	Other	2017	mQTL4279
BnvaC0703836805	C07	3836805	4.8588e-09	S21_S-0992	Other	2017	mQTL4279
BnvaC0703836805	C07	3836805	2.45356e-09	S21-0709	Flavonoids	2017	mQTL4279
BnvaC0703836805	C07	3836805	6.68067e-11	S21-4731	Other	2017	mQTL4279
BnvaC0703836841	C07	3836841	1.12635e-09	S21-1134	Other	2017	mQTL4279
BnvaC0703836841	C07	3836841	7.00536e-08	S21-4140	Amino acid derivative	2017	mQTL4279
BnvaC0703836841	C07	3836841	2.48155e-09	mr350	Other	2018	mQTL4279
BnvaC0703836841	C07	3836841	7.12651e-10	S21_L-1836	Amino acid derivative	2018	mQTL4279
BnvaC0703836841	C07	3836841	6.721e-09	S21_L-5959	Other	2018	mQTL4279
BnvaC0703836841	C07	3836841	9.35443e-09	S21_S-0678	Other	2018	mQTL4279
BnvaC0703836841	C07	3836841	6.62992e-10	S21_S-2761	Other	2018	mQTL4279
BnvaC0703836841	C07	3836841	1.1752e-07	S21-0453	Other	2018	mQTL4279
BnvaC0703836841	C07	3836841	4.99079e-13	S21-1134	Other	2018	mQTL4279
BnvaC0703836852	C07	3836852	2.9334e-19	S21_L-4233	Other	2017	mQTL4279
BnvaC0703836852	C07	3836852	1.15113e-10	mr1815	Other	2018	mQTL4279
BnvaC0703836852	C07	3836852	3.1378e-08	S21-3410	Other	2018	mQTL4279
BnvaC0703836852	C07	3836852	3.66779e-08	S21-4770	Amino acid derivative	2018	mQTL4279
BnvaA0403866259	A04	3866259	9.34798e-08	S21_L-2026	Other	2017	mQTL698
BnvaC0903911455	C09	3911455	1.35661e-09	S21-1526	Other	2018	mQTL4865
BnvaA0803919836	A08	3919836	2.63651e-08	mr1058	Flavonoids	2017	mQTL1457
BnvaC0503931416	C05	3931416	2.86589e-10	mr176	Amino acid derivative	2017	mQTL3647	C05_hotspot_3
BnvaC0503931416	C05	3931416	7.56579e-09	mr1815	Other	2017	mQTL3647	C05_hotspot_3
BnvaC0503931416	C05	3931416	6.43639e-09	mr772	Amino acid derivative	2017	mQTL3647	C05_hotspot_3
BnvaC0503931416	C05	3931416	1.51432e-10	S21_L-2409	Other	2017	mQTL3647	C05_hotspot_3
BnvaC0503931416	C05	3931416	2.94538e-13	S21_L-3352	Other	2017	mQTL3647	C05_hotspot_3
BnvaC0503931416	C05	3931416	5.77894e-16	S21_L-4233	Other	2017	mQTL3647	C05_hotspot_3
BnvaC0503931416	C05	3931416	3.61017e-11	S21_L-5503	Other	2017	mQTL3647	C05_hotspot_3
BnvaC0503931416	C05	3931416	3.54999e-09	S21_L-5959	Other	2017	mQTL3647	C05_hotspot_3
BnvaC0503931416	C05	3931416	6.64355e-09	S21_S-0031	Flavonoids	2017	mQTL3647	C05_hotspot_3
BnvaC0503931416	C05	3931416	7.31674e-12	S21_S-0256	Other	2017	mQTL3647	C05_hotspot_3
BnvaC0503931416	C05	3931416	9.89938e-11	S21_S-0966	Other	2017	mQTL3647	C05_hotspot_3
BnvaC0503931416	C05	3931416	2.57653e-08	S21_S-0992	Other	2017	mQTL3647	C05_hotspot_3
BnvaC0503931416	C05	3931416	6.75989e-10	S21_S-4962	Other	2017	mQTL3647	C05_hotspot_3
BnvaC0503931416	C05	3931416	1.94092e-08	S21-0709	Flavonoids	2017	mQTL3647	C05_hotspot_3
BnvaC0503931416	C05	3931416	8.11984e-09	S21-0743	Other	2017	mQTL3647	C05_hotspot_3
BnvaC0503931416	C05	3931416	3.76674e-13	S21-1134	Other	2017	mQTL3647	C05_hotspot_3
BnvaC0503931416	C05	3931416	1.4582e-09	S21-3042	Other	2017	mQTL3647	C05_hotspot_3
BnvaC0503931416	C05	3931416	7.73734e-09	S21-4140	Amino acid derivative	2017	mQTL3647	C05_hotspot_3
BnvaC0503931416	C05	3931416	5.48757e-13	S21-4731	Other	2017	mQTL3647	C05_hotspot_3
BnvaC0503931416	C05	3931416	6.02771e-14	mr1815	Other	2018	mQTL3647	C05_hotspot_3
BnvaC0503931416	C05	3931416	2.72929e-09	mr2078	Flavonoids	2018	mQTL3647	C05_hotspot_3
BnvaC0503931416	C05	3931416	1.08466e-09	mr350	Other	2018	mQTL3647	C05_hotspot_3
BnvaC0503931416	C05	3931416	1.57754e-12	S21_L-1836	Amino acid derivative	2018	mQTL3647	C05_hotspot_3
BnvaC0503931416	C05	3931416	6.89016e-09	S21_L-1949	Other	2018	mQTL3647	C05_hotspot_3
BnvaC0503931416	C05	3931416	2.01715e-09	S21_L-3352	Other	2018	mQTL3647	C05_hotspot_3
BnvaC0503931416	C05	3931416	2.07923e-13	S21_L-5959	Other	2018	mQTL3647	C05_hotspot_3
BnvaC0503931416	C05	3931416	1.93327e-09	S21_S-0256	Other	2018	mQTL3647	C05_hotspot_3
BnvaC0503931416	C05	3931416	5.11768e-08	S21_S-0678	Other	2018	mQTL3647	C05_hotspot_3
BnvaC0503931416	C05	3931416	3.04245e-09	S21_S-0992	Other	2018	mQTL3647	C05_hotspot_3
BnvaC0503931416	C05	3931416	4.34687e-08	S21_S-2294	Other	2018	mQTL3647	C05_hotspot_3
BnvaC0503931416	C05	3931416	1.43772e-08	S21_S-2761	Other	2018	mQTL3647	C05_hotspot_3
BnvaC0503931416	C05	3931416	9.46454e-13	S21-0453	Other	2018	mQTL3647	C05_hotspot_3
BnvaC0503931416	C05	3931416	9.81175e-08	S21-0709	Flavonoids	2018	mQTL3647	C05_hotspot_3
BnvaC0503931416	C05	3931416	1.29438e-16	S21-1134	Other	2018	mQTL3647	C05_hotspot_3
BnvaC0503931416	C05	3931416	3.08866e-11	S21-2893	Other	2018	mQTL3647	C05_hotspot_3
BnvaC0503931416	C05	3931416	9.72757e-12	S21-3410	Other	2018	mQTL3647	C05_hotspot_3
BnvaC0503931416	C05	3931416	5.97001e-10	S21-4770	Amino acid derivative	2018	mQTL3647	C05_hotspot_3
BnvaC0503931416	C05	3931416	6.71792e-10	wm0031	Other	2018	mQTL3647	C05_hotspot_3
BnvaC0103959965	C01	3959965	1.00377e-07	S21_S-1266	Other	2017	mQTL2076
BnvaA0303972670	A03	3972670	8.28488e-08	S21_S-0752	Other	2018	mQTL452
BnvaA0303972670	A03	3972670	3.90669e-08	S21-2893	Other	2018	mQTL452
BnvaA0303987318	A03	3987318	7.00223e-09	mr2078	Flavonoids	2018	mQTL452
BnvaA0303987318	A03	3987318	5.57695e-08	p207-1	Other	2018	mQTL452
BnvaA0303987318	A03	3987318	6.09652e-08	S21_L-0343	Other	2018	mQTL452
BnvaA0303987318	A03	3987318	9.98649e-08	S21_S-0256	Other	2018	mQTL452
BnvaA0303987318	A03	3987318	2.40456e-09	S21-3410	Other	2018	mQTL452
BnvaA0303987318	A03	3987318	1.87325e-08	wm0031	Other	2018	mQTL452
BnvaA0303990394	A03	3990394	9.74319e-08	S21_L-3352	Other	2018	mQTL452
BnvaA0303990394	A03	3990394	1.76934e-08	S21_L-5959	Other	2018	mQTL452
BnvaA0303990394	A03	3990394	1.92432e-08	S21_S-1142	Other	2018	mQTL452
BnvaC0903991243	C09	3991243	3.79725e-09	mr1170	Phenylpropanoids	2018	mQTL4866
BnvaC0903991243	C09	3991243	1.7752e-08	S21_L-3616	Other	2018	mQTL4866
BnvaC0904015054	C09	4015054	2.55547e-08	S21-1526	Other	2018	mQTL4866
BnvaC0904015973	C09	4015973	1.10112e-07	S21-4792	Other	2018	mQTL4866
BnvaA0204059681	A02	4059681	1.01066e-07	S21-2077	Other	2018	mQTL240
BnvaC0804111424	C08	4111424	5.01327e-08	S21-0453	Other	2017	mQTL4587
BnvaA0504142772	A05	4142772	2.02236e-08	S21_L-2026	Other	2017	mQTL824
BnvaC0704147121	C07	4147121	2.81299e-08	S21-0453	Other	2018	mQTL4281
BnvaC0704147213	C07	4147213	5.18506e-11	mr176	Amino acid derivative	2017	mQTL4281
BnvaC0704147213	C07	4147213	5.76824e-08	S21_S-0256	Other	2017	mQTL4281
BnvaC0904182136	C09	4182136	1.23775e-08	S21-1526	Other	2018	mQTL4867
BnvaA0504244566	A05	4244566	6.155e-08	S21_L-4831	Other	2018	mQTL825
BnvaC0904285460	C09	4285460	5.42028e-08	S21-4792	Other	2017	mQTL4868
BnvaC0904298144	C09	4298144	2.87348e-11	S21-1526	Other	2018	mQTL4869
BnvaC0904303762	C09	4303762	4.01311e-08	S21-4792	Other	2018	mQTL4869
BnvaA0804306519	A08	4306519	1.12786e-08	mr772	Amino acid derivative	2017	mQTL1461
BnvaC0904341610	C09	4341610	1.05072e-07	mr2041	Amino acid derivative	2018	mQTL4869
BnvaC0104343827	C01	4343827	1.41067e-08	S21_L-5995	Other	2018	mQTL2079
BnvaC0904356536	C09	4356536	3.96416e-08	mr1170	Phenylpropanoids	2018	mQTL4869
BnvaC0904388300	C09	4388300	3.31805e-09	S21_S-4355	Other	2018	mQTL4869
BnvaA0904420306	A09	4420306	1.15065e-07	S21-2226	Other	2018	mQTL1630
BnvaC0904442313	C09	4442313	3.18975e-10	S21-4792	Other	2017	mQTL4870
BnvaC0404468673	C04	4468673	9.09897e-08	S21-0694	Other	2017	mQTL3280
BnvaC0704475768	C07	4475768	9.76892e-08	S21-1134	Other	2017	mQTL4283
BnvaC0704475768	C07	4475768	2.663e-08	S21-4140	Amino acid derivative	2017	mQTL4283
BnvaC0904483184	C09	4483184	8.89484e-08	mr2136	Other	2017	mQTL4870
BnvaC0904496885	C09	4496885	2.94221e-11	S21-1526	Other	2018	mQTL4870
BnvaC0904496885	C09	4496885	4.01131e-08	S21-4792	Other	2018	mQTL4870
BnvaA0904619979	A09	4619979	6.22854e-08	S21-5006	Other	2018	mQTL1632
BnvaA0304637212	A03	4637212	8.80798e-08	S21_S-4962	Other	2017	mQTL457
BnvaA0204649202	A02	4649202	1.13929e-07	S21_L-5959	Other	2017	mQTL245
BnvaC0704664584	C07	4664584	1.23696e-08	mr176	Amino acid derivative	2017	mQTL4284
BnvaC0704664584	C07	4664584	4.22024e-08	mr772	Amino acid derivative	2017	mQTL4284
BnvaC0704664584	C07	4664584	5.00267e-09	S21_L-2409	Other	2017	mQTL4284
BnvaC0704664584	C07	4664584	9.55913e-11	S21_L-3352	Other	2017	mQTL4284
BnvaC0704664584	C07	4664584	1.5316e-12	S21_L-4233	Other	2017	mQTL4284
BnvaC0704664584	C07	4664584	2.58991e-11	S21_S-0256	Other	2017	mQTL4284
BnvaC0704664584	C07	4664584	2.14652e-09	S21_S-0966	Other	2017	mQTL4284
BnvaC0704664584	C07	4664584	3.55817e-10	S21_S-0992	Other	2017	mQTL4284
BnvaC0704664584	C07	4664584	6.673e-08	S21_S-4962	Other	2017	mQTL4284
BnvaC0704664584	C07	4664584	9.51182e-10	S21-0709	Flavonoids	2017	mQTL4284
BnvaC0704664584	C07	4664584	2.74933e-08	S21-0743	Other	2017	mQTL4284
BnvaC0704664584	C07	4664584	3.70175e-12	S21-1134	Other	2017	mQTL4284
BnvaC0704664584	C07	4664584	3.47595e-09	S21-4140	Amino acid derivative	2017	mQTL4284
BnvaC0704664584	C07	4664584	5.54451e-11	S21-4731	Other	2017	mQTL4284
BnvaC0704664584	C07	4664584	5.1119e-10	mr1815	Other	2018	mQTL4284
BnvaC0704664584	C07	4664584	1.04868e-08	mr350	Other	2018	mQTL4284
BnvaC0704664584	C07	4664584	6.4971e-09	S21_L-1836	Amino acid derivative	2018	mQTL4284
BnvaC0704664584	C07	4664584	1.52987e-09	S21_L-5959	Other	2018	mQTL4284
BnvaC0704664584	C07	4664584	1.53842e-08	S21-0453	Other	2018	mQTL4284
BnvaC0704664584	C07	4664584	1.81079e-12	S21-1134	Other	2018	mQTL4284
BnvaC0704664584	C07	4664584	6.93813e-08	S21-3410	Other	2018	mQTL4284
BnvaA0204668641	A02	4668641	1.00461e-08	S21-4635	Other	2018	mQTL245
BnvaC0904691613	C09	4691613	1.1925e-09	S21-1526	Other	2018	mQTL4872
BnvaC0904694705	C09	4694705	4.55821e-08	S21-4792	Other	2017	mQTL4872
BnvaA0204714775	A02	4714775	4.40101e-08	S21_S-1721	Other	2018	mQTL246
BnvaC0904783481	C09	4783481	4.28958e-08	S21-4792	Other	2018	mQTL4873
BnvaC0104843020	C01	4843020	3.24194e-09	S21-0709	Flavonoids	2017	mQTL2083
BnvaC0904884986	C09	4884986	3.52327e-11	S21-1526	Other	2018	mQTL4874
BnvaA0604905874	A06	4905874	6.95098e-10	mr2098	Amino acid derivative	2018	mQTL1032
BnvaA0604908378	A06	4908378	9.86749e-11	mr2098	Amino acid derivative	2017	mQTL1032
BnvaA0904986882	A09	4986882	9.46672e-09	mr1083	Flavonoids	2018	mQTL1635
BnvaA0904986882	A09	4986882	1.91589e-08	mr1275	Flavonoids	2018	mQTL1635
BnvaA0904986882	A09	4986882	1.03818e-09	n00282	Other	2018	mQTL1635
BnvaC0705020193	C07	5020193	6.84874e-08	S21-0453	Other	2018	mQTL4287
BnvaA0805051304	A08	5051304	1.62474e-08	n00282	Other	2017	mQTL1467
BnvaA1005063979	A10	5063979	7.02594e-10	S21_L-2026	Other	2017	mQTL1930
BnvaA0805093190	A08	5093190	4.85247e-08	S21_S-2681	Other	2018	mQTL1468
BnvaA0805117903	A08	5117903	2.45011e-08	mr1275	Flavonoids	2017	mQTL1468
BnvaA0805117903	A08	5117903	2.4376e-09	mr1083	Flavonoids	2018	mQTL1468
BnvaA0805117903	A08	5117903	2.98907e-09	mr1275	Flavonoids	2018	mQTL1468
BnvaA0805117903	A08	5117903	2.68903e-08	n00282	Other	2018	mQTL1468
BnvaA0405121696	A04	5121696	5.60858e-08	S21-0743	Other	2018	mQTL709
BnvaA0405121696	A04	5121696	7.81659e-08	S21-3131	Phenylpropanoids	2018	mQTL709
BnvaA0405121699	A04	5121699	4.2773e-08	S21_L-0343	Other	2018	mQTL709
BnvaA0405121699	A04	5121699	9.34291e-08	S21-2856	Other	2018	mQTL709
BnvaA0405121706	A04	5121706	8.63989e-09	S21-5880	Other	2018	mQTL709
BnvaA0905139445	A09	5139445	9.6473e-08	S21_S-1266	Other	2018	mQTL1636
BnvaA0805162562	A08	5162562	1.09142e-07	mr1904	Other	2017	mQTL1468
BnvaA0805189200	A08	5189200	8.38108e-09	n00282	Other	2017	mQTL1469
BnvaC0805197523	C08	5197523	5.81503e-08	S21-1134	Other	2018	mQTL4597
BnvaC0905198251	C09	5198251	1.98638e-10	S21-1526	Other	2018	mQTL4877
BnvaA0605204000	A06	5204000	1.80059e-14	mr2098	Amino acid derivative	2018	mQTL1034
BnvaA0805206589	A08	5206589	1.27749e-08	mr1058	Flavonoids	2017	mQTL1469
BnvaA0605209026	A06	5209026	2.32756e-15	mr2098	Amino acid derivative	2017	mQTL1034
BnvaA0805220625	A08	5220625	3.58139e-08	mr1083	Flavonoids	2018	mQTL1469
BnvaA0805220625	A08	5220625	9.0449e-08	mr1275	Flavonoids	2018	mQTL1469
BnvaA1005256694	A10	5256694	3.96604e-09	mr2136	Other	2018	mQTL1932
BnvaC0705273315	C07	5273315	9.44181e-09	mr1815	Other	2018	mQTL4289
BnvaA0205299217	A02	5299217	1.16089e-07	S21_S-1266	Other	2018	mQTL251
BnvaA0605307727	A06	5307727	3.56231e-09	mr2098	Amino acid derivative	2018	mQTL1035
BnvaA0605311750	A06	5311750	1.87204e-08	mr2098	Amino acid derivative	2017	mQTL1035
BnvaC0905379435	C09	5379435	8.57089e-10	S21_L-3352	Other	2017	mQTL4879
BnvaC0905379435	C09	5379435	7.99742e-09	S21_S-0256	Other	2017	mQTL4879
BnvaA0805385932	A08	5385932	1.96544e-16	S21_L-0512	Other	2017	mQTL1470
BnvaA0805386441	A08	5386441	2.18718e-16	S21_L-0512	Other	2018	mQTL1470
BnvaA0805387108	A08	5387108	6.11858e-08	S21_S-5316	Other	2017	mQTL1470
BnvaC0905389675	C09	5389675	4.5396e-08	S21-1526	Other	2018	mQTL4879
BnvaA0305391875	A03	5391875	9.9819e-08	S21_S-0966	Other	2017	mQTL464
BnvaA0305391901	A03	5391901	6.51329e-08	S21_L-2409	Other	2017	mQTL464
BnvaA1005423302	A10	5423302	7.29312e-13	S21_L-2026	Other	2018	mQTL1933
BnvaC0905484029	C09	5484029	4.72758e-08	S21-4792	Other	2017	mQTL4880
BnvaA1005565483	A10	5565483	8.93512e-14	S21_L-2026	Other	2018	mQTL1934
BnvaA1005577635	A10	5577635	3.15733e-19	S21_L-2026	Other	2017	mQTL1935
BnvaA0705604254	A07	5604254	3.39849e-10	S21_L-4002	Other	2017	mQTL1258
BnvaA0705604254	A07	5604254	2.88605e-09	S21_L-4002	Other	2018	mQTL1258
BnvaA0505670802	A05	5670802	4.84407e-11	S21_L-4831	Other	2018	mQTL838
BnvaC0905678677	C09	5678677	3.79529e-08	S21-1526	Other	2018	mQTL4882
BnvaA1005767288	A10	5767288	9.42163e-13	S21_L-2026	Other	2017	mQTL1936
BnvaA1005767288	A10	5767288	2.6127e-10	S21_L-2026	Other	2018	mQTL1936
BnvaA0705785905	A07	5785905	3.09126e-08	S21_L-4002	Other	2018	mQTL1260
BnvaA0705787454	A07	5787454	1.66578e-08	S21_L-4002	Other	2017	mQTL1260
BnvaA0705790314	A07	5790314	5.99677e-08	S21-1134	Other	2017	mQTL1260
BnvaA0505799570	A05	5799570	1.15608e-12	S21_L-4831	Other	2018	mQTL839
BnvaA0806001657	A08	6001657	4.95234e-08	S21_L-5959	Other	2017	mQTL1476
BnvaA0706007509	A07	6007509	2.72266e-08	S21_L-4002	Other	2018	mQTL1262
BnvaC0906050533	C09	6050533	2.66812e-08	S21-1526	Other	2018	mQTL4885
BnvaA0806139688	A08	6139688	6.27473e-09	S21_L-0512	Other	2017	mQTL1477
BnvaA0806139688	A08	6139688	2.21967e-08	S21_L-0512	Other	2018	mQTL1477
BnvaA0906202208	A09	6202208	1.46798e-10	S21_L-3352	Other	2017	mQTL1646
BnvaA0906202208	A09	6202208	5.52687e-10	S21_S-0256	Other	2017	mQTL1646
BnvaA0906202208	A09	6202208	9.33227e-10	S21_S-4962	Other	2017	mQTL1646
BnvaA0906202208	A09	6202208	6.24735e-09	S21-1134	Other	2017	mQTL1646
BnvaA0906202208	A09	6202208	2.61497e-08	mr1815	Other	2018	mQTL1646
BnvaA0906202208	A09	6202208	5.55568e-09	S21_L-5959	Other	2018	mQTL1646
BnvaA0906202208	A09	6202208	4.01654e-11	S21-1134	Other	2018	mQTL1646
BnvaA0906202208	A09	6202208	4.00373e-08	S21-3410	Other	2018	mQTL1646
BnvaA0906202208	A09	6202208	6.13755e-08	S21-4031	Other	2018	mQTL1646
BnvaA0606229072	A06	6229072	8.34878e-08	mr1815	Other	2018	mQTL1044
BnvaC0806327951	C08	6327951	2.46331e-08	mr1815	Other	2018	mQTL4607
BnvaC0806327951	C08	6327951	1.02638e-08	S21-1134	Other	2018	mQTL4607
BnvaA0106329946	A01	6329946	2.1476e-17	mr1987	Other	2017	mQTL58
BnvaA0106329946	A01	6329946	4.45431e-18	S21_L-2664	Other	2017	mQTL58
BnvaA0106329946	A01	6329946	4.12829e-16	S21-1569	Other	2017	mQTL58
BnvaA0106329946	A01	6329946	1.28936e-18	S21-1813	Other	2017	mQTL58
BnvaA0106329946	A01	6329946	3.37905e-14	mr1987	Other	2018	mQTL58
BnvaA0106329946	A01	6329946	1.40157e-14	S21_L-2664	Other	2018	mQTL58
BnvaA0106329946	A01	6329946	3.47503e-16	S21-1569	Other	2018	mQTL58
BnvaA0106329946	A01	6329946	6.90446e-17	S21-1813	Other	2018	mQTL58
BnvaA0706334454	A07	6334454	8.71466e-09	S21_L-4002	Other	2017	mQTL1265
BnvaA0706334454	A07	6334454	1.86153e-09	S21_L-4002	Other	2018	mQTL1265
BnvaA0806359805	A08	6359805	4.15165e-08	mr1083	Flavonoids	2018	mQTL1479
BnvaA0806359805	A08	6359805	5.71397e-08	mr1275	Flavonoids	2018	mQTL1479
BnvaA0806383131	A08	6383131	1.1153e-07	mr1093	Flavonoids	2017	mQTL1479
BnvaC0906487140	C09	6487140	6.15951e-09	mr2136	Other	2017	mQTL4889
BnvaC0906487140	C09	6487140	1.80153e-08	S21_L-3616	Other	2018	mQTL4889
BnvaC0306494645	C03	6494645	2.432e-09	S21_L-4233	Other	2017	mQTL2807
BnvaA0506495415	A05	6495415	1.07113e-07	mr772	Amino acid derivative	2017	mQTL844
BnvaA0506495657	A05	6495657	5.91746e-08	S21_L-4233	Other	2017	mQTL844
BnvaA0506495657	A05	6495657	7.11842e-08	S21-4731	Other	2017	mQTL844
BnvaC0306496151	C03	6496151	2.00816e-08	S21_L-2409	Other	2017	mQTL2807
BnvaC0306496151	C03	6496151	2.38432e-08	S21-1134	Other	2017	mQTL2807
BnvaC0306496151	C03	6496151	1.03888e-07	S21-1134	Other	2018	mQTL2807
BnvaA0506500596	A05	6500596	3.7446e-09	S21-0709	Flavonoids	2017	mQTL844
BnvaA0506500596	A05	6500596	2.70013e-08	mr1815	Other	2018	mQTL844
BnvaA0506500596	A05	6500596	2.763e-08	S21-1134	Other	2018	mQTL844
BnvaA0706517676	A07	6517676	5.28219e-11	S21_L-4002	Other	2017	mQTL1266
BnvaA0706517676	A07	6517676	1.69663e-11	S21_L-4002	Other	2018	mQTL1266
BnvaA0806581661	A08	6581661	2.52732e-09	mr1093	Flavonoids	2017	mQTL1481
BnvaA0806590341	A08	6590341	1.46098e-09	mr1083	Flavonoids	2018	mQTL1481
BnvaA0806590341	A08	6590341	5.828e-09	mr1275	Flavonoids	2018	mQTL1481
BnvaA0806636649	A08	6636649	8.53058e-08	mr1904	Other	2017	mQTL1482
BnvaA0806681776	A08	6681776	3.2762e-10	mr1058	Flavonoids	2017	mQTL1482
BnvaA0806681776	A08	6681776	9.08067e-08	mr1083	Flavonoids	2017	mQTL1482
BnvaA0806681776	A08	6681776	1.61249e-08	mr1275	Flavonoids	2017	mQTL1482
BnvaA0806681776	A08	6681776	2.95219e-09	n00282	Other	2017	mQTL1482
BnvaA0806687355	A08	6687355	7.15818e-09	mr1093	Flavonoids	2017	mQTL1482
BnvaA0806724505	A08	6724505	1.7773e-09	mr1083	Flavonoids	2018	mQTL1483
BnvaA0806724505	A08	6724505	6.26227e-09	mr1275	Flavonoids	2018	mQTL1483
BnvaA0806724505	A08	6724505	8.00828e-09	n00282	Other	2018	mQTL1483
BnvaA0706729008	A07	6729008	5.66636e-10	S21_L-4002	Other	2018	mQTL1268
BnvaA0806742753	A08	6742753	1.32616e-08	mr1904	Other	2017	mQTL1483
BnvaC0406773759	C04	6773759	1.35308e-08	S21-2226	Other	2017	mQTL3300
BnvaC0406773759	C04	6773759	7.87605e-08	S21-4497	Other	2017	mQTL3300
BnvaA0806783518	A08	6783518	2.62391e-09	mr1058	Flavonoids	2017	mQTL1483
BnvaA0806783518	A08	6783518	8.8587e-08	mr1275	Flavonoids	2017	mQTL1483
BnvaC0806805627	C08	6805627	2.07501e-09	mr176	Amino acid derivative	2017	mQTL4611
BnvaC0806805627	C08	6805627	5.14676e-11	S21_L-4233	Other	2017	mQTL4611
BnvaC0806805627	C08	6805627	2.70083e-09	S21-0709	Flavonoids	2017	mQTL4611
BnvaC0806805627	C08	6805627	4.7042e-08	S21-3042	Other	2017	mQTL4611
BnvaC0806805627	C08	6805627	5.83039e-10	S21-0453	Other	2018	mQTL4611
BnvaC0806805627	C08	6805627	9.88243e-10	S21-1134	Other	2018	mQTL4611
BnvaC0806805627	C08	6805627	1.02884e-07	S21-4770	Amino acid derivative	2018	mQTL4611
BnvaA0806813103	A08	6813103	1.16102e-08	n00282	Other	2017	mQTL1483
BnvaA0806979116	A08	6979116	1.16923e-07	mr1093	Flavonoids	2017	mQTL1485
BnvaA1007069423	A10	7069423	2.18613e-11	S21_L-2026	Other	2017	mQTL1949
BnvaA0707096044	A07	7096044	2.04855e-08	S21_L-4002	Other	2018	mQTL1272
BnvaC0407104001	C04	7104001	3.41562e-08	mr176	Amino acid derivative	2017	mQTL3303
BnvaC0407104001	C04	7104001	2.87491e-09	S21-1134	Other	2017	mQTL3303
BnvaC0407104001	C04	7104001	1.10954e-08	S21-4140	Amino acid derivative	2017	mQTL3303
BnvaC0407104001	C04	7104001	1.37207e-08	S21_L-1836	Amino acid derivative	2018	mQTL3303
BnvaC0407104001	C04	7104001	7.82139e-10	S21-1134	Other	2018	mQTL3303
BnvaA0707114324	A07	7114324	6.91955e-08	S21-4887	Other	2017	mQTL1272
BnvaA0807149721	A08	7149721	9.56738e-08	n00282	Other	2017	mQTL1487
BnvaA1007188186	A10	7188186	4.38926e-08	S21_L-2026	Other	2017	mQTL1950
BnvaA0807215703	A08	7215703	5.39522e-08	mr1058	Flavonoids	2017	mQTL1487
BnvaA0807216162	A08	7216162	2.60432e-08	mr1904	Other	2017	mQTL1487
BnvaA1007302118	A10	7302118	1.11685e-07	S21_L-2026	Other	2017	mQTL1951
BnvaA0407315292	A04	7315292	4.65953e-08	mr176	Amino acid derivative	2017	mQTL729
BnvaA0407315292	A04	7315292	2.67087e-09	S21_L-3352	Other	2017	mQTL729
BnvaA0407315292	A04	7315292	4.03937e-10	S21_L-4233	Other	2017	mQTL729
BnvaA0407315292	A04	7315292	6.49433e-11	S21_S-0256	Other	2017	mQTL729
BnvaA0407315292	A04	7315292	6.12117e-08	S21_S-4962	Other	2017	mQTL729
BnvaA0407315292	A04	7315292	1.40205e-08	S21-0709	Flavonoids	2017	mQTL729
BnvaA0407315292	A04	7315292	5.6652e-08	S21-1134	Other	2017	mQTL729
BnvaA0407315292	A04	7315292	1.06814e-07	S21-3042	Other	2017	mQTL729
BnvaA0407315292	A04	7315292	4.73502e-08	S21-4140	Amino acid derivative	2017	mQTL729
BnvaA0407315292	A04	7315292	2.21271e-09	S21-4731	Other	2017	mQTL729
BnvaA0407315292	A04	7315292	2.2622e-08	S21-1134	Other	2018	mQTL729
BnvaA0807341448	A08	7341448	3.16737e-08	mr1083	Flavonoids	2018	mQTL1488
BnvaA0807341448	A08	7341448	1.0272e-07	mr1275	Flavonoids	2018	mQTL1488
BnvaA0807341448	A08	7341448	5.79255e-08	n00282	Other	2018	mQTL1488
BnvaA0207419593	A02	7419593	1.57093e-08	S21-1134	Other	2018	mQTL260
BnvaA0707675888	A07	7675888	1.11156e-07	S21_L-0343	Other	2017	mQTL1276
BnvaA0107724158	A01	7724158	3.45142e-08	mr772	Amino acid derivative	2017	mQTL71
BnvaA0107724158	A01	7724158	2.99454e-08	S21-4731	Other	2017	mQTL71
BnvaC0707791810	C07	7791810	5.88378e-08	mr176	Amino acid derivative	2017	mQTL4308
BnvaC0707791810	C07	7791810	4.09388e-08	S21_L-4233	Other	2017	mQTL4308
BnvaC0707791810	C07	7791810	7.22248e-09	S21-4140	Amino acid derivative	2017	mQTL4308
BnvaC0707791810	C07	7791810	1.66351e-09	S21-4731	Other	2017	mQTL4308
BnvaA0307792290	A03	7792290	7.04392e-08	S21_S-0992	Other	2017	mQTL486
BnvaA0107796215	A01	7796215	4.12753e-08	S21-4140	Amino acid derivative	2018	mQTL71
BnvaC0807823603	C08	7823603	6.55181e-08	mr1815	Other	2018	mQTL4619
BnvaC0807823655	C08	7823655	2.79703e-08	S21-1134	Other	2017	mQTL4619
BnvaC0807823655	C08	7823655	1.57538e-08	S21_L-1836	Amino acid derivative	2018	mQTL4619
BnvaC0807823655	C08	7823655	7.73719e-08	S21_L-5959	Other	2018	mQTL4619
BnvaC0807823655	C08	7823655	1.83827e-09	S21-1134	Other	2018	mQTL4619
BnvaA1007830164	A10	7830164	3.17343e-08	mr1987	Other	2017	mQTL1956
BnvaA1007830164	A10	7830164	6.94705e-08	S21-1813	Other	2017	mQTL1956
BnvaA0707963477	A07	7963477	5.13559e-08	mr176	Amino acid derivative	2017	mQTL1279
BnvaC0107980046	C01	7980046	6.42709e-08	S21_L-4952	Other	2017	mQTL2108
BnvaC0508032164	C05	8032164	4.04026e-08	S21-1134	Other	2018	mQTL3675
BnvaA0708142462	A07	8142462	1.40607e-08	S21_L-4233	Other	2017	mQTL1281
BnvaA0808167133	A08	8167133	4.68524e-08	mr1058	Flavonoids	2017	mQTL1496
BnvaA0308260849	A03	8260849	4.01764e-08	S21-0453	Other	2018	mQTL490
BnvaA0308294832	A03	8294832	9.50993e-08	S21-1526	Other	2017	mQTL491
BnvaC0808337385	C08	8337385	1.71451e-08	mr772	Amino acid derivative	2017	mQTL4623
BnvaC0808337385	C08	8337385	4.77402e-09	S21_L-2409	Other	2017	mQTL4623
BnvaC0808337385	C08	8337385	3.37206e-09	S21_L-3352	Other	2017	mQTL4623
BnvaC0808337385	C08	8337385	1.53244e-11	S21_L-4233	Other	2017	mQTL4623
BnvaC0808337385	C08	8337385	4.78965e-13	S21-0709	Flavonoids	2017	mQTL4623
BnvaC0808337385	C08	8337385	2.78898e-11	S21-1134	Other	2017	mQTL4623
BnvaC0808337385	C08	8337385	4.05483e-10	S21-3042	Other	2017	mQTL4623
BnvaC0808337385	C08	8337385	1.05742e-10	S21-4140	Amino acid derivative	2017	mQTL4623
BnvaC0808337385	C08	8337385	2.31599e-12	S21-4731	Other	2017	mQTL4623
BnvaC0808337385	C08	8337385	6.18034e-13	mr1815	Other	2018	mQTL4623
BnvaC0808337385	C08	8337385	4.92005e-09	mr350	Other	2018	mQTL4623
BnvaC0808337385	C08	8337385	6.22427e-09	S21_L-1836	Amino acid derivative	2018	mQTL4623
BnvaC0808337385	C08	8337385	1.55864e-08	S21_L-3352	Other	2018	mQTL4623
BnvaC0808337385	C08	8337385	2.84356e-08	S21_L-5959	Other	2018	mQTL4623
BnvaC0808337385	C08	8337385	1.05729e-07	S21-0453	Other	2018	mQTL4623
BnvaC0808337385	C08	8337385	7.70431e-08	S21-0709	Flavonoids	2018	mQTL4623
BnvaC0808337385	C08	8337385	2.0868e-14	S21-1134	Other	2018	mQTL4623
BnvaC0808337385	C08	8337385	2.9861e-09	S21-3410	Other	2018	mQTL4623
BnvaC0808337385	C08	8337385	3.99177e-10	S21-4770	Amino acid derivative	2018	mQTL4623
BnvaC0808337385	C08	8337385	6.48599e-08	wm0031	Other	2018	mQTL4623
BnvaC0808337599	C08	8337599	1.55787e-09	mr176	Amino acid derivative	2017	mQTL4623
BnvaC0808337599	C08	8337599	1.76731e-08	S21_S-0256	Other	2018	mQTL4623
BnvaA0108429328	A01	8429328	3.7936e-08	S21_L-4047	Other	2018	mQTL77
BnvaA1008458308	A10	8458308	5.53129e-12	S21_L-2026	Other	2017	mQTL1962
BnvaA0108493153	A01	8493153	6.06266e-08	S21_S-2294	Other	2018	mQTL77
BnvaA0108493153	A01	8493153	7.64163e-09	S21_S-2761	Other	2018	mQTL77
BnvaA0108493153	A01	8493153	1.14858e-07	S21_S-4234	Other	2018	mQTL77
BnvaA0108493302	A01	8493302	1.15746e-07	S21-3833	Other	2018	mQTL77
BnvaC0708581271	C07	8581271	6.43172e-08	S21-1134	Other	2018	mQTL4314
BnvaC0808597382	C08	8597382	5.61186e-09	S21_L-4233	Other	2017	mQTL4626
BnvaA1008638427	A10	8638427	1.58987e-11	S21_L-2026	Other	2017	mQTL1963
BnvaC0108667165	C01	8667165	7.58862e-08	S21_S-0992	Other	2017	mQTL2113
BnvaC0508755362	C05	8755362	5.24352e-09	S21-3833	Other	2018	mQTL3682
BnvaC0308791206	C03	8791206	1.52154e-09	S21_L-4233	Other	2017	mQTL2827
BnvaA0108843400	A01	8843400	1.29783e-08	S21_S-2485	Other	2017	mQTL80
BnvaC0608864562	C06	8864562	8.89432e-08	S21_L-3352	Other	2017	mQTL4011
BnvaC0608864562	C06	8864562	9.81013e-08	S21_S-0966	Other	2017	mQTL4011
BnvaC0608864562	C06	8864562	2.26651e-08	S21-1134	Other	2017	mQTL4011
BnvaC0608864562	C06	8864562	4.07692e-09	S21-4731	Other	2017	mQTL4011
BnvaC0608864562	C06	8864562	9.08024e-09	S21-1134	Other	2018	mQTL4011
BnvaC0608864938	C06	8864938	3.70318e-10	S21_L-4233	Other	2017	mQTL4011
BnvaA1008925091	A10	8925091	1.04998e-07	S21_L-2026	Other	2017	mQTL1966
BnvaA1008940752	A10	8940752	1.68118e-08	S21_L-2409	Other	2017	mQTL1966
BnvaA0808941706	A08	8941706	9.48574e-08	S21_L-3352	Other	2017	mQTL1503
BnvaA0808941706	A08	8941706	4.98603e-08	S21_L-4233	Other	2017	mQTL1503
BnvaA0409039197	A04	9039197	1.69095e-08	mr176	Amino acid derivative	2017	mQTL744
BnvaA0409039197	A04	9039197	1.16492e-07	S21_L-3352	Other	2017	mQTL744
BnvaA0409039197	A04	9039197	1.44945e-08	S21_S-0256	Other	2017	mQTL744
BnvaA0409039197	A04	9039197	1.57773e-10	S21-1134	Other	2017	mQTL744
BnvaA0409039197	A04	9039197	1.82661e-09	S21-1134	Other	2018	mQTL744
BnvaA0409039204	A04	9039204	5.80916e-08	S21-4731	Other	2017	mQTL744
BnvaA0409039302	A04	9039302	1.08699e-07	S21_L-2409	Other	2017	mQTL744
BnvaA0109084311	A01	9084311	2.23833e-08	mr176	Amino acid derivative	2017	mQTL82
BnvaA0109084311	A01	9084311	9.82751e-08	S21-1134	Other	2017	mQTL82
BnvaA0109084311	A01	9084311	9.07654e-08	S21_L-5959	Other	2018	mQTL82
BnvaA0109084311	A01	9084311	6.90724e-11	S21-1134	Other	2018	mQTL82
BnvaA0109084311	A01	9084311	8.4722e-08	S21-3410	Other	2018	mQTL82
BnvaA0109084311	A01	9084311	6.47267e-08	wm0031	Other	2018	mQTL82
BnvaC0109190229	C01	9190229	1.66153e-09	S21_L-4233	Other	2017	mQTL2117
BnvaC0109190229	C01	9190229	4.44158e-08	S21-4140	Amino acid derivative	2017	mQTL2117
BnvaA0209214700	A02	9214700	8.74509e-09	S21-1526	Other	2017	mQTL276
BnvaC0909254050	C09	9254050	7.64327e-10	S21_L-4233	Other	2017	mQTL4912
BnvaA1009303630	A10	9303630	9.52015e-08	S21-3675	Other	2017	mQTL1970
BnvaC0309357890	C03	9357890	1.59033e-08	S21-1134	Other	2017	mQTL2832
BnvaC0309357890	C03	9357890	3.03948e-08	S21_S-4962	Other	2018	mQTL2832
BnvaC0309357890	C03	9357890	4.8251e-08	S21-1134	Other	2018	mQTL2832
BnvaC0909396618	C09	9396618	2.0518e-09	S21_L-4233	Other	2017	mQTL4914
BnvaA0809443057	A08	9443057	2.01514e-08	S21_S-2761	Other	2018	mQTL1507
BnvaA0809443057	A08	9443057	6.49763e-09	S21_S-4355	Other	2018	mQTL1507
BnvaA0809456411	A08	9456411	9.93521e-10	S21_L-1941	Other	2018	mQTL1507
BnvaA0109458130	A01	9458130	2.85558e-08	S21_L-4776	Other	2017	mQTL86
BnvaA0809511216	A08	9511216	1.05617e-07	S21-0439	Other	2018	mQTL1508
BnvaC0609602422	C06	9602422	3.0235e-08	S21_L-4233	Other	2017	mQTL4016
BnvaA0809637640	A08	9637640	8.88404e-08	S21_S-2761	Other	2018	mQTL1509
BnvaC0809655372	C08	9655372	4.94539e-09	S21_S-0678	Other	2018	mQTL4634
BnvaC0809655372	C08	9655372	5.52125e-09	S21_S-2761	Other	2018	mQTL4634
BnvaC0809655372	C08	9655372	2.68567e-10	S21_S-4234	Other	2018	mQTL4634
BnvaA0809772712	A08	9772712	6.58949e-08	S21-4792	Other	2017	mQTL1510
BnvaA0809772712	A08	9772712	5.6128e-09	S21-4792	Other	2018	mQTL1510
BnvaA0809775135	A08	9775135	1.07526e-07	S21-2226	Other	2018	mQTL1510
BnvaA0809775135	A08	9775135	1.76964e-08	S21-4497	Other	2018	mQTL1510
BnvaC0609801830	C06	9801830	3.51923e-08	S21_L-3352	Other	2017	mQTL4018
BnvaC0309858381	C03	9858381	5.15496e-08	S21_L-1949	Other	2018	mQTL2837
BnvaC0309858381	C03	9858381	6.88876e-08	S21_S-0305	Other	2018	mQTL2837
BnvaA0809915924	A08	9915924	1.07014e-10	S21-4792	Other	2017	mQTL1511
BnvaA0809917809	A08	9917809	9.50124e-08	S21_L-3616	Other	2017	mQTL1511
BnvaA0809917809	A08	9917809	4.88198e-08	mr1170	Phenylpropanoids	2018	mQTL1511
BnvaA0809917809	A08	9917809	2.29113e-08	S21_L-3616	Other	2018	mQTL1511
BnvaA0809917809	A08	9917809	6.99955e-08	S21-2226	Other	2018	mQTL1511
BnvaA0809917809	A08	9917809	8.53028e-09	S21-4497	Other	2018	mQTL1511
BnvaC0309930587	C03	9930587	2.12871e-12	S21_L-4233	Other	2017	mQTL2838
BnvaC0309930592	C03	9930592	9.99236e-08	S21-3833	Other	2018	mQTL2838
BnvaA0810032825	A08	10032825	1.03538e-07	S21_S-0999	Other	2018	mQTL1512
BnvaA0810032825	A08	10032825	3.32055e-09	S21-0128	Other	2018	mQTL1512
BnvaA0610055152	A06	10055152	2.22842e-08	S21-1134	Other	2018	mQTL1078
BnvaC0910073875	C09	10073875	9.47899e-08	S21-1134	Other	2018	mQTL4919
BnvaA0610091147	A06	10091147	3.18673e-09	S21_L-4233	Other	2017	mQTL1079
BnvaA0610091147	A06	10091147	2.46451e-08	S21-1134	Other	2017	mQTL1079
BnvaA0610091147	A06	10091147	7.78242e-09	mr1815	Other	2018	mQTL1079
BnvaA0610091147	A06	10091147	1.06806e-08	S21-3833	Other	2018	mQTL1079
BnvaA0810130568	A08	10130568	4.58422e-10	S21-4792	Other	2017	mQTL1513
BnvaA0810130568	A08	10130568	1.77587e-08	S21-1526	Other	2018	mQTL1513
BnvaA0810130568	A08	10130568	1.26271e-13	S21-4792	Other	2018	mQTL1513
BnvaA0810130568	A08	10130568	8.7377e-09	S21-6053	Other	2018	mQTL1513
BnvaA0810138118	A08	10138118	3.94136e-09	S21_L-3616	Other	2018	mQTL1513
BnvaA0810138118	A08	10138118	3.73862e-10	S21_S-4355	Other	2018	mQTL1513
BnvaA0810143785	A08	10143785	1.77927e-11	S21_L-3616	Other	2017	mQTL1513
BnvaA0810145325	A08	10145325	1.42059e-08	S21-1527	Other	2018	mQTL1513
BnvaA0810145325	A08	10145325	5.81908e-09	S21-2226	Other	2018	mQTL1513
BnvaA0810145751	A08	10145751	1.12352e-07	S21-4635	Other	2018	mQTL1513
BnvaA0810147353	A08	10147353	2.15008e-08	S21_S-2761	Other	2018	mQTL1513
BnvaA0810148462	A08	10148462	2.85879e-09	S21-4497	Other	2018	mQTL1513
BnvaA0810298667	A08	10298667	6.48398e-08	S21-4792	Other	2017	mQTL1514
BnvaA0810298667	A08	10298667	2.72184e-09	S21-4792	Other	2018	mQTL1514
BnvaA0310377655	A03	10377655	1.00991e-07	mr872	Other	2017	mQTL510
BnvaC0910426290	C09	10426290	1.14576e-07	S21-5460	Other	2017	mQTL4922
BnvaA0810440512	A08	10440512	4.31518e-08	S21-4792	Other	2018	mQTL1516
BnvaA0810440655	A08	10440655	4.70745e-09	S21-2226	Other	2018	mQTL1516
BnvaA0810440655	A08	10440655	2.18295e-08	S21-4497	Other	2018	mQTL1516
BnvaA0810440721	A08	10440721	1.14795e-09	S21_L-3616	Other	2018	mQTL1516
BnvaA0810468172	A08	10468172	5.62548e-08	S21_S-4355	Other	2018	mQTL1516
BnvaC0210498766	C02	10498766	1.18546e-07	mr1815	Other	2018	mQTL2453
BnvaC0210498766	C02	10498766	4.03545e-09	S21_L-1836	Amino acid derivative	2018	mQTL2453
BnvaC0210498766	C02	10498766	5.1189e-08	S21-0453	Other	2018	mQTL2453
BnvaC0210498934	C02	10498934	2.11192e-08	S21_L-2409	Other	2017	mQTL2453
BnvaC0210498934	C02	10498934	3.27243e-11	S21_S-0256	Other	2017	mQTL2453
BnvaC0210498934	C02	10498934	7.95092e-12	S21_S-0992	Other	2017	mQTL2453
BnvaC0210498934	C02	10498934	6.81747e-08	S21-0743	Other	2017	mQTL2453
BnvaC0210498934	C02	10498934	5.63653e-09	S21-1526	Other	2017	mQTL2453
BnvaC0210498934	C02	10498934	1.77205e-08	S21-3833	Other	2018	mQTL2453
BnvaC0210498947	C02	10498947	2.30135e-11	S21_L-3352	Other	2017	mQTL2453
BnvaC0210498947	C02	10498947	4.9205e-10	S21_L-4233	Other	2017	mQTL2453
BnvaC0210498947	C02	10498947	1.07129e-07	S21-3042	Other	2017	mQTL2453
BnvaC0210498947	C02	10498947	2.36188e-09	S21-4731	Other	2017	mQTL2453
BnvaC0210498947	C02	10498947	2.75331e-08	mr2078	Flavonoids	2018	mQTL2453
BnvaC0210498947	C02	10498947	2.93686e-08	S21_L-3352	Other	2018	mQTL2453
BnvaC0210498947	C02	10498947	5.29831e-10	S21_L-5959	Other	2018	mQTL2453
BnvaC0210498947	C02	10498947	1.71093e-08	S21_S-0256	Other	2018	mQTL2453
BnvaC0210498947	C02	10498947	6.40709e-12	S21-1134	Other	2018	mQTL2453
BnvaC0210498947	C02	10498947	6.63028e-08	S21-2893	Other	2018	mQTL2453
BnvaC0210498947	C02	10498947	3.40852e-08	S21-3410	Other	2018	mQTL2453
BnvaC0210498947	C02	10498947	4.71036e-08	S21-4770	Amino acid derivative	2018	mQTL2453
BnvaC0210499141	C02	10499141	1.18384e-08	S21-1134	Other	2017	mQTL2453
BnvaC0210499141	C02	10499141	7.64267e-09	S21-4140	Amino acid derivative	2017	mQTL2453
BnvaA0810513916	A08	10513916	4.76685e-08	S21_S-0999	Other	2018	mQTL1516
BnvaA0810513916	A08	10513916	6.06267e-08	S21-0128	Other	2018	mQTL1516
BnvaC0910561090	C09	10561090	7.10026e-09	S21-0128	Other	2017	mQTL4923
BnvaC0910561123	C09	10561123	1.11884e-08	S21_S-2912	Other	2017	mQTL4923
BnvaA0910569999	A09	10569999	4.40394e-09	S21_L-4233	Other	2017	mQTL1683
BnvaA0910569999	A09	10569999	9.63773e-09	S21-0709	Flavonoids	2017	mQTL1683
BnvaA0910569999	A09	10569999	3.60313e-09	S21-4731	Other	2017	mQTL1683
BnvaA0910570032	A09	10570032	7.1685e-08	mr350	Other	2018	mQTL1683
BnvaA0810582124	A08	10582124	5.52812e-08	S21_L-3616	Other	2018	mQTL1517
BnvaA0810582124	A08	10582124	2.70445e-09	S21-2226	Other	2018	mQTL1517
BnvaA0810582124	A08	10582124	6.81464e-09	S21-4497	Other	2018	mQTL1517
BnvaA0610597177	A06	10597177	3.30062e-08	S21-5880	Other	2018	mQTL1083
BnvaC0710626101	C07	10626101	7.99818e-08	S21_L-4233	Other	2017	mQTL4330
BnvaC0710626101	C07	10626101	4.75421e-08	S21-1134	Other	2018	mQTL4330
BnvaA0810652166	A08	10652166	1.50483e-08	S21-4792	Other	2018	mQTL1517
BnvaA0110661292	A01	10661292	6.14745e-08	S21_L-3352	Other	2017	mQTL96
BnvaA0110661292	A01	10661292	6.09462e-08	S21-4140	Amino acid derivative	2017	mQTL96
BnvaA0110661292	A01	10661292	3.18283e-08	S21-4731	Other	2017	mQTL96
BnvaA0110661292	A01	10661292	3.46722e-10	S21-1134	Other	2018	mQTL96
BnvaA0110661292	A01	10661292	6.03297e-08	S21-2893	Other	2018	mQTL96
BnvaA0110661292	A01	10661292	4.48131e-08	S21-3410	Other	2018	mQTL96
BnvaA0110661292	A01	10661292	5.18937e-08	S21-3833	Other	2018	mQTL96
BnvaA0910705360	A09	10705360	9.16657e-08	S21-1569	Other	2018	mQTL1684
BnvaA0910705360	A09	10705360	3.32767e-08	S21-1813	Other	2018	mQTL1684
BnvaA0810706297	A08	10706297	2.66336e-09	S21-4792	Other	2017	mQTL1518
BnvaA0810791630	A08	10791630	1.13057e-07	S21_S-4355	Other	2018	mQTL1519
BnvaA0810794963	A08	10794963	4.44395e-09	S21-2226	Other	2018	mQTL1519
BnvaA0810794963	A08	10794963	7.46526e-10	S21-4497	Other	2018	mQTL1519
BnvaA1010808984	A10	10808984	3.16901e-08	S21-1526	Other	2017	mQTL1984
BnvaA0810841398	A08	10841398	5.57798e-10	S21_L-3616	Other	2018	mQTL1519
BnvaA0810850421	A08	10850421	1.05822e-07	S21_S-3338	Other	2018	mQTL1519
BnvaC0810853287	C08	10853287	6.3434e-08	mr176	Amino acid derivative	2017	mQTL4645
BnvaC0810853287	C08	10853287	1.19074e-07	S21_L-2409	Other	2017	mQTL4645
BnvaC0810853287	C08	10853287	2.86737e-12	S21_L-4233	Other	2017	mQTL4645
BnvaC0810853287	C08	10853287	4.57252e-08	S21-4140	Amino acid derivative	2017	mQTL4645
BnvaC0810853287	C08	10853287	2.2639e-09	S21-4731	Other	2017	mQTL4645
BnvaC0810853287	C08	10853287	1.15176e-08	mr1815	Other	2018	mQTL4645
BnvaC0810853287	C08	10853287	5.4544e-08	S21-1134	Other	2018	mQTL4645
BnvaC0810853287	C08	10853287	3.42416e-08	S21-4770	Amino acid derivative	2018	mQTL4645
BnvaA0810914006	A08	10914006	8.06641e-09	S21-2226	Other	2018	mQTL1520
BnvaA0810914006	A08	10914006	3.03785e-09	S21-4497	Other	2018	mQTL1520
BnvaC0511088400	C05	11088400	4.92504e-08	S21_S-1721	Other	2017	mQTL3700
BnvaC0511135459	C05	11135459	4.88343e-10	S21_S-4355	Other	2017	mQTL3700
BnvaC0511141357	C05	11141357	1.46122e-09	S21_S-2485	Other	2017	mQTL3700
BnvaC0511141357	C05	11141357	1.70294e-09	S21_S-2485	Other	2018	mQTL3700
BnvaA0811202103	A08	11202103	5.04699e-08	S21_L-2409	Other	2018	mQTL1522
BnvaA0311293045	A03	11293045	6.32843e-08	S21-5006	Other	2018	mQTL518
BnvaA1011378752	A10	11378752	3.53631e-09	mr176	Amino acid derivative	2017	mQTL1989
BnvaA1011378752	A10	11378752	4.58307e-11	S21_L-3352	Other	2017	mQTL1989
BnvaA1011378752	A10	11378752	1.00494e-09	S21_L-4233	Other	2017	mQTL1989
BnvaA1011378752	A10	11378752	1.30187e-10	S21_S-0256	Other	2017	mQTL1989
BnvaA1011378752	A10	11378752	1.92755e-09	S21_S-0966	Other	2017	mQTL1989
BnvaA1011378752	A10	11378752	2.86435e-10	S21-1134	Other	2017	mQTL1989
BnvaA1011378752	A10	11378752	6.12205e-11	S21-4731	Other	2017	mQTL1989
BnvaA1011378752	A10	11378752	8.91964e-08	mr350	Other	2018	mQTL1989
BnvaA1011378752	A10	11378752	4.33457e-09	S21_L-1836	Amino acid derivative	2018	mQTL1989
BnvaA1011378752	A10	11378752	1.05177e-09	S21_L-5959	Other	2018	mQTL1989
BnvaA1011378752	A10	11378752	5.17418e-13	S21-1134	Other	2018	mQTL1989
BnvaA1011378752	A10	11378752	5.2183e-08	S21-2893	Other	2018	mQTL1989
BnvaA1011378752	A10	11378752	3.33921e-08	S21-3410	Other	2018	mQTL1989
BnvaC0511425808	C05	11425808	8.05426e-08	S21_S-1721	Other	2017	mQTL3703
BnvaC0511433013	C05	11433013	3.42545e-11	S21_S-4355	Other	2017	mQTL3703
BnvaC0511496621	C05	11496621	1.83844e-09	S21_S-2485	Other	2018	mQTL3703
BnvaC0511501950	C05	11501950	1.89937e-09	S21_S-2485	Other	2017	mQTL3703
BnvaC0511567646	C05	11567646	7.54519e-08	S21_S-1721	Other	2018	mQTL3704
BnvaA1011588837	A10	11588837	1.36152e-10	S21_L-3352	Other	2017	mQTL1991
BnvaA1011588837	A10	11588837	4.74701e-08	S21_S-0256	Other	2017	mQTL1991
BnvaA1011588837	A10	11588837	2.05223e-09	S21_S-0992	Other	2017	mQTL1991
BnvaA1011588837	A10	11588837	3.99782e-09	S21-1134	Other	2017	mQTL1991
BnvaA1011588837	A10	11588837	2.24026e-09	S21-4731	Other	2017	mQTL1991
BnvaA1011588837	A10	11588837	5.545e-08	S21-0453	Other	2018	mQTL1991
BnvaA1011588837	A10	11588837	1.35136e-09	S21-1134	Other	2018	mQTL1991
BnvaA0311608861	A03	11608861	5.15351e-08	S21_L-3824	Other	2017	mQTL521
BnvaA0311608861	A03	11608861	9.87733e-10	S21_L-3824	Other	2018	mQTL521
BnvaA0611618352	A06	11618352	3.09915e-08	S21_L-4233	Other	2017	mQTL1093
BnvaA0611618352	A06	11618352	1.06915e-07	S21-1134	Other	2018	mQTL1093
BnvaA0611618352	A06	11618352	7.29538e-08	S21-4770	Amino acid derivative	2018	mQTL1093
BnvaC0511620437	C05	11620437	3.04466e-08	S21_S-1721	Other	2017	mQTL3704
BnvaC0511620474	C05	11620474	3.37372e-09	S21_S-2485	Other	2017	mQTL3704
BnvaC0511620594	C05	11620594	1.1014e-08	S21_S-2485	Other	2018	mQTL3704
BnvaC0511633703	C05	11633703	2.74148e-11	S21_S-4355	Other	2017	mQTL3704
BnvaC0111716696	C01	11716696	1.02346e-07	S21_L-4233	Other	2018	mQTL2138
BnvaA0811723591	A08	11723591	4.57418e-08	S21_L-2409	Other	2017	mQTL1526
BnvaA0811723629	A08	11723629	7.92153e-08	S21_S-0031	Flavonoids	2017	mQTL1526
BnvaA0811723629	A08	11723629	5.99505e-08	S21_S-0966	Other	2017	mQTL1526
BnvaA0811723629	A08	11723629	2.18298e-08	S21-1134	Other	2017	mQTL1526
BnvaA0311731391	A03	11731391	5.22969e-08	S21-1134	Other	2017	mQTL522
BnvaA0311731402	A03	11731402	1.81524e-08	S21-1134	Other	2018	mQTL522
BnvaC0711740869	C07	11740869	4.59836e-09	mr176	Amino acid derivative	2017	mQTL4339
BnvaC0711740869	C07	11740869	7.59069e-09	S21_L-2409	Other	2017	mQTL4339
BnvaC0711740869	C07	11740869	4.14063e-11	S21_L-3352	Other	2017	mQTL4339
BnvaC0711740869	C07	11740869	1.66312e-14	S21_L-4233	Other	2017	mQTL4339
BnvaC0711740869	C07	11740869	6.55577e-11	S21_S-0256	Other	2017	mQTL4339
BnvaC0711740869	C07	11740869	1.91742e-08	S21_S-0992	Other	2017	mQTL4339
BnvaC0711740869	C07	11740869	4.78445e-08	S21_S-4962	Other	2017	mQTL4339
BnvaC0711740869	C07	11740869	1.00951e-08	S21-0709	Flavonoids	2017	mQTL4339
BnvaC0711740869	C07	11740869	7.62317e-12	S21-1134	Other	2017	mQTL4339
BnvaC0711740869	C07	11740869	6.52732e-08	S21-2893	Other	2017	mQTL4339
BnvaC0711740869	C07	11740869	1.57456e-09	S21-3042	Other	2017	mQTL4339
BnvaC0711740869	C07	11740869	1.97711e-11	S21-4140	Amino acid derivative	2017	mQTL4339
BnvaC0711740869	C07	11740869	2.57071e-12	S21-4731	Other	2017	mQTL4339
BnvaC0711740869	C07	11740869	4.23486e-13	mr1815	Other	2018	mQTL4339
BnvaC0711740869	C07	11740869	9.56516e-08	mr2078	Flavonoids	2018	mQTL4339
BnvaC0711740869	C07	11740869	1.15745e-07	mr350	Other	2018	mQTL4339
BnvaC0711740869	C07	11740869	2.43337e-11	S21_L-1836	Amino acid derivative	2018	mQTL4339
BnvaC0711740869	C07	11740869	7.25921e-09	S21_L-3352	Other	2018	mQTL4339
BnvaC0711740869	C07	11740869	7.03777e-08	S21_L-3824	Other	2018	mQTL4339
BnvaC0711740869	C07	11740869	8.13529e-11	S21_L-5959	Other	2018	mQTL4339
BnvaC0711740869	C07	11740869	8.45022e-09	S21_S-0256	Other	2018	mQTL4339
BnvaC0711740869	C07	11740869	5.55144e-09	S21_S-1322	Other	2018	mQTL4339
BnvaC0711740869	C07	11740869	3.65913e-08	S21_S-4962	Other	2018	mQTL4339
BnvaC0711740869	C07	11740869	1.17514e-09	S21-0453	Other	2018	mQTL4339
BnvaC0711740869	C07	11740869	1.79927e-14	S21-1134	Other	2018	mQTL4339
BnvaC0711740869	C07	11740869	1.55633e-08	S21-2893	Other	2018	mQTL4339
BnvaC0711740869	C07	11740869	4.54698e-10	S21-3410	Other	2018	mQTL4339
BnvaC0711740869	C07	11740869	1.38716e-09	S21-4770	Amino acid derivative	2018	mQTL4339
BnvaC0711740869	C07	11740869	5.21353e-08	wm0031	Other	2018	mQTL4339
BnvaA0211780651	A02	11780651	1.73149e-08	S21_L-4233	Other	2017	mQTL299
BnvaC0811797830	C08	11797830	5.78911e-09	S21-1526	Other	2017	mQTL4653
BnvaC0811797830	C08	11797830	6.02908e-09	mr1815	Other	2018	mQTL4653
BnvaC0811797846	C08	11797846	6.85226e-08	S21-1134	Other	2018	mQTL4653
BnvaC0311853901	C03	11853901	1.17582e-08	S21-1134	Other	2018	mQTL2855
BnvaA0311917894	A03	11917894	9.88798e-14	S21_L-3824	Other	2018	mQTL523
BnvaA0512031176	A05	12031176	3.28199e-10	S21-3477	Other	2017	mQTL894
BnvaA0312052877	A03	12052877	2.96706e-15	S21_L-3824	Other	2017	mQTL524
BnvaA0312053493	A03	12053493	1.9414e-16	S21_L-3824	Other	2018	mQTL524
BnvaA0612120837	A06	12120837	1.70971e-08	mr350	Other	2018	mQTL1098
BnvaA0312163352	A03	12163352	1.53431e-15	S21_L-3824	Other	2018	mQTL525
BnvaA0312170636	A03	12170636	7.69851e-13	S21_L-3824	Other	2017	mQTL525
BnvaC0212230229	C02	12230229	9.41266e-08	S21-1134	Other	2018	mQTL2467
BnvaA0512233551	A05	12233551	4.32451e-08	mr2078	Flavonoids	2018	mQTL896
BnvaC0812301134	C08	12301134	3.04237e-08	S21-1526	Other	2017	mQTL4656
BnvaA0212310902	A02	12310902	2.51139e-09	S21_L-4233	Other	2017	mQTL304
BnvaA0212310902	A02	12310902	6.62083e-08	S21-1134	Other	2017	mQTL304
BnvaA0412329716	A04	12329716	2.91195e-08	S21-1526	Other	2017	mQTL753
BnvaC0712384516	C07	12384516	1.19526e-08	mr1661	Phenylpropanoids	2017	mQTL4343
BnvaC0112533203	C01	12533203	1.15488e-07	S21_S-4508	Other	2018	mQTL2145
BnvaC0112535293	C01	12535293	7.26159e-08	S21_S-1142	Other	2018	mQTL2145
BnvaC0112535294	C01	12535294	9.78124e-08	mr1661	Phenylpropanoids	2018	mQTL2145
BnvaA0312570988	A03	12570988	1.59265e-08	S21_L-3824	Other	2018	mQTL529
BnvaC0912642474	C09	12642474	6.75829e-08	mr176	Amino acid derivative	2017	mQTL4940
BnvaC0712672075	C07	12672075	4.70048e-08	S21_L-4233	Other	2017	mQTL4345
BnvaC0712692818	C07	12692818	7.23035e-08	S21-1134	Other	2018	mQTL4345
BnvaC0212709100	C02	12709100	1.58007e-08	S21_L-4233	Other	2017	mQTL2471
BnvaA0312720478	A03	12720478	1.11408e-07	S21-1134	Other	2018	mQTL530
BnvaA0812758480	A08	12758480	5.33625e-09	S21-0709	Flavonoids	2017	mQTL1534
BnvaA0812758480	A08	12758480	1.83721e-08	S21-4140	Amino acid derivative	2017	mQTL1534
BnvaA0812758480	A08	12758480	2.77183e-08	S21-1134	Other	2018	mQTL1534
BnvaA0312773968	A03	12773968	5.43501e-09	S21_L-3824	Other	2017	mQTL531
BnvaA0412804753	A04	12804753	7.83606e-09	S21-4731	Other	2017	mQTL757
BnvaA0412804753	A04	12804753	5.11656e-08	S21_L-1836	Amino acid derivative	2018	mQTL757
BnvaA0412840957	A04	12840957	1.87196e-08	S21-1134	Other	2018	mQTL757
BnvaA0312876761	A03	12876761	5.62159e-11	S21_L-3824	Other	2017	mQTL532
BnvaA0312919740	A03	12919740	1.50138e-10	S21_L-3824	Other	2018	mQTL532
BnvaC0413023015	C04	13023015	8.2869e-08	S21-0709	Flavonoids	2017	mQTL3345
BnvaA0113032512	A01	13032512	2.2737e-08	mr176	Amino acid derivative	2017	mQTL116
BnvaA0113032512	A01	13032512	1.14255e-07	mr772	Amino acid derivative	2017	mQTL116
BnvaA0113032512	A01	13032512	1.07474e-08	S21_S-0256	Other	2017	mQTL116
BnvaA0113032512	A01	13032512	3.20951e-10	S21-1134	Other	2017	mQTL116
BnvaA0113032512	A01	13032512	3.09742e-08	S21-3042	Other	2017	mQTL116
BnvaA0113032512	A01	13032512	2.40156e-10	S21-4140	Amino acid derivative	2017	mQTL116
BnvaA0113032512	A01	13032512	1.37031e-10	S21-4731	Other	2017	mQTL116
BnvaA0113032512	A01	13032512	5.48239e-10	mr1815	Other	2018	mQTL116
BnvaA0113032512	A01	13032512	9.24246e-09	S21_L-1836	Amino acid derivative	2018	mQTL116
BnvaA0113032512	A01	13032512	9.04891e-08	S21_S-0256	Other	2018	mQTL116
BnvaA0113032512	A01	13032512	2.41381e-10	S21-1134	Other	2018	mQTL116
BnvaA0113032512	A01	13032512	6.81297e-08	S21-3410	Other	2018	mQTL116
BnvaA0113164260	A01	13164260	2.70705e-08	S21-4731	Other	2017	mQTL117
BnvaC0313231347	C03	13231347	9.93975e-08	S21_S-4962	Other	2017	mQTL2867
BnvaC0313231347	C03	13231347	3.19525e-09	S21-1134	Other	2018	mQTL2867
BnvaC0313231408	C03	13231408	7.06727e-09	mr176	Amino acid derivative	2017	mQTL2867
BnvaA0413256890	A04	13256890	1.90862e-14	S21-3477	Other	2017	mQTL761
BnvaA0413256890	A04	13256890	7.26028e-13	S21-3477	Other	2018	mQTL761
BnvaC0613377864	C06	13377864	5.52749e-08	S21_L-5959	Other	2018	mQTL4044
BnvaC0613377864	C06	13377864	4.10168e-08	S21-1134	Other	2018	mQTL4044
BnvaA0913519198	A09	13519198	1.14629e-08	S21_L-4233	Other	2017	mQTL1707
BnvaC0613658933	C06	13658933	1.62445e-10	S21-3833	Other	2018	mQTL4046
BnvaA0513694814	A05	13694814	1.15181e-08	S21-3833	Other	2018	mQTL909
BnvaA0213694948	A02	13694948	3.64635e-08	S21_L-4233	Other	2017	mQTL316
BnvaA0213694948	A02	13694948	6.45316e-08	S21-4731	Other	2017	mQTL316
BnvaA0713755528	A07	13755528	1.09728e-08	mr176	Amino acid derivative	2017	mQTL1330
BnvaA0713755528	A07	13755528	7.82868e-08	mr772	Amino acid derivative	2017	mQTL1330
BnvaA0713755528	A07	13755528	9.02682e-08	S21_L-2409	Other	2017	mQTL1330
BnvaA0713755528	A07	13755528	2.74484e-08	S21-1134	Other	2017	mQTL1330
BnvaA0713755528	A07	13755528	2.02324e-08	S21-3042	Other	2017	mQTL1330
BnvaA0713755528	A07	13755528	5.08302e-08	mr2078	Flavonoids	2018	mQTL1330
BnvaA0713755528	A07	13755528	2.82523e-09	S21_L-1836	Amino acid derivative	2018	mQTL1330
BnvaA0713755528	A07	13755528	6.57209e-09	S21_L-5959	Other	2018	mQTL1330
BnvaA0713755528	A07	13755528	8.46722e-08	S21_S-0256	Other	2018	mQTL1330
BnvaA0713755528	A07	13755528	2.19893e-09	S21-1134	Other	2018	mQTL1330
BnvaA0713755528	A07	13755528	1.33268e-08	S21-2893	Other	2018	mQTL1330
BnvaA0713755528	A07	13755528	2.13605e-08	S21-3131	Phenylpropanoids	2018	mQTL1330
BnvaA0713755528	A07	13755528	1.78701e-08	S21-3410	Other	2018	mQTL1330
BnvaC0913759518	C09	13759518	2.58937e-08	S21-1134	Other	2018	mQTL4950
BnvaA0913770805	A09	13770805	2.7066e-08	S21_S-0966	Other	2018	mQTL1709
BnvaA0713826937	A07	13826937	8.02481e-08	S21-4731	Other	2017	mQTL1331
BnvaA0413900996	A04	13900996	5.64535e-08	S21-1526	Other	2017	mQTL767
BnvaA0913907736	A09	13907736	7.06677e-09	S21-3833	Other	2018	mQTL1710
BnvaC0613932470	C06	13932470	5.50988e-08	mr176	Amino acid derivative	2017	mQTL4048
BnvaC0613932470	C06	13932470	5.71019e-08	S21-1134	Other	2017	mQTL4048
BnvaC0613932470	C06	13932470	3.82272e-09	S21-1526	Other	2017	mQTL4048
BnvaC0613932470	C06	13932470	1.85559e-08	mr1815	Other	2018	mQTL4048
BnvaC0613932470	C06	13932470	7.58235e-10	S21-0453	Other	2018	mQTL4048
BnvaC0613932470	C06	13932470	1.23348e-09	S21-1134	Other	2018	mQTL4048
BnvaC0914007437	C09	14007437	5.6601e-08	S21_L-4233	Other	2017	mQTL4952
BnvaC0914007437	C09	14007437	5.79385e-08	S21_L-1836	Amino acid derivative	2018	mQTL4952
BnvaC0914007437	C09	14007437	6.24609e-10	S21-1134	Other	2018	mQTL4952
BnvaA0114020452	A01	14020452	2.725e-08	S21-4140	Amino acid derivative	2017	mQTL124
BnvaA0114020452	A01	14020452	7.11804e-08	mr1169	Other	2018	mQTL124
BnvaA0114020452	A01	14020452	1.63167e-09	S21_L-1836	Amino acid derivative	2018	mQTL124
BnvaA0114020452	A01	14020452	9.49199e-08	S21_L-3352	Other	2018	mQTL124
BnvaA0114020452	A01	14020452	1.99148e-09	S21_L-5959	Other	2018	mQTL124
BnvaA0114020452	A01	14020452	1.14528e-07	S21-1134	Other	2018	mQTL124
BnvaA0114020452	A01	14020452	6.77646e-08	S21-2893	Other	2018	mQTL124
BnvaA0114020452	A01	14020452	9.20888e-08	S21-3410	Other	2018	mQTL124
BnvaC0114025376	C01	14025376	2.28909e-09	mr1815	Other	2018	mQTL2158
BnvaC0114025376	C01	14025376	1.44971e-08	mr2078	Flavonoids	2018	mQTL2158
BnvaC0114025376	C01	14025376	1.02534e-07	S21_L-1836	Amino acid derivative	2018	mQTL2158
BnvaC0114025376	C01	14025376	1.06043e-08	S21_L-3352	Other	2018	mQTL2158
BnvaC0114025376	C01	14025376	3.75836e-09	S21_S-0256	Other	2018	mQTL2158
BnvaC0114025376	C01	14025376	2.18615e-10	S21-1134	Other	2018	mQTL2158
BnvaC0114025376	C01	14025376	9.82867e-08	S21-2893	Other	2018	mQTL2158
BnvaC0114025376	C01	14025376	2.10506e-08	S21-3410	Other	2018	mQTL2158
BnvaA0714124931	A07	14124931	4.12837e-08	S21-3833	Other	2018	mQTL1334
BnvaC0114270289	C01	14270289	1.00338e-08	mr176	Amino acid derivative	2017	mQTL2159
BnvaC0114270289	C01	14270289	1.85304e-08	mr772	Amino acid derivative	2017	mQTL2159
BnvaC0114270289	C01	14270289	1.20367e-08	S21_L-3352	Other	2017	mQTL2159
BnvaC0114270289	C01	14270289	1.22359e-10	S21_S-0256	Other	2017	mQTL2159
BnvaC0114270289	C01	14270289	5.86401e-08	S21_S-0966	Other	2017	mQTL2159
BnvaC0114270289	C01	14270289	5.90222e-08	S21_S-4962	Other	2017	mQTL2159
BnvaC0114270289	C01	14270289	4.56149e-10	S21-1134	Other	2017	mQTL2159
BnvaC0114270289	C01	14270289	1.75601e-08	S21-3042	Other	2017	mQTL2159
BnvaC0114270289	C01	14270289	1.86152e-10	S21-4140	Amino acid derivative	2017	mQTL2159
BnvaC0114270289	C01	14270289	3.19882e-10	S21-4731	Other	2017	mQTL2159
BnvaC0114270289	C01	14270289	5.25005e-08	mr1815	Other	2018	mQTL2159
BnvaC0114270289	C01	14270289	7.37245e-08	mr2078	Flavonoids	2018	mQTL2159
BnvaC0114270289	C01	14270289	5.64881e-10	S21_L-1836	Amino acid derivative	2018	mQTL2159
BnvaC0114270289	C01	14270289	1.00048e-08	S21_L-5959	Other	2018	mQTL2159
BnvaC0114270289	C01	14270289	9.53722e-09	S21_S-1322	Other	2018	mQTL2159
BnvaC0114270289	C01	14270289	1.23601e-08	S21-0453	Other	2018	mQTL2159
BnvaC0114270289	C01	14270289	4.79781e-12	S21-1134	Other	2018	mQTL2159
BnvaC0114270289	C01	14270289	6.3964e-08	S21-2893	Other	2018	mQTL2159
BnvaC0114270289	C01	14270289	1.00846e-08	S21-3410	Other	2018	mQTL2159
BnvaC0114270289	C01	14270289	6.06784e-08	S21-4770	Amino acid derivative	2018	mQTL2159
BnvaC0614325807	C06	14325807	2.99259e-08	S21_S-0256	Other	2017	mQTL4051
BnvaC0614345027	C06	14345027	6.81338e-08	S21_L-1836	Amino acid derivative	2018	mQTL4051
BnvaC0614345027	C06	14345027	5.25412e-08	S21-1134	Other	2018	mQTL4051
BnvaA0514350523	A05	14350523	1.64878e-20	S21-3477	Other	2018	mQTL915
BnvaA0514359445	A05	14359445	1.15356e-25	S21-3477	Other	2017	mQTL915
BnvaA0514463214	A05	14463214	1.5692e-13	S21-3477	Other	2018	mQTL916
BnvaA0514463618	A05	14463618	1.07564e-15	S21-3477	Other	2017	mQTL916
BnvaA1014494875	A10	14494875	1.07473e-08	S21-4731	Other	2017	mQTL2018
BnvaA1014494875	A10	14494875	8.11955e-08	mr1815	Other	2018	mQTL2018
BnvaA1014494875	A10	14494875	1.57829e-09	S21-1134	Other	2018	mQTL2018
BnvaA0314494991	A03	14494991	5.31355e-08	S21-0694	Other	2018	mQTL545
BnvaA0514576274	A05	14576274	1.12019e-07	S21-3477	Other	2017	mQTL917
BnvaA0314629344	A03	14629344	1.30766e-08	S21_S-1322	Other	2017	mQTL547
BnvaC0114653460	C01	14653460	7.90667e-08	S21_L-4831	Other	2017	mQTL2163
BnvaA0314664585	A03	14664585	2.22754e-08	S21-0694	Other	2018	mQTL547
BnvaA1014691462	A10	14691462	9.81479e-08	S21-2077	Other	2017	mQTL2020
BnvaA1014696379	A10	14696379	4.37026e-08	S21-0635	Other	2018	mQTL2020
BnvaA0414714694	A04	14714694	4.10398e-09	S21_L-4952	Other	2017	mQTL774
BnvaA0314724419	A03	14724419	2.98889e-08	S21-0694	Other	2017	mQTL547
BnvaA0714752803	A07	14752803	4.16691e-08	S21_L-4082	Other	2017	mQTL1340
BnvaA0314774813	A03	14774813	8.01849e-09	S21_L-3352	Other	2017	mQTL548
BnvaA0314774813	A03	14774813	9.22023e-08	S21_L-4233	Other	2017	mQTL548
BnvaA0314774813	A03	14774813	4.66942e-08	mr1815	Other	2018	mQTL548
BnvaA0314774813	A03	14774813	1.43275e-09	S21_S-0678	Other	2018	mQTL548
BnvaA0314774813	A03	14774813	1.6626e-11	S21_S-2761	Other	2018	mQTL548
BnvaA0314774813	A03	14774813	1.58538e-08	S21_S-4234	Other	2018	mQTL548
BnvaA0314774813	A03	14774813	5.0633e-08	S21-1134	Other	2018	mQTL548
BnvaA0714783731	A07	14783731	7.96e-08	S21-3833	Other	2018	mQTL1340
BnvaA0714784523	A07	14784523	1.0479e-07	mr1454	Amino acid derivative	2017	mQTL1340
BnvaA0414821116	A04	14821116	1.23689e-09	mr1815	Other	2018	mQTL775
BnvaA0414821116	A04	14821116	3.99443e-10	S21-1134	Other	2018	mQTL775
BnvaC0314862273	C03	14862273	8.00106e-08	S21_L-5995	Other	2018	mQTL2881
BnvaA0314906729	A03	14906729	1.24257e-23	S21-0694	Other	2017	mQTL549
BnvaA0314906729	A03	14906729	6.78634e-12	S21-4031	Other	2017	mQTL549
BnvaA0314906729	A03	14906729	1.07509e-13	S21-4360	Other	2017	mQTL549
BnvaA0314906729	A03	14906729	7.7443e-22	S21-0694	Other	2018	mQTL549
BnvaA0314906729	A03	14906729	6.08687e-11	S21-4031	Other	2018	mQTL549
BnvaA0314906729	A03	14906729	6.33961e-11	S21-4360	Other	2018	mQTL549
BnvaC0314965719	C03	14965719	4.46709e-08	S21_L-5995	Other	2018	mQTL2882
BnvaA0314995030	A03	14995030	8.35635e-08	S21-2077	Other	2017	mQTL550
BnvaA0315090030	A03	15090030	1.07382e-24	S21-0694	Other	2017	mQTL551
BnvaA0315090030	A03	15090030	2.37512e-23	S21-0694	Other	2018	mQTL551
BnvaA0315090030	A03	15090030	1.73817e-13	S21-4360	Other	2018	mQTL551
BnvaA0315101069	A03	15101069	1.187e-07	S21_S-5484	Other	2017	mQTL551
BnvaA0515124868	A05	15124868	2.99919e-10	S21-3477	Other	2017	mQTL922
BnvaA0315159640	A03	15159640	7.95479e-14	S21-4031	Other	2017	mQTL552
BnvaA0315159640	A03	15159640	1.27708e-15	S21-4360	Other	2017	mQTL552
BnvaA0315159640	A03	15159640	4.91285e-12	S21-4031	Other	2018	mQTL552
BnvaA0115182936	A01	15182936	9.51461e-09	S21_S-1014	Other	2017	mQTL134
BnvaA0315213840	A03	15213840	4.17847e-08	mr1169	Other	2017	mQTL552
BnvaA0315213840	A03	15213840	1.0379e-09	S21_L-4193	Other	2017	mQTL552
BnvaC0615257361	C06	15257361	1.13317e-07	S21_S-0256	Other	2017	mQTL4058
BnvaC0615257361	C06	15257361	5.5489e-08	S21-1134	Other	2017	mQTL4058
BnvaA0115282510	A01	15282510	4.58921e-08	S21-1134	Other	2018	mQTL135
BnvaA0515302332	A05	15302332	2.34607e-10	S21-3477	Other	2017	mQTL923
BnvaA0115304627	A01	15304627	2.13563e-08	S21_S-1014	Other	2017	mQTL135
BnvaA0515312062	A05	15312062	4.58758e-09	S21-3477	Other	2018	mQTL923
BnvaA0315348878	A03	15348878	1.90152e-09	S21_S-1322	Other	2017	mQTL553
BnvaA0315348878	A03	15348878	1.87457e-33	S21-0694	Other	2017	mQTL553
BnvaA0315348878	A03	15348878	9.12287e-14	S21-4031	Other	2017	mQTL553
BnvaA0315348878	A03	15348878	3.95655e-19	S21-4360	Other	2017	mQTL553
BnvaA0315348878	A03	15348878	2.30413e-08	S21_S-1322	Other	2018	mQTL553
BnvaA0315348878	A03	15348878	1.19404e-27	S21-0694	Other	2018	mQTL553
BnvaA0315348878	A03	15348878	2.69553e-08	S21-1527	Other	2018	mQTL553
BnvaA0315348878	A03	15348878	1.08413e-13	S21-4031	Other	2018	mQTL553
BnvaA0315348878	A03	15348878	9.17214e-19	S21-4360	Other	2018	mQTL553
BnvaA0315350081	A03	15350081	2.19093e-08	S21_L-4193	Other	2017	mQTL553
BnvaA1015416841	A10	15416841	4.11538e-09	S21_S-2681	Other	2018	mQTL2026
BnvaA0315521736	A03	15521736	1.12747e-12	S21-2077	Other	2017	mQTL555
BnvaA0315521736	A03	15521736	1.80836e-14	S21-2077	Other	2018	mQTL555
BnvaA0315530221	A03	15530221	3.34254e-11	S21-1527	Other	2017	mQTL555
BnvaA0315530221	A03	15530221	2.50782e-29	S21-4031	Other	2018	mQTL555
BnvaA0315532523	A03	15532523	1.13267e-09	S21_L-2853	Other	2017	mQTL555
BnvaA0315532748	A03	15532748	2.09882e-10	mr1169	Other	2017	mQTL555
BnvaA0315532748	A03	15532748	6.44654e-15	S21_L-4193	Other	2017	mQTL555
BnvaA0315532748	A03	15532748	3.47095e-09	S21-1527	Other	2018	mQTL555
BnvaA0315532748	A03	15532748	6.10328e-24	S21-4360	Other	2018	mQTL555
BnvaA0515535365	A05	15535365	7.66476e-08	S21-3477	Other	2017	mQTL925
BnvaA0315542134	A03	15542134	3.19116e-08	S21_S-1322	Other	2018	mQTL555
BnvaA0315542341	A03	15542341	2.09063e-48	S21-0694	Other	2018	mQTL555
BnvaA0315542973	A03	15542973	9.87591e-12	S21_S-5484	Other	2017	mQTL555
BnvaA0315543133	A03	15543133	3.5655e-12	S21_S-1322	Other	2017	mQTL555
BnvaA0315543536	A03	15543536	2.497e-37	S21-4031	Other	2017	mQTL555
BnvaA0315543536	A03	15543536	1.76002e-37	S21-4360	Other	2017	mQTL555
BnvaA0315547086	A03	15547086	2.13149e-57	S21-0694	Other	2017	mQTL555
BnvaA0315547086	A03	15547086	6.20717e-09	S21_S-0841	Other	2018	mQTL555
BnvaC0715551866	C07	15551866	4.23657e-08	S21_L-4233	Other	2017	mQTL4355
BnvaC0715551866	C07	15551866	5.08747e-08	S21-1134	Other	2017	mQTL4355
BnvaC0715551866	C07	15551866	5.12172e-08	mr176	Amino acid derivative	2018	mQTL4355
BnvaC0715551866	C07	15551866	1.93621e-10	mr1815	Other	2018	mQTL4355
BnvaC0715551866	C07	15551866	3.6144e-08	mr2078	Flavonoids	2018	mQTL4355
BnvaC0715551866	C07	15551866	2.26293e-09	mr2136	Other	2018	mQTL4355
BnvaC0715551866	C07	15551866	7.94552e-09	S21_L-1836	Amino acid derivative	2018	mQTL4355
BnvaC0715551866	C07	15551866	9.82244e-08	S21_L-1949	Other	2018	mQTL4355
BnvaC0715551866	C07	15551866	1.17557e-09	S21_L-3352	Other	2018	mQTL4355
BnvaC0715551866	C07	15551866	3.73894e-09	S21_L-5959	Other	2018	mQTL4355
BnvaC0715551866	C07	15551866	2.56748e-09	S21_S-0256	Other	2018	mQTL4355
BnvaC0715551866	C07	15551866	4.29914e-08	S21_S-1142	Other	2018	mQTL4355
BnvaC0715551866	C07	15551866	2.79518e-08	S21_S-4962	Other	2018	mQTL4355
BnvaC0715551866	C07	15551866	3.78879e-12	S21-1134	Other	2018	mQTL4355
BnvaC0715551866	C07	15551866	1.2278e-09	S21-2893	Other	2018	mQTL4355
BnvaC0715551866	C07	15551866	4.5675e-12	S21-3410	Other	2018	mQTL4355
BnvaC0715551866	C07	15551866	6.79314e-09	wm0031	Other	2018	mQTL4355
BnvaA0315553362	A03	15553362	2.19431e-08	S21_S-0841	Other	2017	mQTL555
BnvaA0315631857	A03	15631857	1.17274e-07	S21-4031	Other	2018	mQTL556
BnvaA1015632185	A10	15632185	1.50833e-10	S21_S-2681	Other	2018	mQTL2028
BnvaA0115633926	A01	15633926	7.35813e-08	mr1093	Flavonoids	2018	mQTL138
BnvaA0315659333	A03	15659333	1.33309e-13	S21-0694	Other	2017	mQTL556
BnvaA0315659333	A03	15659333	1.17645e-09	S21-4360	Other	2017	mQTL556
BnvaA0315659333	A03	15659333	1.54038e-17	S21-0694	Other	2018	mQTL556
BnvaA0315673204	A03	15673204	1.83543e-09	S21-4031	Other	2017	mQTL556
BnvaA1015684780	A10	15684780	6.09209e-09	S21-1134	Other	2018	mQTL2029
BnvaA1015684796	A10	15684796	7.35143e-08	mr176	Amino acid derivative	2017	mQTL2029
BnvaA1015684796	A10	15684796	5.26157e-12	S21-1134	Other	2017	mQTL2029
BnvaA1015684796	A10	15684796	3.6365e-08	S21-3042	Other	2017	mQTL2029
BnvaA1015684796	A10	15684796	1.98001e-08	S21-5703	Other	2017	mQTL2029
BnvaA1015684808	A10	15684808	4.15479e-09	S21_L-2409	Other	2017	mQTL2029
BnvaA1015684808	A10	15684808	9.25897e-09	S21_L-4233	Other	2017	mQTL2029
BnvaA1015684808	A10	15684808	2.32199e-08	S21_S-0256	Other	2017	mQTL2029
BnvaA1015684808	A10	15684808	5.99204e-08	S21-0709	Flavonoids	2017	mQTL2029
BnvaA1015684808	A10	15684808	5.64562e-09	S21-4731	Other	2017	mQTL2029
BnvaA1015684808	A10	15684808	6.66724e-08	S21-0453	Other	2018	mQTL2029
BnvaA1015708288	A10	15708288	7.24475e-10	S21_S-2681	Other	2017	mQTL2029
BnvaA0715714016	A07	15714016	2.11637e-09	S21_L-4233	Other	2017	mQTL1348
BnvaA0515743947	A05	15743947	1.46541e-18	S21-3477	Other	2017	mQTL927
BnvaA0515743947	A05	15743947	9.45445e-15	S21-3477	Other	2018	mQTL927
BnvaA0215758571	A02	15758571	2.11271e-08	mr176	Amino acid derivative	2017	mQTL335
BnvaA0215758571	A02	15758571	4.51179e-08	mr772	Amino acid derivative	2017	mQTL335
BnvaA0215758571	A02	15758571	5.73554e-09	S21_L-2409	Other	2017	mQTL335
BnvaA0215758571	A02	15758571	3.6637e-08	S21_L-4233	Other	2017	mQTL335
BnvaA0215758571	A02	15758571	8.31809e-09	S21_S-0966	Other	2017	mQTL335
BnvaA0215758571	A02	15758571	1.0852e-07	S21-4140	Amino acid derivative	2017	mQTL335
BnvaA0215758571	A02	15758571	1.04976e-09	S21-4731	Other	2017	mQTL335
BnvaA0115759604	A01	15759604	6.85751e-09	mr1058	Flavonoids	2017	mQTL139
BnvaA1015761057	A10	15761057	2.98576e-11	S21_S-2681	Other	2018	mQTL2030
BnvaA0315764290	A03	15764290	1.66708e-09	S21-0694	Other	2017	mQTL557
BnvaA0115781277	A01	15781277	5.5825e-08	S21_S-1014	Other	2017	mQTL139
BnvaC0415871970	C04	15871970	1.19022e-07	S21-0709	Flavonoids	2017	mQTL3366
BnvaA0715887384	A07	15887384	1.13463e-07	mr1421	Other	2018	mQTL1349
BnvaA0715887384	A07	15887384	1.09044e-07	S21_S-5484	Other	2018	mQTL1349
BnvaA0315904603	A03	15904603	1.79591e-12	S21-0694	Other	2017	mQTL559
BnvaA0315904603	A03	15904603	5.17033e-09	S21-4031	Other	2017	mQTL559
BnvaA0315904603	A03	15904603	5.38416e-11	S21-4360	Other	2017	mQTL559
BnvaA0315904603	A03	15904603	1.68374e-11	S21-0694	Other	2018	mQTL559
BnvaA1015933913	A10	15933913	1.67997e-12	S21_S-2681	Other	2018	mQTL2031
BnvaA1016060104	A10	16060104	4.79972e-18	S21_S-2681	Other	2017	mQTL2032
BnvaA0716081220	A07	16081220	8.64091e-09	S21-4887	Other	2017	mQTL1351
BnvaA0716081220	A07	16081220	2.93257e-09	S21-4887	Other	2018	mQTL1351
BnvaA0716091229	A07	16091229	1.4082e-08	S21_S-2912	Other	2017	mQTL1351
BnvaA1016118169	A10	16118169	1.00982e-16	S21_S-2681	Other	2018	mQTL2032
BnvaA1016170664	A10	16170664	9.01875e-15	S21_S-2681	Other	2017	mQTL2033
BnvaC0216173904	C02	16173904	1.57641e-08	S21_L-2409	Other	2017	mQTL2499
BnvaC0216173904	C02	16173904	1.35709e-08	S21_L-4233	Other	2017	mQTL2499
BnvaC0216173904	C02	16173904	2.78098e-08	S21_S-0992	Other	2017	mQTL2499
BnvaC0216173904	C02	16173904	1.32956e-08	S21-4731	Other	2017	mQTL2499
BnvaA0116176171	A01	16176171	1.97256e-08	mr176	Amino acid derivative	2017	mQTL143
BnvaA0116176171	A01	16176171	1.00796e-07	S21_L-4233	Other	2017	mQTL143
BnvaA0116176171	A01	16176171	8.58751e-08	S21_S-0256	Other	2017	mQTL143
BnvaA0116176171	A01	16176171	3.25168e-08	S21-0709	Flavonoids	2017	mQTL143
BnvaA0116176171	A01	16176171	1.33454e-08	S21-1134	Other	2017	mQTL143
BnvaA0116176171	A01	16176171	7.02139e-08	S21-4140	Amino acid derivative	2017	mQTL143
BnvaA0116176171	A01	16176171	8.34829e-08	mr2041	Amino acid derivative	2018	mQTL143
BnvaA0116176171	A01	16176171	3.66931e-09	S21_L-1836	Amino acid derivative	2018	mQTL143
BnvaA0116176171	A01	16176171	1.18488e-08	S21_L-5959	Other	2018	mQTL143
BnvaA0116176171	A01	16176171	7.57613e-09	S21-1134	Other	2018	mQTL143
BnvaA0316262829	A03	16262829	1.01012e-08	S21-0694	Other	2017	mQTL562
BnvaA0516263693	A05	16263693	3.81946e-08	S21-3477	Other	2017	mQTL932
BnvaC0316270761	C03	16270761	1.14771e-07	S21-4140	Amino acid derivative	2017	mQTL2892
BnvaC0316270764	C03	16270764	6.50176e-08	mr176	Amino acid derivative	2017	mQTL2892
BnvaC0316270764	C03	16270764	6.79934e-08	S21-1134	Other	2017	mQTL2892
BnvaA1016289933	A10	16289933	3.36717e-08	mr772	Amino acid derivative	2018	mQTL2034
BnvaC0616321250	C06	16321250	2.23355e-12	mr176	Amino acid derivative	2017	mQTL4067	C06_hotspot
BnvaC0616321250	C06	16321250	5.9314e-10	mr1815	Other	2017	mQTL4067	C06_hotspot
BnvaC0616321250	C06	16321250	4.93209e-11	mr772	Amino acid derivative	2017	mQTL4067	C06_hotspot
BnvaC0616321250	C06	16321250	2.9086e-10	S21_L-2409	Other	2017	mQTL4067	C06_hotspot
BnvaC0616321250	C06	16321250	1.12432e-11	S21_L-3352	Other	2017	mQTL4067	C06_hotspot
BnvaC0616321250	C06	16321250	3.45463e-17	S21_L-4233	Other	2017	mQTL4067	C06_hotspot
BnvaC0616321250	C06	16321250	3.72264e-12	S21_S-0256	Other	2017	mQTL4067	C06_hotspot
BnvaC0616321250	C06	16321250	5.67629e-08	S21_S-0966	Other	2017	mQTL4067	C06_hotspot
BnvaC0616321250	C06	16321250	1.4801e-09	S21_S-4962	Other	2017	mQTL4067	C06_hotspot
BnvaC0616321250	C06	16321250	7.02125e-09	S21-0709	Flavonoids	2017	mQTL4067	C06_hotspot
BnvaC0616321250	C06	16321250	1.82691e-14	S21-1134	Other	2017	mQTL4067	C06_hotspot
BnvaC0616321250	C06	16321250	4.73447e-10	S21-1526	Other	2017	mQTL4067	C06_hotspot
BnvaC0616321250	C06	16321250	5.08731e-12	S21-3042	Other	2017	mQTL4067	C06_hotspot
BnvaC0616321250	C06	16321250	2.64916e-13	S21-4140	Amino acid derivative	2017	mQTL4067	C06_hotspot
BnvaC0616321250	C06	16321250	1.43682e-11	S21-4731	Other	2017	mQTL4067	C06_hotspot
BnvaC0616321250	C06	16321250	9.48203e-09	S21-5703	Other	2017	mQTL4067	C06_hotspot
BnvaC0616321250	C06	16321250	8.97643e-08	mr176	Amino acid derivative	2018	mQTL4067	C06_hotspot
BnvaC0616321250	C06	16321250	1.24124e-13	mr1815	Other	2018	mQTL4067	C06_hotspot
BnvaC0616321250	C06	16321250	5.0613e-08	mr2041	Amino acid derivative	2018	mQTL4067	C06_hotspot
BnvaC0616321250	C06	16321250	4.17559e-10	mr2078	Flavonoids	2018	mQTL4067	C06_hotspot
BnvaC0616321250	C06	16321250	4.19958e-10	mr350	Other	2018	mQTL4067	C06_hotspot
BnvaC0616321250	C06	16321250	2.26902e-12	S21_L-1836	Amino acid derivative	2018	mQTL4067	C06_hotspot
BnvaC0616321250	C06	16321250	8.02134e-08	S21_L-1949	Other	2018	mQTL4067	C06_hotspot
BnvaC0616321250	C06	16321250	6.43526e-10	S21_L-3352	Other	2018	mQTL4067	C06_hotspot
BnvaC0616321250	C06	16321250	9.29682e-08	S21_L-3824	Other	2018	mQTL4067	C06_hotspot
BnvaC0616321250	C06	16321250	2.53152e-12	S21_L-5959	Other	2018	mQTL4067	C06_hotspot
BnvaC0616321250	C06	16321250	4.57442e-10	S21_S-0256	Other	2018	mQTL4067	C06_hotspot
BnvaC0616321250	C06	16321250	1.01201e-09	S21_S-4962	Other	2018	mQTL4067	C06_hotspot
BnvaC0616321250	C06	16321250	2.09346e-13	S21-0453	Other	2018	mQTL4067	C06_hotspot
BnvaC0616321250	C06	16321250	8.05077e-17	S21-1134	Other	2018	mQTL4067	C06_hotspot
BnvaC0616321250	C06	16321250	9.91979e-12	S21-2893	Other	2018	mQTL4067	C06_hotspot
BnvaC0616321250	C06	16321250	7.24339e-13	S21-3410	Other	2018	mQTL4067	C06_hotspot
BnvaC0616321250	C06	16321250	1.41001e-09	S21-4770	Amino acid derivative	2018	mQTL4067	C06_hotspot
BnvaC0616321250	C06	16321250	3.426e-10	wm0031	Other	2018	mQTL4067	C06_hotspot
BnvaA0516467022	A05	16467022	6.39563e-10	S21-3477	Other	2017	mQTL934
BnvaA0716564943	A07	16564943	8.28402e-08	S21-5880	Other	2018	mQTL1356
BnvaA0516570383	A05	16570383	1.99584e-08	S21-3477	Other	2017	mQTL935
BnvaA0216581104	A02	16581104	6.04705e-09	S21_L-4233	Other	2017	mQTL343
BnvaA0216581104	A02	16581104	7.38707e-08	S21-4731	Other	2017	mQTL343
BnvaA0216581104	A02	16581104	2.28791e-08	S21-0453	Other	2018	mQTL343
BnvaA0216590243	A02	16590243	3.23548e-09	S21-1134	Other	2018	mQTL343
BnvaC0716626145	C07	16626145	2.5328e-10	S21_L-2409	Other	2017	mQTL4362
BnvaC0716626145	C07	16626145	1.16696e-07	S21-1134	Other	2017	mQTL4362
BnvaC0716626145	C07	16626145	1.56147e-08	S21-4731	Other	2017	mQTL4362
BnvaC0716626145	C07	16626145	6.63716e-10	mr1815	Other	2018	mQTL4362
BnvaC0716626145	C07	16626145	1.40925e-08	S21_L-1836	Amino acid derivative	2018	mQTL4362
BnvaC0716626145	C07	16626145	7.73373e-10	S21-1134	Other	2018	mQTL4362
BnvaA0316630132	A03	16630132	1.07708e-07	S21_L-4233	Other	2017	mQTL566
BnvaA0716638738	A07	16638738	9.17768e-08	S21-4497	Other	2018	mQTL1356
BnvaA0516678120	A05	16678120	9.1478e-08	S21-3477	Other	2017	mQTL936
BnvaA0716697931	A07	16697931	2.76437e-08	S21_S-2912	Other	2018	mQTL1357
BnvaA0116700788	A01	16700788	7.40034e-08	S21-3675	Other	2018	mQTL147
BnvaC0516713900	C05	16713900	4.27162e-15	mr176	Amino acid derivative	2017	mQTL3741	C05_hotspot_1
BnvaC0516713900	C05	16713900	9.57903e-14	mr772	Amino acid derivative	2017	mQTL3741	C05_hotspot_1
BnvaC0516713900	C05	16713900	2.8346e-11	S21_L-2409	Other	2017	mQTL3741	C05_hotspot_1
BnvaC0516713900	C05	16713900	9.56327e-10	S21_L-3352	Other	2017	mQTL3741	C05_hotspot_1
BnvaC0516713900	C05	16713900	4.31193e-15	S21_L-4233	Other	2017	mQTL3741	C05_hotspot_1
BnvaC0516713900	C05	16713900	3.16458e-08	S21_L-5503	Other	2017	mQTL3741	C05_hotspot_1
BnvaC0516713900	C05	16713900	1.05943e-10	S21_S-0256	Other	2017	mQTL3741	C05_hotspot_1
BnvaC0516713900	C05	16713900	1.93775e-11	S21_S-0966	Other	2017	mQTL3741	C05_hotspot_1
BnvaC0516713900	C05	16713900	3.91278e-08	S21_S-0992	Other	2017	mQTL3741	C05_hotspot_1
BnvaC0516713900	C05	16713900	1.96602e-16	S21-1134	Other	2017	mQTL3741	C05_hotspot_1
BnvaC0516713900	C05	16713900	6.07755e-13	S21-1526	Other	2017	mQTL3741	C05_hotspot_1
BnvaC0516713900	C05	16713900	3.35086e-09	S21-1527	Other	2017	mQTL3741	C05_hotspot_1
BnvaC0516713900	C05	16713900	4.71608e-13	S21-3042	Other	2017	mQTL3741	C05_hotspot_1
BnvaC0516713900	C05	16713900	3.50819e-11	S21-4140	Amino acid derivative	2017	mQTL3741	C05_hotspot_1
BnvaC0516713900	C05	16713900	3.49794e-13	S21-4731	Other	2017	mQTL3741	C05_hotspot_1
BnvaC0516713900	C05	16713900	6.8828e-08	mr176	Amino acid derivative	2018	mQTL3741	C05_hotspot_1
BnvaC0516713900	C05	16713900	4.10366e-08	mr2078	Flavonoids	2018	mQTL3741	C05_hotspot_1
BnvaC0516713900	C05	16713900	6.44674e-08	mr350	Other	2018	mQTL3741	C05_hotspot_1
BnvaC0516713900	C05	16713900	5.78129e-12	S21_L-1836	Amino acid derivative	2018	mQTL3741	C05_hotspot_1
BnvaC0516713900	C05	16713900	1.11794e-08	S21_L-1949	Other	2018	mQTL3741	C05_hotspot_1
BnvaC0516713900	C05	16713900	5.06468e-08	S21_L-3352	Other	2018	mQTL3741	C05_hotspot_1
BnvaC0516713900	C05	16713900	7.62486e-11	S21_L-5959	Other	2018	mQTL3741	C05_hotspot_1
BnvaC0516713900	C05	16713900	3.08343e-08	S21_S-0256	Other	2018	mQTL3741	C05_hotspot_1
BnvaC0516713900	C05	16713900	8.38381e-08	S21_S-4962	Other	2018	mQTL3741	C05_hotspot_1
BnvaC0516713900	C05	16713900	9.13438e-10	S21-0453	Other	2018	mQTL3741	C05_hotspot_1
BnvaC0516713900	C05	16713900	4.73193e-17	S21-1134	Other	2018	mQTL3741	C05_hotspot_1
BnvaC0516713900	C05	16713900	1.7975e-10	S21-2893	Other	2018	mQTL3741	C05_hotspot_1
BnvaC0516713900	C05	16713900	4.84382e-11	S21-3410	Other	2018	mQTL3741	C05_hotspot_1
BnvaC0516713900	C05	16713900	1.57536e-10	S21-4770	Amino acid derivative	2018	mQTL3741	C05_hotspot_1
BnvaC0516713900	C05	16713900	1.13191e-09	wm0031	Other	2018	mQTL3741	C05_hotspot_1
BnvaC0516713966	C05	16713966	4.44742e-10	S21_S-4962	Other	2017	mQTL3741	C05_hotspot_1
BnvaC0516713966	C05	16713966	1.08019e-09	S21-0709	Flavonoids	2017	mQTL3741	C05_hotspot_1
BnvaC0516713966	C05	16713966	2.39379e-12	mr1815	Other	2018	mQTL3741	C05_hotspot_1
BnvaC0516713966	C05	16713966	1.10294e-10	S21-0709	Flavonoids	2018	mQTL3741	C05_hotspot_1
BnvaA0716852738	A07	16852738	4.39098e-09	S21-4887	Other	2017	mQTL1358
BnvaA0716854646	A07	16854646	8.55541e-10	S21-4887	Other	2018	mQTL1358
BnvaA0716907110	A07	16907110	2.85881e-09	S21_S-2912	Other	2018	mQTL1359
BnvaC0416939236	C04	16939236	2.25931e-08	S21_L-4233	Other	2017	mQTL3373
BnvaC0416939236	C04	16939236	3.20134e-09	S21-4731	Other	2017	mQTL3373
BnvaC0416939236	C04	16939236	4.6602e-10	mr350	Other	2018	mQTL3373
BnvaC0416939236	C04	16939236	1.03436e-08	S21-0453	Other	2018	mQTL3373
BnvaC0616957278	C06	16957278	4.15656e-08	S21_L-5959	Other	2018	mQTL4072
BnvaC0616957306	C06	16957306	5.73165e-09	S21_L-1836	Amino acid derivative	2018	mQTL4072
BnvaC0616957306	C06	16957306	5.43341e-10	S21-1134	Other	2018	mQTL4072
BnvaC0616957306	C06	16957306	8.97854e-08	S21-3410	Other	2018	mQTL4072
BnvaA0716969710	A07	16969710	1.1624e-07	S21_S-2912	Other	2017	mQTL1359
BnvaA1016979060	A10	16979060	8.19933e-08	S21_S-2681	Other	2017	mQTL2040
BnvaA0517098666	A05	17098666	9.20943e-08	S21-3477	Other	2017	mQTL939
BnvaA0717118735	A07	17118735	9.09929e-11	S21_S-2912	Other	2017	mQTL1361
BnvaA0717118735	A07	17118735	1.46605e-12	S21_S-2912	Other	2018	mQTL1361
BnvaA0917261561	A09	17261561	3.51598e-08	S21-3833	Other	2018	mQTL1740
BnvaA0717273843	A07	17273843	3.67699e-08	S21-5460	Other	2018	mQTL1362
BnvaA0717276737	A07	17276737	2.88322e-13	S21_S-2912	Other	2017	mQTL1362
BnvaA0717282371	A07	17282371	1.3762e-08	S21-0128	Other	2017	mQTL1362
BnvaA0717288743	A07	17288743	1.30406e-13	S21_S-2912	Other	2018	mQTL1362
BnvaC0817316722	C08	17316722	1.64674e-09	S21_S-1322	Other	2018	mQTL4665
BnvaC0817316725	C08	17316725	8.31137e-08	wm0031	Other	2018	mQTL4665
BnvaA0717327381	A07	17327381	9.19727e-09	S21-4887	Other	2018	mQTL1362
BnvaA0717328044	A07	17328044	6.28201e-08	S21-4887	Other	2017	mQTL1362
BnvaA0717335077	A07	17335077	5.63548e-08	S21-0439	Other	2018	mQTL1363
BnvaA0717357546	A07	17357546	3.47642e-08	mr1169	Other	2017	mQTL1363
BnvaA0717357546	A07	17357546	3.43153e-08	S21_L-2853	Other	2017	mQTL1363
BnvaA0717357546	A07	17357546	4.28799e-08	S21_L-4193	Other	2017	mQTL1363
BnvaA0717372594	A07	17372594	7.75899e-08	S21-5460	Other	2017	mQTL1363
BnvaA0717376798	A07	17376798	1.52389e-10	S21_S-2912	Other	2017	mQTL1363
BnvaA0317379368	A03	17379368	2.19657e-08	mr176	Amino acid derivative	2017	mQTL572
BnvaA0717400055	A07	17400055	3.82131e-08	S21-2999	Other	2017	mQTL1363
BnvaC0817408700	C08	17408700	1.24344e-08	mr176	Amino acid derivative	2017	mQTL4665
BnvaC0817408700	C08	17408700	6.34333e-08	S21_L-4233	Other	2017	mQTL4665
BnvaC0817408700	C08	17408700	3.22387e-10	S21-1134	Other	2018	mQTL4665
BnvaC0617415784	C06	17415784	1.63538e-08	S21-1134	Other	2017	mQTL4076
BnvaC0617415784	C06	17415784	3.63461e-08	S21_L-1836	Amino acid derivative	2018	mQTL4076
BnvaC0617415784	C06	17415784	1.57625e-08	S21-1134	Other	2018	mQTL4076
BnvaC0617415876	C06	17415876	1.6137e-08	mr1815	Other	2018	mQTL4076
BnvaA0717442098	A07	17442098	3.0576e-08	S21-4887	Other	2017	mQTL1364
BnvaA0717442179	A07	17442179	9.42452e-08	S21-4887	Other	2018	mQTL1364
BnvaC0417443502	C04	17443502	1.09378e-07	S21_S-1142	Other	2018	mQTL3377
BnvaA0517446223	A05	17446223	3.63748e-08	S21-3477	Other	2017	mQTL943
BnvaC0417477273	C04	17477273	8.85561e-08	S21_L-4233	Other	2017	mQTL3377
BnvaC0117478951	C01	17478951	4.08296e-08	mr1815	Other	2018	mQTL2187
BnvaC0117478951	C01	17478951	1.98358e-08	S21-1134	Other	2018	mQTL2187
BnvaC0317505330	C03	17505330	7.18306e-08	S21-1134	Other	2018	mQTL2903
BnvaA0717528412	A07	17528412	6.48169e-08	S21-5460	Other	2017	mQTL1364
BnvaA0717529646	A07	17529646	9.90769e-11	S21_S-2912	Other	2018	mQTL1364
BnvaA0717529797	A07	17529797	1.87886e-10	S21_S-2912	Other	2017	mQTL1364
BnvaA0717653677	A07	17653677	9.58444e-11	S21_S-2912	Other	2018	mQTL1365
BnvaA0717699576	A07	17699576	3.96352e-09	S21_S-2912	Other	2017	mQTL1366
BnvaA0717699576	A07	17699576	2.40402e-08	S21-5460	Other	2017	mQTL1366
BnvaA0717718258	A07	17718258	1.14664e-07	S21_S-1721	Other	2017	mQTL1366
BnvaA0717727312	A07	17727312	3.2751e-08	S21-4887	Other	2017	mQTL1366
BnvaA0717768634	A07	17768634	7.52904e-08	S21-0128	Other	2017	mQTL1366
BnvaA0817801941	A08	17801941	2.2212e-08	wm0034	Amino acid derivative	2018	mQTL1579
BnvaA0717828846	A07	17828846	1.12252e-07	S21_S-2912	Other	2017	mQTL1367
BnvaA0217873189	A02	17873189	8.188e-08	S21-1526	Other	2017	mQTL355
BnvaC0617886637	C06	17886637	1.16898e-07	S21-2905	Other	2017	mQTL4080
BnvaA0818043883	A08	18043883	3.60049e-09	S21_L-4233	Other	2017	mQTL1582
BnvaC0818047387	C08	18047387	7.82595e-08	S21_S-0256	Other	2017	mQTL4669
BnvaC0818047387	C08	18047387	2.93042e-08	S21-1134	Other	2017	mQTL4669
BnvaC0818047387	C08	18047387	5.82459e-09	S21-4140	Amino acid derivative	2017	mQTL4669
BnvaC0818047387	C08	18047387	1.06919e-10	S21-4731	Other	2017	mQTL4669
BnvaC0818047387	C08	18047387	2.21495e-10	S21-1134	Other	2018	mQTL4669
BnvaC0818047387	C08	18047387	1.7033e-08	S21-3833	Other	2018	mQTL4669
BnvaC0518084906	C05	18084906	3.95692e-08	S21_L-2409	Other	2017	mQTL3751
BnvaC0518084906	C05	18084906	8.632e-09	S21_L-3352	Other	2017	mQTL3751
BnvaC0518084906	C05	18084906	4.40897e-08	S21_S-0256	Other	2017	mQTL3751
BnvaC0518084906	C05	18084906	5.59507e-09	S21-1134	Other	2017	mQTL3751
BnvaC0518084906	C05	18084906	8.80085e-08	mr1815	Other	2018	mQTL3751
BnvaC0518084906	C05	18084906	2.40884e-09	S21_L-1836	Amino acid derivative	2018	mQTL3751
BnvaC0518084906	C05	18084906	7.1135e-08	S21-0453	Other	2018	mQTL3751
BnvaC0518084906	C05	18084906	4.47963e-08	S21-0709	Flavonoids	2018	mQTL3751
BnvaC0518084906	C05	18084906	5.52044e-12	S21-1134	Other	2018	mQTL3751
BnvaC0518084906	C05	18084906	5.5496e-08	S21-3410	Other	2018	mQTL3751
BnvaC0518084908	C05	18084908	7.67922e-09	S21_L-4233	Other	2017	mQTL3751
BnvaC0518084908	C05	18084908	1.20018e-08	S21-1526	Other	2017	mQTL3751
BnvaC0218181228	C02	18181228	9.9039e-08	S21_L-2409	Other	2017	mQTL2516
BnvaC0218181228	C02	18181228	2.60712e-09	S21_L-3352	Other	2017	mQTL2516
BnvaC0218181228	C02	18181228	3.28767e-08	S21_L-4233	Other	2017	mQTL2516
BnvaC0218181228	C02	18181228	1.49042e-08	S21_S-0256	Other	2017	mQTL2516
BnvaC0218181228	C02	18181228	1.04224e-08	S21-1134	Other	2017	mQTL2516
BnvaC0218181228	C02	18181228	1.04942e-08	S21-4140	Amino acid derivative	2017	mQTL2516
BnvaC0218181228	C02	18181228	1.02279e-09	S21-4731	Other	2017	mQTL2516
BnvaC0218181228	C02	18181228	4.64892e-10	mr350	Other	2018	mQTL2516
BnvaC0218181228	C02	18181228	2.97993e-08	S21_L-1836	Amino acid derivative	2018	mQTL2516
BnvaC0218181228	C02	18181228	4.89771e-09	S21-0453	Other	2018	mQTL2516
BnvaC0218181228	C02	18181228	1.39204e-10	S21-1134	Other	2018	mQTL2516
BnvaC0118217045	C01	18217045	1.05637e-07	mr1815	Other	2018	mQTL2194
BnvaC0818313974	C08	18313974	1.07483e-08	S21_L-4233	Other	2017	mQTL4671
BnvaC0818313974	C08	18313974	9.02727e-10	S21-4731	Other	2017	mQTL4671
BnvaC0818313974	C08	18313974	9.01281e-08	S21_L-5959	Other	2018	mQTL4671
BnvaC0818313974	C08	18313974	6.20252e-08	S21-1134	Other	2018	mQTL4671
BnvaC0118317345	C01	18317345	1.08916e-07	S21-3833	Other	2018	mQTL2195
BnvaA0918332382	A09	18332382	6.19149e-11	S21_L-3352	Other	2017	mQTL1748
BnvaA0918332382	A09	18332382	5.0804e-10	S21_S-0256	Other	2017	mQTL1748
BnvaA0918332382	A09	18332382	1.53314e-09	S21_S-0992	Other	2017	mQTL1748
BnvaA0918332382	A09	18332382	1.13716e-08	S21-1134	Other	2017	mQTL1748
BnvaA0918332382	A09	18332382	1.21306e-08	S21_L-5959	Other	2018	mQTL1748
BnvaA0918332406	A09	18332406	1.39724e-09	mr176	Amino acid derivative	2017	mQTL1748
BnvaA0918332406	A09	18332406	3.78149e-10	S21_L-2409	Other	2017	mQTL1748
BnvaA0918332406	A09	18332406	2.55915e-09	S21-4731	Other	2017	mQTL1748
BnvaA0918332493	A09	18332493	4.65994e-08	S21_L-4233	Other	2017	mQTL1748
BnvaA0918332493	A09	18332493	8.98906e-09	mr1815	Other	2018	mQTL1748
BnvaA0918332493	A09	18332493	5.51631e-09	S21_L-1836	Amino acid derivative	2018	mQTL1748
BnvaA0918332493	A09	18332493	5.21144e-08	S21_S-2761	Other	2018	mQTL1748
BnvaA0918332493	A09	18332493	3.00881e-10	S21-1134	Other	2018	mQTL1748
BnvaA0518345610	A05	18345610	3.0945e-08	S21-1526	Other	2017	mQTL951
BnvaC0218436006	C02	18436006	1.16422e-07	S21-1134	Other	2017	mQTL2517
BnvaC0918437834	C09	18437834	2.15179e-08	S21_L-4233	Other	2017	mQTL4989
BnvaA0518721667	A05	18721667	9.05021e-08	S21-1134	Other	2017	mQTL954
BnvaA0518721667	A05	18721667	5.0696e-08	mr350	Other	2018	mQTL954
BnvaA0518721668	A05	18721668	1.75691e-11	S21_L-4233	Other	2017	mQTL954
BnvaA0518721739	A05	18721739	1.28882e-08	S21-0709	Flavonoids	2017	mQTL954
BnvaA0518721753	A05	18721753	1.12809e-07	S21_L-2409	Other	2017	mQTL954
BnvaA0518721784	A05	18721784	3.54754e-11	S21_L-3352	Other	2017	mQTL954
BnvaA0518721784	A05	18721784	3.29496e-09	S21-3042	Other	2017	mQTL954
BnvaA0518721784	A05	18721784	5.42507e-09	S21-4731	Other	2017	mQTL954
BnvaA0518721784	A05	18721784	7.68349e-09	mr1815	Other	2018	mQTL954
BnvaA0518721784	A05	18721784	6.24158e-08	S21_L-1836	Amino acid derivative	2018	mQTL954
BnvaA0518721784	A05	18721784	1.15279e-09	S21-1134	Other	2018	mQTL954
BnvaA0518721818	A05	18721818	1.92052e-09	S21_S-0256	Other	2017	mQTL954
BnvaA0518721818	A05	18721818	8.20867e-09	S21_S-4962	Other	2017	mQTL954
BnvaA0518721829	A05	18721829	1.10066e-07	S21_S-0992	Other	2017	mQTL954
BnvaC0418756839	C04	18756839	2.37687e-08	S21-1134	Other	2017	mQTL3387
BnvaC0218782575	C02	18782575	8.55208e-11	S21_L-4233	Other	2017	mQTL2520
BnvaC0218782575	C02	18782575	3.39575e-08	S21-1134	Other	2017	mQTL2520
BnvaC0218782575	C02	18782575	6.29233e-08	S21_L-1836	Amino acid derivative	2018	mQTL2520
BnvaC0218782575	C02	18782575	2.1273e-08	S21-1134	Other	2018	mQTL2520
BnvaA0818838407	A08	18838407	1.54729e-10	mr176	Amino acid derivative	2017	mQTL1588
BnvaA0818838407	A08	18838407	6.00883e-08	S21_L-2409	Other	2017	mQTL1588
BnvaA0818838407	A08	18838407	2.91072e-09	S21_L-4233	Other	2017	mQTL1588
BnvaA0818838407	A08	18838407	9.14095e-09	S21-0709	Flavonoids	2017	mQTL1588
BnvaA0818838407	A08	18838407	6.10423e-09	S21-1134	Other	2017	mQTL1588
BnvaA0818838407	A08	18838407	6.76198e-09	S21-4731	Other	2017	mQTL1588
BnvaA0818838407	A08	18838407	7.40309e-11	mr1815	Other	2018	mQTL1588
BnvaA0818838407	A08	18838407	1.55203e-08	S21_L-1836	Amino acid derivative	2018	mQTL1588
BnvaA0818838407	A08	18838407	2.31408e-08	S21_S-2674	Other	2018	mQTL1588
BnvaA0818838407	A08	18838407	5.66718e-10	S21-0453	Other	2018	mQTL1588
BnvaA0818838407	A08	18838407	5.12454e-11	S21-1134	Other	2018	mQTL1588
BnvaA0818838407	A08	18838407	1.02391e-07	S21-2893	Other	2018	mQTL1588
BnvaA0818838407	A08	18838407	5.96896e-09	S21-3410	Other	2018	mQTL1588
BnvaA0218844541	A02	18844541	1.22511e-08	S21-1526	Other	2017	mQTL363
BnvaC0318845963	C03	18845963	1.75721e-08	mr176	Amino acid derivative	2017	mQTL2914
BnvaC0318845963	C03	18845963	1.55767e-10	S21-4731	Other	2017	mQTL2914
BnvaC0318845963	C03	18845963	2.78168e-09	mr1815	Other	2018	mQTL2914
BnvaC0318845963	C03	18845963	3.46625e-09	S21_L-1836	Amino acid derivative	2018	mQTL2914
BnvaC0318845963	C03	18845963	9.81263e-08	S21_L-3352	Other	2018	mQTL2914
BnvaC0318845963	C03	18845963	6.76868e-09	S21_L-5959	Other	2018	mQTL2914
BnvaC0318845963	C03	18845963	3.98085e-08	S21_S-0256	Other	2018	mQTL2914
BnvaC0318845963	C03	18845963	8.07822e-11	S21-1134	Other	2018	mQTL2914
BnvaC0318846036	C03	18846036	9.92791e-10	S21_L-3352	Other	2017	mQTL2914
BnvaC0318846036	C03	18846036	1.29475e-12	S21_L-4233	Other	2017	mQTL2914
BnvaC0318846036	C03	18846036	2.76638e-08	S21_S-0256	Other	2017	mQTL2914
BnvaC0318846036	C03	18846036	8.84892e-08	S21-1134	Other	2017	mQTL2914
BnvaC0318846036	C03	18846036	3.74058e-08	S21-4140	Amino acid derivative	2017	mQTL2914
BnvaC0318846036	C03	18846036	4.644e-08	S21-3410	Other	2018	mQTL2914
BnvaC0318846036	C03	18846036	4.63013e-09	S21-4770	Amino acid derivative	2018	mQTL2914
BnvaA0918877004	A09	18877004	9.41759e-09	S21-3833	Other	2018	mQTL1753
BnvaC0718930028	C07	18930028	9.02721e-13	S21_L-4233	Other	2017	mQTL4377
BnvaC0718930028	C07	18930028	5.16124e-10	S21-1134	Other	2017	mQTL4377
BnvaC0718930028	C07	18930028	5.33074e-11	S21-4731	Other	2017	mQTL4377
BnvaC0718930028	C07	18930028	5.14333e-09	mr1815	Other	2018	mQTL4377
BnvaC0718930028	C07	18930028	2.36879e-09	S21_L-1836	Amino acid derivative	2018	mQTL4377
BnvaC0718930028	C07	18930028	5.06466e-08	S21_L-3352	Other	2018	mQTL4377
BnvaC0718930028	C07	18930028	9.11609e-08	S21_S-0256	Other	2018	mQTL4377
BnvaC0718930028	C07	18930028	8.30336e-08	S21_S-2761	Other	2018	mQTL4377
BnvaC0718930028	C07	18930028	2.55467e-12	S21-1134	Other	2018	mQTL4377
BnvaC0718930028	C07	18930028	1.07763e-07	S21-2893	Other	2018	mQTL4377
BnvaC0718930028	C07	18930028	3.82737e-08	S21-3410	Other	2018	mQTL4377
BnvaC0118993444	C01	18993444	5.79249e-08	S21-4140	Amino acid derivative	2017	mQTL2200
BnvaA0619068727	A06	19068727	1.16799e-07	S21-2999	Other	2017	mQTL1162
BnvaC0319195545	C03	19195545	1.19196e-07	S21-4731	Other	2017	mQTL2917
BnvaA0319333526	A03	19333526	3.8262e-08	S21_S-2294	Other	2018	mQTL577
BnvaA0319438361	A03	19438361	4.22467e-12	S21-4792	Other	2017	mQTL578
BnvaC0119589017	C01	19589017	6.9081e-08	S21-1134	Other	2017	mQTL2206
BnvaC0119589017	C01	19589017	5.11356e-10	S21-4731	Other	2017	mQTL2206
BnvaC0119589017	C01	19589017	4.15871e-09	S21-1134	Other	2018	mQTL2206
BnvaC0119589076	C01	19589076	3.40588e-09	S21-0453	Other	2018	mQTL2206
BnvaC0119589087	C01	19589087	4.45679e-09	S21_L-4233	Other	2017	mQTL2206
BnvaA0519597581	A05	19597581	7.14854e-09	S21-1134	Other	2017	mQTL961
BnvaA0519597581	A05	19597581	1.63482e-08	S21-1526	Other	2017	mQTL961
BnvaA0519597581	A05	19597581	1.01412e-08	mr1815	Other	2018	mQTL961
BnvaA0519597581	A05	19597581	3.48068e-10	S21-1134	Other	2018	mQTL961
BnvaA0519597593	A05	19597593	6.51476e-09	S21_L-2409	Other	2017	mQTL961
BnvaA0519597593	A05	19597593	9.92894e-08	S21-3042	Other	2017	mQTL961
BnvaA0519597593	A05	19597593	4.38852e-08	S21-4140	Amino acid derivative	2017	mQTL961
BnvaA0519597593	A05	19597593	3.52278e-08	S21-4731	Other	2017	mQTL961
BnvaA0519597593	A05	19597593	7.65177e-08	S21_L-1836	Amino acid derivative	2018	mQTL961
BnvaA0519597593	A05	19597593	5.41306e-08	S21_L-5959	Other	2018	mQTL961
BnvaA0519597593	A05	19597593	5.02203e-08	S21-3410	Other	2018	mQTL961
BnvaA0719660598	A07	19660598	4.03982e-15	S21-4887	Other	2017	mQTL1383
BnvaA0719662034	A07	19662034	1.11229e-18	S21-4887	Other	2018	mQTL1383
BnvaC0519713332	C05	19713332	1.10476e-07	mr1987	Other	2017	mQTL3764
BnvaC0519713332	C05	19713332	6.93688e-09	S21-1569	Other	2017	mQTL3764
BnvaC0519713332	C05	19713332	4.13772e-09	S21-1813	Other	2017	mQTL3764
BnvaC0519713332	C05	19713332	6.19348e-09	mr1987	Other	2018	mQTL3764
BnvaC0519713332	C05	19713332	1.54986e-08	S21_L-2664	Other	2018	mQTL3764
BnvaC0519713332	C05	19713332	6.78266e-09	S21-1569	Other	2018	mQTL3764
BnvaC0519713332	C05	19713332	2.7488e-08	S21-1813	Other	2018	mQTL3764
BnvaC0519713803	C05	19713803	9.59281e-10	S21_L-2664	Other	2017	mQTL3764
BnvaC0119784428	C01	19784428	5.40664e-09	mr176	Amino acid derivative	2018	mQTL2207
BnvaC0119784428	C01	19784428	5.13736e-08	mr1815	Other	2018	mQTL2207
BnvaC0119784428	C01	19784428	2.84833e-09	S21_L-1836	Amino acid derivative	2018	mQTL2207
BnvaC0119784428	C01	19784428	8.1312e-09	S21_L-1949	Other	2018	mQTL2207
BnvaC0119784428	C01	19784428	9.69216e-09	S21_L-3352	Other	2018	mQTL2207
BnvaC0119784428	C01	19784428	5.59347e-09	S21_S-0256	Other	2018	mQTL2207
BnvaC0119784428	C01	19784428	9.36449e-08	S21_S-0999	Other	2018	mQTL2207
BnvaC0119784428	C01	19784428	2.69787e-08	S21-0709	Flavonoids	2018	mQTL2207
BnvaC0119784428	C01	19784428	6.71198e-11	S21-1134	Other	2018	mQTL2207
BnvaC0119784428	C01	19784428	4.01305e-09	S21-2893	Other	2018	mQTL2207
BnvaC0119784428	C01	19784428	4.26291e-09	S21-3410	Other	2018	mQTL2207
BnvaC0119784428	C01	19784428	3.79792e-08	S21-4770	Amino acid derivative	2018	mQTL2207
BnvaC0119784428	C01	19784428	2.09423e-08	wm0031	Other	2018	mQTL2207
BnvaA0719793574	A07	19793574	9.5063e-08	S21-4887	Other	2018	mQTL1384
BnvaA0119889389	A01	19889389	3.87033e-08	S21_S-5316	Other	2018	mQTL175
BnvaA0919929072	A09	19929072	8.40396e-08	S21_L-4233	Other	2017	mQTL1762
BnvaA0919929072	A09	19929072	7.4038e-08	S21_L-5503	Other	2017	mQTL1762
BnvaA0919929072	A09	19929072	2.96227e-08	S21_S-0992	Other	2017	mQTL1762
BnvaA0919929072	A09	19929072	3.81171e-09	S21-1134	Other	2017	mQTL1762
BnvaA0919929072	A09	19929072	2.1745e-08	S21-4731	Other	2017	mQTL1762
BnvaA0919929072	A09	19929072	4.01463e-10	S21-1134	Other	2018	mQTL1762
BnvaA0119933691	A01	19933691	1.20719e-08	mr1570	Other	2017	mQTL175
BnvaA0120014244	A01	20014244	6.59122e-08	S21_S-5316	Other	2018	mQTL176
BnvaC0920019759	C09	20019759	1.18549e-08	S21_L-1836	Amino acid derivative	2018	mQTL5001
BnvaC0920019759	C09	20019759	3.6707e-09	S21-1134	Other	2018	mQTL5001
BnvaC0920019759	C09	20019759	1.41957e-08	S21-4770	Amino acid derivative	2018	mQTL5001
BnvaC0620032588	C06	20032588	2.13334e-08	S21-0453	Other	2018	mQTL4098
BnvaC0420132079	C04	20132079	3.54163e-09	S21-1134	Other	2018	mQTL3397
BnvaA0320141099	A03	20141099	1.58065e-08	S21-2226	Other	2017	mQTL585
BnvaA0320141099	A03	20141099	1.04896e-07	S21-4497	Other	2017	mQTL585
BnvaC0920166050	C09	20166050	4.17489e-08	S21_L-4233	Other	2017	mQTL5002
BnvaA0520189817	A05	20189817	7.39782e-08	S21-4497	Other	2017	mQTL966
BnvaA0520245995	A05	20245995	1.03615e-07	S21_L-4082	Other	2018	mQTL966
BnvaA0520294478	A05	20294478	1.82502e-11	mr1077	Flavonoids	2017	mQTL967
BnvaA0520316436	A05	20316436	5.83728e-08	mr1077	Flavonoids	2018	mQTL967
BnvaA0120318469	A01	20318469	6.35031e-09	S21-4792	Other	2017	mQTL179
BnvaA0620401615	A06	20401615	8.26028e-08	S21-1569	Other	2017	mQTL1174
BnvaA0620409969	A06	20409969	8.25823e-08	S21_L-2664	Other	2018	mQTL1174
BnvaA0620414341	A06	20414341	5.34029e-08	S21-1813	Other	2018	mQTL1174
BnvaA0620466819	A06	20466819	8.62918e-08	S21-1569	Other	2018	mQTL1174
BnvaA0620471516	A06	20471516	1.10909e-07	S21-1813	Other	2017	mQTL1174
BnvaA0920520026	A09	20520026	1.83977e-08	S21_L-4233	Other	2017	mQTL1767
BnvaA0920520026	A09	20520026	2.85369e-09	S21-1134	Other	2018	mQTL1767
BnvaC0620592158	C06	20592158	3.30739e-08	S21_L-2409	Other	2017	mQTL4103
BnvaC0620592158	C06	20592158	2.05861e-08	S21-0743	Other	2017	mQTL4103
BnvaC0620592158	C06	20592158	2.26545e-09	S21-0453	Other	2018	mQTL4103
BnvaC0620592208	C06	20592208	8.49857e-10	S21_L-4233	Other	2017	mQTL4103
BnvaC0620592208	C06	20592208	1.05746e-07	S21_L-5959	Other	2018	mQTL4103
BnvaC0620592293	C06	20592293	6.19314e-12	mr176	Amino acid derivative	2017	mQTL4103
BnvaC0620592293	C06	20592293	4.97154e-09	mr772	Amino acid derivative	2017	mQTL4103
BnvaC0620592293	C06	20592293	6.82602e-10	S21_L-5503	Other	2017	mQTL4103
BnvaC0620592293	C06	20592293	5.25888e-10	S21_S-0256	Other	2017	mQTL4103
BnvaC0620592293	C06	20592293	2.37512e-09	S21_S-0992	Other	2017	mQTL4103
BnvaC0620592293	C06	20592293	1.04932e-07	S21_S-4962	Other	2017	mQTL4103
BnvaC0620592293	C06	20592293	2.96739e-11	S21-1134	Other	2017	mQTL4103
BnvaC0620592293	C06	20592293	8.39489e-08	S21-3042	Other	2017	mQTL4103
BnvaC0620592293	C06	20592293	2.03234e-09	S21-4140	Amino acid derivative	2017	mQTL4103
BnvaC0620592293	C06	20592293	6.05251e-12	S21-4731	Other	2017	mQTL4103
BnvaC0620592293	C06	20592293	1.56848e-08	S21-1134	Other	2018	mQTL4103
BnvaC0320691995	C03	20691995	8.59447e-08	S21_L-5959	Other	2017	mQTL2929
BnvaA0220734099	A02	20734099	5.46678e-08	S21_L-1949	Other	2018	mQTL381
BnvaA0720737727	A07	20737727	1.70578e-09	S21_L-0512	Other	2018	mQTL1392
BnvaC0820758852	C08	20758852	4.07664e-08	S21_S-4508	Other	2017	mQTL4689
BnvaA0620785788	A06	20785788	1.34423e-08	S21-1569	Other	2017	mQTL1177
BnvaA0620785909	A06	20785909	5.11606e-09	mr1987	Other	2018	mQTL1177
BnvaA0620785909	A06	20785909	1.35559e-09	S21_L-2664	Other	2018	mQTL1177
BnvaA0620785909	A06	20785909	2.03424e-09	S21-1569	Other	2018	mQTL1177
BnvaA0620785955	A06	20785955	1.90645e-08	S21_L-2664	Other	2017	mQTL1177
BnvaA0620786732	A06	20786732	1.18804e-08	S21-1813	Other	2017	mQTL1177
BnvaA0720797274	A07	20797274	1.23587e-08	S21_L-0512	Other	2017	mQTL1393
BnvaA0620800524	A06	20800524	1.75775e-09	S21-1813	Other	2018	mQTL1177
BnvaA0720903035	A07	20903035	8.05602e-09	S21_L-0512	Other	2017	mQTL1394
BnvaA0720927986	A07	20927986	8.01479e-09	S21_L-0512	Other	2018	mQTL1394
BnvaA0721031571	A07	21031571	1.4999e-09	S21_L-0512	Other	2017	mQTL1395
BnvaA0721037031	A07	21037031	2.99405e-08	S21_L-0512	Other	2018	mQTL1395
BnvaC0621084973	C06	21084973	8.41726e-08	mr1421	Other	2017	mQTL4107
BnvaC0621084973	C06	21084973	7.97637e-08	mr2041	Amino acid derivative	2017	mQTL4107
BnvaC0621084973	C06	21084973	3.50679e-08	mr2136	Other	2017	mQTL4107
BnvaC0621084973	C06	21084973	5.68859e-12	S21-2486	Other	2017	mQTL4107
BnvaC0621086385	C06	21086385	4.16151e-08	S21_L-3616	Other	2018	mQTL4107
BnvaA0621116719	A06	21116719	6.08393e-10	S21_L-2664	Other	2017	mQTL1180
BnvaA0621116719	A06	21116719	1.43674e-09	mr1987	Other	2018	mQTL1180
BnvaA0621116719	A06	21116719	1.62419e-09	S21_L-2664	Other	2018	mQTL1180
BnvaA0621116719	A06	21116719	5.99625e-09	S21-1569	Other	2018	mQTL1180
BnvaA0621116719	A06	21116719	4.90145e-09	S21-1813	Other	2018	mQTL1180
BnvaA0121217005	A01	21217005	4.4939e-08	S21_S-4234	Other	2017	mQTL187
BnvaA0721283004	A07	21283004	3.90512e-08	S21_L-0512	Other	2017	mQTL1397
BnvaC0921314153	C09	21314153	3.40227e-08	S21-1526	Other	2017	mQTL5011
BnvaA0121386022	A01	21386022	1.12584e-07	S21-4731	Other	2018	mQTL188
BnvaA0121398569	A01	21398569	9.57987e-08	S21_S-0752	Other	2017	mQTL188
BnvaC0221443676	C02	21443676	5.25102e-08	S21-0453	Other	2018	mQTL2543
BnvaA0621466470	A06	21466470	2.86431e-46	mr1987	Other	2018	mQTL1183
BnvaA0621466470	A06	21466470	1.85231e-45	S21_L-2664	Other	2018	mQTL1183
BnvaA0621466470	A06	21466470	1.66686e-54	S21-1569	Other	2018	mQTL1183
BnvaA0621466470	A06	21466470	1.37308e-53	S21-1813	Other	2018	mQTL1183
BnvaA0621469477	A06	21469477	1.21309e-50	mr1987	Other	2017	mQTL1183
BnvaA0621469477	A06	21469477	9.42177e-63	S21_L-2664	Other	2017	mQTL1183
BnvaA0621469477	A06	21469477	1.08473e-57	S21-1569	Other	2017	mQTL1183
BnvaA0621469477	A06	21469477	7.99976e-60	S21-1813	Other	2017	mQTL1183
BnvaC0521493185	C05	21493185	5.43644e-14	mr176	Amino acid derivative	2017	mQTL3778	C05_hotspot_2
BnvaC0521493185	C05	21493185	1.89165e-08	mr1815	Other	2017	mQTL3778	C05_hotspot_2
BnvaC0521493185	C05	21493185	1.6173e-13	mr772	Amino acid derivative	2017	mQTL3778	C05_hotspot_2
BnvaC0521493185	C05	21493185	3.0825e-13	S21_L-2409	Other	2017	mQTL3778	C05_hotspot_2
BnvaC0521493185	C05	21493185	1.48583e-08	S21_L-3352	Other	2017	mQTL3778	C05_hotspot_2
BnvaC0521493185	C05	21493185	8.6955e-16	S21_L-4233	Other	2017	mQTL3778	C05_hotspot_2
BnvaC0521493185	C05	21493185	1.67013e-08	S21_S-0031	Flavonoids	2017	mQTL3778	C05_hotspot_2
BnvaC0521493185	C05	21493185	3.8115e-11	S21_S-0256	Other	2017	mQTL3778	C05_hotspot_2
BnvaC0521493185	C05	21493185	1.62604e-08	S21_S-0841	Other	2017	mQTL3778	C05_hotspot_2
BnvaC0521493185	C05	21493185	8.97818e-12	S21_S-0966	Other	2017	mQTL3778	C05_hotspot_2
BnvaC0521493185	C05	21493185	3.54454e-12	S21_S-0992	Other	2017	mQTL3778	C05_hotspot_2
BnvaC0521493185	C05	21493185	1.15071e-08	S21_S-4962	Other	2017	mQTL3778	C05_hotspot_2
BnvaC0521493185	C05	21493185	2.4275e-13	S21-0709	Flavonoids	2017	mQTL3778	C05_hotspot_2
BnvaC0521493185	C05	21493185	1.47738e-09	S21-0743	Other	2017	mQTL3778	C05_hotspot_2
BnvaC0521493185	C05	21493185	5.65108e-16	S21-1134	Other	2017	mQTL3778	C05_hotspot_2
BnvaC0521493185	C05	21493185	1.60203e-08	S21-2893	Other	2017	mQTL3778	C05_hotspot_2
BnvaC0521493185	C05	21493185	8.44361e-12	S21-3042	Other	2017	mQTL3778	C05_hotspot_2
BnvaC0521493185	C05	21493185	9.42587e-08	S21-3675	Other	2017	mQTL3778	C05_hotspot_2
BnvaC0521493185	C05	21493185	6.06391e-13	S21-4140	Amino acid derivative	2017	mQTL3778	C05_hotspot_2
BnvaC0521493185	C05	21493185	2.67091e-15	S21-4731	Other	2017	mQTL3778	C05_hotspot_2
BnvaC0521493185	C05	21493185	2.04354e-08	S21-4770	Amino acid derivative	2017	mQTL3778	C05_hotspot_2
BnvaC0521493185	C05	21493185	1.44185e-08	mr1454	Amino acid derivative	2018	mQTL3778	C05_hotspot_2
BnvaC0521493185	C05	21493185	3.25249e-10	mr176	Amino acid derivative	2018	mQTL3778	C05_hotspot_2
BnvaC0521493185	C05	21493185	9.34769e-16	mr1815	Other	2018	mQTL3778	C05_hotspot_2
BnvaC0521493185	C05	21493185	4.69561e-11	mr2041	Amino acid derivative	2018	mQTL3778	C05_hotspot_2
BnvaC0521493185	C05	21493185	3.88987e-11	mr2078	Flavonoids	2018	mQTL3778	C05_hotspot_2
BnvaC0521493185	C05	21493185	4.10054e-16	S21_L-1836	Amino acid derivative	2018	mQTL3778	C05_hotspot_2
BnvaC0521493185	C05	21493185	3.22335e-09	S21_L-1949	Other	2018	mQTL3778	C05_hotspot_2
BnvaC0521493185	C05	21493185	4.03107e-12	S21_L-3352	Other	2018	mQTL3778	C05_hotspot_2
BnvaC0521493185	C05	21493185	5.59031e-09	S21_L-4407	Other	2018	mQTL3778	C05_hotspot_2
BnvaC0521493185	C05	21493185	4.59427e-12	S21_L-5959	Other	2018	mQTL3778	C05_hotspot_2
BnvaC0521493185	C05	21493185	6.13738e-12	S21_S-0256	Other	2018	mQTL3778	C05_hotspot_2
BnvaC0521493185	C05	21493185	1.03436e-08	S21_S-0992	Other	2018	mQTL3778	C05_hotspot_2
BnvaC0521493185	C05	21493185	6.87283e-09	S21_S-4962	Other	2018	mQTL3778	C05_hotspot_2
BnvaC0521493185	C05	21493185	9.16041e-11	S21-0453	Other	2018	mQTL3778	C05_hotspot_2
BnvaC0521493185	C05	21493185	6.03207e-08	S21-0709	Flavonoids	2018	mQTL3778	C05_hotspot_2
BnvaC0521493185	C05	21493185	5.41242e-18	S21-1134	Other	2018	mQTL3778	C05_hotspot_2
BnvaC0521493185	C05	21493185	3.3654e-13	S21-2893	Other	2018	mQTL3778	C05_hotspot_2
BnvaC0521493185	C05	21493185	3.93248e-09	S21-3042	Other	2018	mQTL3778	C05_hotspot_2
BnvaC0521493185	C05	21493185	1.06493e-08	S21-3131	Phenylpropanoids	2018	mQTL3778	C05_hotspot_2
BnvaC0521493185	C05	21493185	2.81325e-13	S21-3410	Other	2018	mQTL3778	C05_hotspot_2
BnvaC0521493185	C05	21493185	4.33871e-08	S21-4140	Amino acid derivative	2018	mQTL3778	C05_hotspot_2
BnvaC0521493185	C05	21493185	5.83805e-13	S21-4770	Amino acid derivative	2018	mQTL3778	C05_hotspot_2
BnvaC0521493185	C05	21493185	1.21576e-09	S21-5246	Other	2018	mQTL3778	C05_hotspot_2
BnvaC0521493185	C05	21493185	4.17268e-11	wm0031	Other	2018	mQTL3778	C05_hotspot_2
BnvaC0421521392	C04	21521392	4.44744e-08	S21-4140	Amino acid derivative	2018	mQTL3408
BnvaC0221553949	C02	21553949	1.23157e-08	S21_L-0343	Other	2018	mQTL2544
BnvaA0621622813	A06	21622813	2.00997e-24	mr1987	Other	2018	mQTL1185
BnvaA0621622813	A06	21622813	1.62058e-24	S21_L-2664	Other	2018	mQTL1185
BnvaA0621622813	A06	21622813	1.28057e-27	S21-1569	Other	2018	mQTL1185
BnvaA0621622889	A06	21622889	1.07972e-27	mr1987	Other	2017	mQTL1185
BnvaA0621622889	A06	21622889	6.67753e-28	S21-1569	Other	2017	mQTL1185
BnvaA0621622889	A06	21622889	1.11544e-29	S21-1813	Other	2017	mQTL1185
BnvaA0621622889	A06	21622889	3.28209e-27	S21-1813	Other	2018	mQTL1185
BnvaA0621632174	A06	21632174	4.86534e-31	S21_L-2664	Other	2017	mQTL1185
BnvaA0921702212	A09	21702212	7.50896e-08	S21-4497	Other	2018	mQTL1777
BnvaA0121721734	A01	21721734	9.75444e-08	S21_L-1836	Amino acid derivative	2018	mQTL191
BnvaA0121721734	A01	21721734	1.10421e-07	S21-1134	Other	2018	mQTL191
BnvaA0621733157	A06	21733157	3.76232e-18	S21_L-2664	Other	2017	mQTL1186
BnvaA0621733157	A06	21733157	2.60775e-16	S21-1569	Other	2017	mQTL1186
BnvaA0621736451	A06	21736451	1.47069e-15	mr1987	Other	2017	mQTL1186
BnvaA0621809587	A06	21809587	5.72677e-18	S21-1813	Other	2017	mQTL1186
BnvaA0621809587	A06	21809587	3.53573e-16	mr1987	Other	2018	mQTL1186
BnvaA0621809587	A06	21809587	1.17418e-16	S21_L-2664	Other	2018	mQTL1186
BnvaA0621809587	A06	21809587	6.20974e-18	S21-1569	Other	2018	mQTL1186
BnvaA0621809587	A06	21809587	2.99137e-17	S21-1813	Other	2018	mQTL1186
BnvaA0921829539	A09	21829539	3.3117e-08	S21-4497	Other	2018	mQTL1778
BnvaA0621844152	A06	21844152	4.00222e-09	mr1987	Other	2017	mQTL1187
BnvaA0621844152	A06	21844152	7.99016e-10	S21_L-2664	Other	2017	mQTL1187
BnvaA0621844152	A06	21844152	1.08309e-08	S21-1569	Other	2017	mQTL1187
BnvaC0321885455	C03	21885455	7.55611e-17	S21-0694	Other	2017	mQTL2940
BnvaC0321885455	C03	21885455	2.82069e-09	S21-4360	Other	2017	mQTL2940
BnvaC0321885455	C03	21885455	3.77176e-13	S21-0694	Other	2018	mQTL2940
BnvaC0621937416	C06	21937416	9.07278e-09	S21_L-3352	Other	2017	mQTL4115
BnvaC0621937416	C06	21937416	3.23733e-08	S21_S-0256	Other	2017	mQTL4115
BnvaA0621947711	A06	21947711	4.27313e-08	mr1987	Other	2017	mQTL1188
BnvaA0621947711	A06	21947711	2.03024e-08	S21-1569	Other	2017	mQTL1188
BnvaA0621949197	A06	21949197	1.7538e-09	S21-1569	Other	2018	mQTL1188
BnvaA0621949197	A06	21949197	1.5558e-09	S21-1813	Other	2018	mQTL1188
BnvaC0721953702	C07	21953702	4.29417e-08	S21-0709	Flavonoids	2017	mQTL4401
BnvaC0721953780	C07	21953780	1.71361e-10	mr176	Amino acid derivative	2017	mQTL4401
BnvaC0721953780	C07	21953780	8.53739e-10	mr1815	Other	2017	mQTL4401
BnvaC0721953780	C07	21953780	1.55342e-08	mr772	Amino acid derivative	2017	mQTL4401
BnvaC0721953780	C07	21953780	1.13803e-11	S21_L-4233	Other	2017	mQTL4401
BnvaC0721953780	C07	21953780	1.46831e-11	S21-1134	Other	2017	mQTL4401
BnvaC0721953780	C07	21953780	3.6313e-08	S21-1527	Other	2017	mQTL4401
BnvaC0721953780	C07	21953780	6.94705e-11	S21-4731	Other	2017	mQTL4401
BnvaC0721953780	C07	21953780	2.23223e-08	mr176	Amino acid derivative	2018	mQTL4401
BnvaC0721953780	C07	21953780	3.40752e-09	mr2041	Amino acid derivative	2018	mQTL4401
BnvaC0721953780	C07	21953780	3.67591e-10	mr2078	Flavonoids	2018	mQTL4401
BnvaC0721953780	C07	21953780	2.48387e-12	S21_L-1836	Amino acid derivative	2018	mQTL4401
BnvaC0721953780	C07	21953780	2.43007e-08	S21_L-1949	Other	2018	mQTL4401
BnvaC0721953780	C07	21953780	1.7739e-12	S21_L-3352	Other	2018	mQTL4401
BnvaC0721953780	C07	21953780	4.5567e-09	S21_L-5959	Other	2018	mQTL4401
BnvaC0721953780	C07	21953780	3.15721e-12	S21_S-0256	Other	2018	mQTL4401
BnvaC0721953780	C07	21953780	5.61205e-08	S21_S-0752	Other	2018	mQTL4401
BnvaC0721953780	C07	21953780	6.73471e-10	S21_S-1322	Other	2018	mQTL4401
BnvaC0721953780	C07	21953780	6.44053e-10	S21-0453	Other	2018	mQTL4401
BnvaC0721953780	C07	21953780	1.02109e-10	S21-2893	Other	2018	mQTL4401
BnvaC0721953780	C07	21953780	1.52245e-12	S21-3410	Other	2018	mQTL4401
BnvaC0721953792	C07	21953792	1.70483e-08	S21-3042	Other	2017	mQTL4401
BnvaC0721953792	C07	21953792	1.21219e-09	S21-4140	Amino acid derivative	2017	mQTL4401
BnvaC0721953792	C07	21953792	7.05593e-12	mr1815	Other	2018	mQTL4401
BnvaC0721953792	C07	21953792	1.48748e-09	S21_S-4962	Other	2018	mQTL4401
BnvaC0721953792	C07	21953792	2.36543e-16	S21-1134	Other	2018	mQTL4401
BnvaC0721953792	C07	21953792	4.68156e-09	S21-3833	Other	2018	mQTL4401
BnvaC0721953792	C07	21953792	1.03296e-09	S21-4770	Amino acid derivative	2018	mQTL4401
BnvaC0721953792	C07	21953792	1.68499e-11	wm0031	Other	2018	mQTL4401
BnvaA0221960007	A02	21960007	5.03595e-08	S21_L-4233	Other	2017	mQTL392
BnvaA0621962878	A06	21962878	1.5026e-09	mr1987	Other	2018	mQTL1188
BnvaA0621962878	A06	21962878	3.56757e-09	S21_L-2664	Other	2018	mQTL1188
BnvaA0621982139	A06	21982139	3.10217e-08	S21_L-2664	Other	2017	mQTL1188
BnvaA0621982139	A06	21982139	6.10647e-08	S21-1813	Other	2017	mQTL1188
BnvaA0622058624	A06	22058624	1.42676e-08	S21-1569	Other	2018	mQTL1189
BnvaA0622058624	A06	22058624	1.64168e-08	S21-1813	Other	2018	mQTL1189
BnvaA0622184769	A06	22184769	6.72231e-08	S21-1569	Other	2017	mQTL1190
BnvaA0622184769	A06	22184769	4.96883e-08	S21-1569	Other	2018	mQTL1190
BnvaA0622184769	A06	22184769	2.27084e-08	S21-1813	Other	2018	mQTL1190
BnvaA0622290401	A06	22290401	1.86985e-09	S21_L-2664	Other	2017	mQTL1191
BnvaA0622290401	A06	22290401	4.01482e-08	S21-1569	Other	2017	mQTL1191
BnvaA0622290401	A06	22290401	4.23118e-09	S21-1813	Other	2017	mQTL1191
BnvaA0622290401	A06	22290401	6.52916e-10	mr1987	Other	2018	mQTL1191
BnvaA0622290401	A06	22290401	1.41335e-09	S21_L-2664	Other	2018	mQTL1191
BnvaA0622290401	A06	22290401	3.49264e-10	S21-1569	Other	2018	mQTL1191
BnvaA0622290401	A06	22290401	2.50641e-10	S21-1813	Other	2018	mQTL1191
BnvaA0622304820	A06	22304820	3.6488e-09	mr1987	Other	2017	mQTL1191
BnvaA0622418607	A06	22418607	3.30711e-08	S21_L-2664	Other	2017	mQTL1192
BnvaA0622418607	A06	22418607	6.77718e-08	S21-1569	Other	2017	mQTL1192
BnvaA0622418607	A06	22418607	1.10185e-08	S21-1813	Other	2017	mQTL1192
BnvaA0622447686	A06	22447686	6.94533e-08	mr1987	Other	2018	mQTL1192
BnvaA0622447731	A06	22447731	9.32432e-08	S21-1569	Other	2018	mQTL1192
BnvaC0422494039	C04	22494039	2.62864e-08	S21_L-4233	Other	2017	mQTL3415
BnvaC0822538750	C08	22538750	5.72034e-08	S21_L-3352	Other	2017	mQTL4702
BnvaC0222597587	C02	22597587	3.03744e-09	mr176	Amino acid derivative	2017	mQTL2552
BnvaC0222597587	C02	22597587	1.72641e-08	S21_L-2409	Other	2017	mQTL2552
BnvaC0222597587	C02	22597587	8.62319e-09	S21_L-3352	Other	2017	mQTL2552
BnvaC0222597587	C02	22597587	1.1423e-08	S21_L-4233	Other	2017	mQTL2552
BnvaC0222597587	C02	22597587	2.16398e-08	S21_S-0256	Other	2017	mQTL2552
BnvaC0222597587	C02	22597587	8.61542e-10	S21-0743	Other	2017	mQTL2552
BnvaC0222597587	C02	22597587	3.80144e-10	S21-1134	Other	2017	mQTL2552
BnvaC0222597587	C02	22597587	2.23579e-10	S21-4731	Other	2017	mQTL2552
BnvaC0222597587	C02	22597587	3.71463e-08	mr1815	Other	2018	mQTL2552
BnvaC0222597587	C02	22597587	2.38173e-08	S21_L-1836	Amino acid derivative	2018	mQTL2552
BnvaC0222597587	C02	22597587	1.45592e-08	S21-0453	Other	2018	mQTL2552
BnvaC0222597587	C02	22597587	4.58863e-11	S21-1134	Other	2018	mQTL2552
BnvaC0322634358	C03	22634358	7.24447e-14	S21-0694	Other	2017	mQTL2946
BnvaC0322634358	C03	22634358	5.60252e-09	S21-0694	Other	2018	mQTL2946
BnvaA0622678065	A06	22678065	8.98091e-08	mr1987	Other	2018	mQTL1194
BnvaA0622678065	A06	22678065	4.67504e-08	S21_L-2664	Other	2018	mQTL1194
BnvaA0622678065	A06	22678065	2.43458e-08	S21-1569	Other	2018	mQTL1194
BnvaA0622678065	A06	22678065	7.62999e-09	S21-1813	Other	2018	mQTL1194
BnvaC0622846146	C06	22846146	1.18796e-07	S21-4887	Other	2017	mQTL4122
BnvaC0322897248	C03	22897248	7.71554e-09	S21-0694	Other	2018	mQTL2948
BnvaC0322897279	C03	22897279	1.29642e-08	S21-0694	Other	2017	mQTL2948
BnvaA0722946684	A07	22946684	9.44767e-08	S21-3477	Other	2018	mQTL1411
BnvaA0622963488	A06	22963488	1.44676e-09	mr1987	Other	2017	mQTL1197
BnvaA0622963488	A06	22963488	1.71656e-11	mr1987	Other	2018	mQTL1197
BnvaA0622963488	A06	22963488	2.11349e-11	S21_L-2664	Other	2018	mQTL1197
BnvaA0622963488	A06	22963488	2.76985e-12	S21-1569	Other	2018	mQTL1197
BnvaA0622963488	A06	22963488	1.32511e-11	S21-1813	Other	2018	mQTL1197
BnvaA0622963533	A06	22963533	2.56194e-11	S21_L-2664	Other	2017	mQTL1197
BnvaA0622963533	A06	22963533	9.54745e-11	S21-1569	Other	2017	mQTL1197
BnvaA0622963533	A06	22963533	4.94635e-11	S21-1813	Other	2017	mQTL1197
BnvaC0222984604	C02	22984604	1.96548e-08	S21-3477	Other	2018	mQTL2556
BnvaC0222985618	C02	22985618	1.07667e-07	S21-3477	Other	2017	mQTL2556
BnvaA0623105433	A06	23105433	4.93813e-09	S21_L-2664	Other	2017	mQTL1198
BnvaA0623105433	A06	23105433	3.3181e-08	S21-1569	Other	2017	mQTL1198
BnvaA0623105433	A06	23105433	3.27359e-09	S21-1813	Other	2017	mQTL1198
BnvaA0623105433	A06	23105433	2.06268e-08	mr1987	Other	2018	mQTL1198
BnvaA0623105433	A06	23105433	7.27743e-08	S21_L-2664	Other	2018	mQTL1198
BnvaA0623105433	A06	23105433	4.67628e-09	S21-1569	Other	2018	mQTL1198
BnvaA0623105433	A06	23105433	1.99485e-08	S21-1813	Other	2018	mQTL1198
BnvaA0723116194	A07	23116194	8.63372e-09	S21-3477	Other	2018	mQTL1413
BnvaA0323116673	A03	23116673	1.02087e-07	S21-5330	Other	2018	mQTL611
BnvaA0923210916	A09	23210916	1.4744e-08	S21_L-4233	Other	2017	mQTL1791
BnvaC0423231050	C04	23231050	7.17337e-10	mr1815	Other	2018	mQTL3421
BnvaC0423231050	C04	23231050	2.77444e-08	S21_L-1836	Amino acid derivative	2018	mQTL3421
BnvaC0423231050	C04	23231050	4.6128e-08	S21_L-3352	Other	2018	mQTL3421
BnvaC0423231050	C04	23231050	3.73367e-08	S21_L-5959	Other	2018	mQTL3421
BnvaC0423231050	C04	23231050	4.33497e-08	S21_S-0256	Other	2018	mQTL3421
BnvaC0423231050	C04	23231050	3.31093e-10	S21-1134	Other	2018	mQTL3421
BnvaC0423231050	C04	23231050	7.52014e-08	S21-3410	Other	2018	mQTL3421
BnvaC0423231076	C04	23231076	6.73581e-08	mr2041	Amino acid derivative	2018	mQTL3421
BnvaC0423231076	C04	23231076	2.19811e-08	S21-3833	Other	2018	mQTL3421
BnvaA0723254123	A07	23254123	2.32254e-09	S21-3477	Other	2018	mQTL1414
BnvaA0623282349	A06	23282349	5.66774e-08	S21-1813	Other	2017	mQTL1200
BnvaA0623282349	A06	23282349	7.81555e-08	S21-1569	Other	2018	mQTL1200
BnvaC0323294172	C03	23294172	2.51503e-09	mr1076	Flavonoids	2018	mQTL2951
BnvaC0323294172	C03	23294172	7.19161e-09	mr1204	Flavonoids	2018	mQTL2951
BnvaC0323294172	C03	23294172	2.31221e-08	S21_L-4082	Other	2018	mQTL2951
BnvaC0323301438	C03	23301438	7.13746e-08	mr1077	Flavonoids	2018	mQTL2951
BnvaC0323400079	C03	23400079	1.1615e-07	mr1076	Flavonoids	2018	mQTL2952
BnvaC0423443754	C04	23443754	6.27731e-11	S21_L-3352	Other	2017	mQTL3422
BnvaC0423443754	C04	23443754	1.17977e-07	S21_S-0256	Other	2017	mQTL3422
BnvaA0723455515	A07	23455515	9.23601e-08	S21-3477	Other	2017	mQTL1416
BnvaA0723455515	A07	23455515	9.51642e-13	S21-3477	Other	2018	mQTL1416
BnvaC0423684295	C04	23684295	1.21717e-08	S21_L-4233	Other	2017	mQTL3424
BnvaC0423684295	C04	23684295	1.20908e-08	S21-4731	Other	2017	mQTL3424
BnvaA0223685631	A02	23685631	1.27501e-13	S21-2486	Other	2017	mQTL407
BnvaA0223685631	A02	23685631	5.71758e-13	S21_L-3616	Other	2018	mQTL407
BnvaA0223685843	A02	23685843	9.64786e-10	S21-0169	Other	2017	mQTL407
BnvaA0223690281	A02	23690281	3.61246e-09	S21-5246	Other	2017	mQTL407
BnvaA0223690281	A02	23690281	1.78007e-08	S21-5246	Other	2018	mQTL407
BnvaA0223690452	A02	23690452	3.39548e-10	mr2136	Other	2017	mQTL407
BnvaA0223690452	A02	23690452	5.7097e-09	S21-0567	Other	2017	mQTL407
BnvaA0223713922	A02	23713922	4.94525e-09	mr1421	Other	2017	mQTL407
BnvaA0223717783	A02	23717783	1.21465e-08	S21_S-5484	Other	2017	mQTL407
BnvaA0223719479	A02	23719479	3.96537e-09	S21_L-3616	Other	2017	mQTL407
BnvaA0223874115	A02	23874115	1.15179e-07	S21-5460	Other	2018	mQTL409
BnvaA0223889600	A02	23889600	4.63846e-12	S21-2486	Other	2017	mQTL409
BnvaA0223892550	A02	23892550	5.04776e-08	S21-3833	Other	2018	mQTL409
BnvaA0223899943	A02	23899943	2.48406e-09	mr2136	Other	2017	mQTL409
BnvaA0223913889	A02	23913889	4.5919e-08	S21-0169	Other	2017	mQTL409
BnvaA0223915381	A02	23915381	5.8098e-08	S21-5880	Other	2017	mQTL409
BnvaA0723987358	A07	23987358	2.46758e-08	S21-3477	Other	2018	mQTL1420
BnvaA0224001215	A02	24001215	2.55944e-10	mr1421	Other	2017	mQTL410
BnvaA0224002252	A02	24002252	5.25772e-08	mr2136	Other	2017	mQTL410
BnvaA0224002279	A02	24002279	2.72444e-10	S21_L-3616	Other	2018	mQTL410
BnvaA0224003162	A02	24003162	4.79747e-08	S21_S-5484	Other	2017	mQTL410
BnvaA0624022561	A06	24022561	1.40737e-08	S21_L-5959	Other	2017	mQTL1206
BnvaA0624022561	A06	24022561	2.41631e-09	S21-1134	Other	2017	mQTL1206
BnvaA0624022561	A06	24022561	2.38298e-09	mr1815	Other	2018	mQTL1206
BnvaA0624022561	A06	24022561	4.28808e-08	S21_L-1836	Amino acid derivative	2018	mQTL1206
BnvaA0624022561	A06	24022561	2.09914e-10	S21-1134	Other	2018	mQTL1206
BnvaA0624022567	A06	24022567	2.72407e-09	S21_L-4233	Other	2017	mQTL1206
BnvaA0624022580	A06	24022580	7.17496e-09	S21_L-3352	Other	2017	mQTL1206
BnvaA0624022580	A06	24022580	4.26032e-08	S21_S-0256	Other	2017	mQTL1206
BnvaA0624022580	A06	24022580	2.33917e-08	S21-4731	Other	2017	mQTL1206
BnvaA0624022580	A06	24022580	1.79012e-10	S21-0453	Other	2018	mQTL1206
BnvaA0224099591	A02	24099591	2.83772e-09	S21_L-3616	Other	2017	mQTL411
BnvaA0224099594	A02	24099594	4.66342e-08	S21-0169	Other	2017	mQTL411
BnvaA0224099726	A02	24099726	5.13598e-15	S21-2486	Other	2017	mQTL411
BnvaC0324116921	C03	24116921	1.09729e-15	mr176	Amino acid derivative	2017	mQTL2959	C03_hotspot
BnvaC0324116921	C03	24116921	1.36692e-12	mr772	Amino acid derivative	2017	mQTL2959	C03_hotspot
BnvaC0324116921	C03	24116921	2.1344e-14	S21_L-2409	Other	2017	mQTL2959	C03_hotspot
BnvaC0324116921	C03	24116921	1.72413e-14	S21_L-3352	Other	2017	mQTL2959	C03_hotspot
BnvaC0324116921	C03	24116921	4.36597e-16	S21_L-4233	Other	2017	mQTL2959	C03_hotspot
BnvaC0324116921	C03	24116921	2.56556e-10	S21_L-5503	Other	2017	mQTL2959	C03_hotspot
BnvaC0324116921	C03	24116921	6.82818e-15	S21_S-0256	Other	2017	mQTL2959	C03_hotspot
BnvaC0324116921	C03	24116921	2.2466e-10	S21_S-0966	Other	2017	mQTL2959	C03_hotspot
BnvaC0324116921	C03	24116921	2.29728e-13	S21_S-0992	Other	2017	mQTL2959	C03_hotspot
BnvaC0324116921	C03	24116921	2.25803e-08	S21_S-4962	Other	2017	mQTL2959	C03_hotspot
BnvaC0324116921	C03	24116921	4.75929e-08	S21_S-5484	Other	2017	mQTL2959	C03_hotspot
BnvaC0324116921	C03	24116921	1.57059e-12	S21-0709	Flavonoids	2017	mQTL2959	C03_hotspot
BnvaC0324116921	C03	24116921	2.97642e-09	S21-0743	Other	2017	mQTL2959	C03_hotspot
BnvaC0324116921	C03	24116921	9.16918e-19	S21-1134	Other	2017	mQTL2959	C03_hotspot
BnvaC0324116921	C03	24116921	1.49283e-11	S21-1526	Other	2017	mQTL2959	C03_hotspot
BnvaC0324116921	C03	24116921	2.18203e-09	S21-1527	Other	2017	mQTL2959	C03_hotspot
BnvaC0324116921	C03	24116921	1.6188e-13	S21-3042	Other	2017	mQTL2959	C03_hotspot
BnvaC0324116921	C03	24116921	1.83731e-08	S21-3675	Other	2017	mQTL2959	C03_hotspot
BnvaC0324116921	C03	24116921	1.139e-14	S21-4140	Amino acid derivative	2017	mQTL2959	C03_hotspot
BnvaC0324116921	C03	24116921	6.5904e-08	S21-4360	Other	2017	mQTL2959	C03_hotspot
BnvaC0324116921	C03	24116921	1.8679e-19	S21-4731	Other	2017	mQTL2959	C03_hotspot
BnvaC0324116921	C03	24116921	1.35959e-08	S21-5703	Other	2017	mQTL2959	C03_hotspot
BnvaC0324116921	C03	24116921	1.1103e-07	mr1093	Flavonoids	2018	mQTL2959	C03_hotspot
BnvaC0324116921	C03	24116921	2.64928e-13	mr1815	Other	2018	mQTL2959	C03_hotspot
BnvaC0324116921	C03	24116921	5.38854e-10	mr2078	Flavonoids	2018	mQTL2959	C03_hotspot
BnvaC0324116921	C03	24116921	5.10661e-11	mr350	Other	2018	mQTL2959	C03_hotspot
BnvaC0324116921	C03	24116921	3.37313e-15	S21_L-1836	Amino acid derivative	2018	mQTL2959	C03_hotspot
BnvaC0324116921	C03	24116921	3.4015e-09	S21_L-1949	Other	2018	mQTL2959	C03_hotspot
BnvaC0324116921	C03	24116921	1.93548e-10	S21_L-3352	Other	2018	mQTL2959	C03_hotspot
BnvaC0324116921	C03	24116921	1.58038e-13	S21_L-5959	Other	2018	mQTL2959	C03_hotspot
BnvaC0324116921	C03	24116921	1.53263e-10	S21_S-0256	Other	2018	mQTL2959	C03_hotspot
BnvaC0324116921	C03	24116921	1.3551e-08	S21_S-1322	Other	2018	mQTL2959	C03_hotspot
BnvaC0324116921	C03	24116921	2.05699e-08	S21_S-4962	Other	2018	mQTL2959	C03_hotspot
BnvaC0324116921	C03	24116921	3.10627e-14	S21-0453	Other	2018	mQTL2959	C03_hotspot
BnvaC0324116921	C03	24116921	5.0357e-09	S21-0709	Flavonoids	2018	mQTL2959	C03_hotspot
BnvaC0324116921	C03	24116921	5.12148e-19	S21-1134	Other	2018	mQTL2959	C03_hotspot
BnvaC0324116921	C03	24116921	9.96961e-11	S21-2893	Other	2018	mQTL2959	C03_hotspot
BnvaC0324116921	C03	24116921	1.45958e-12	S21-3410	Other	2018	mQTL2959	C03_hotspot
BnvaC0324116921	C03	24116921	4.44592e-11	S21-3833	Other	2018	mQTL2959	C03_hotspot
BnvaC0324116921	C03	24116921	1.15881e-08	S21-4031	Other	2018	mQTL2959	C03_hotspot
BnvaC0324116921	C03	24116921	1.66228e-09	S21-4770	Amino acid derivative	2018	mQTL2959	C03_hotspot
[truncated: 799 more rows]

## Sheet: S3
Supplementary Table 3 Summary of significant genes in mTWAS for TSW-correlated metabolites at 40 DAF.
Gene	mTWAS_Pvalue	Chromosome	Start	End	Strand	Old_NUM	Tair_gene	Blast_p	Tair_annotation
BnaA06g24720D	S21_S-0841(9.82e-06); mr1421(9.56e-06); S21_S-0305(6.04e-06); S21_L-2853(2.80e-07); S21_L-3616(3.60e-06); S21-5246(7.54e-07); S21_L-4407(1.52e-06); S21_L-1836(5.17e-08); mr1169(1.58e-07); S21_L-4193(4.08e-07)	chrA06	17161961	17164198	+	GSBRNA2T00000682001
BnaA06g23700D	S21_S-0841(4.02e-06); S21-4731(6.33e-08); S21-4770(2.13e-06); S21_S-3338(7.77e-08); S21-4140(8.97e-06); mr872(2.88e-06); mr1169(2.21e-06); mr772(2.99e-07)	chrA06	16448087	16454322	+	GSBRNA2T00000824001	AT5G64740.1	0	Cellulose synthase A catalytic subunit 6 [UDP-forming] [Source:UniProtKB/Swiss-Prot%3BAcc:Q94JQ6]
BnaC03g63590D	S21_S-0841(8.32e-06); S21_L-3616(7.40e-06); S21-4635(9.85e-06); mr2041(1.13e-05); mr872(9.80e-07); mr1169(7.22e-06); S21_L-0512(8.61e-06); S21_L-4193(5.67e-06)	chrC03	53051837	53055465	-	GSBRNA2T00001657001	AT4G19600.1	0	Cyclin-T1-4 [Source:UniProtKB/Swiss-Prot%3BAcc:Q8GYM6]
BnaC04g02730D	S21_S-0841(1.20e-06); wm0034(4.29e-06); S21-2486(5.61e-06); S21-2856(1.45e-07); mr2041(3.66e-06); S21_S-3338(1.65e-06); S21-4140(1.15e-05); S21-5703(6.50e-08); mr772(1.12e-06); S21_S-0992(2.43e-06)	chrC04	1957438	1959240	+	GSBRNA2T00002305001	AT2G43120.1	0	Pirin-like protein At2g43120 [Source:UniProtKB/Swiss-Prot%3BAcc:Q9ZW82]
BnaC04g02720D	S21_S-0841(3.54e-06); mr1454(7.26e-06); S21-1286(2.58e-07); mr772(4.58e-07); S21-1134(2.75e-07)	chrC04	1951331	1953686	+	GSBRNA2T00002306001	AT2G43110.1	2.94e-143	unknown protein%3B Has 212 Blast hits to 211 proteins in 96 species: Archae - 0%3B Bacteria - 6%3B Metazoa - 62%3B Fungi - 91%3B Plants - 31%3B Viruses - 0%3B Other Eukaryotes - 22 (source: NCBI BLink). [Source:TAIR%3BAcc:AT2G43110]
BnaC08g48060D	S21_S-0841(3.11e-07)	chrC08_random	3074295	3075559	+	GSBRNA2T00004750001	AT4G16146.1	7.92e-46	cAMP-regulated phosphoprotein 19-related protein [Source:TAIR%3BAcc:AT4G16146]
BnaC01g20720D	S21_S-0841(9.22e-07); wm0034(8.43e-06); S21-2856(7.64e-07); S21_L-3616(3.42e-09); mr2041(4.45e-06); S21_S-3338(4.94e-06); S21-4140(3.41e-06); mr872(1.85e-07); mr772(1.51e-06); S21_L-0512(7.48e-06); S21-1134(9.93e-06)	chrC01	14482790	14484576	+	GSBRNA2T00006234001	AT4G28190.1	5.15e-160	Protein ULTRAPETALA 1 [Source:UniProtKB/Swiss-Prot%3BAcc:Q8GZA8]
BnaC01g20100D	S21_S-0841(4.49e-06)	chrC01	14001926	14005936	+	GSBRNA2T00006327001	AT4G27500.1	0	Proton pump-interactor 1 [Source:UniProtKB/Swiss-Prot%3BAcc:O23144]
BnaC04g53700D	S21_S-0841(7.41e-07); S21-4770(5.25e-11); wm0034(2.97e-06); S21_S-4962(3.72e-06); S21_L-4233(1.15e-07); S21_L-3616(1.62e-06); mr2041(7.20e-08); S21_S-3338(2.23e-08); S21-3042(1.30e-08); S21-4140(3.48e-09); mr872(1.49e-06); mr1169(8.58e-06); mr772(9.64e-08); S21-1134(4.01e-06)	chrC04_random	1195534	1195803	-	GSBRNA2T00007298001
BnaC09g54360D	S21_S-0841(2.31e-06); S21_S-4508(7.61e-06); S21_L-3616(6.61e-08); S21_S-3338(8.96e-06); S21-4140(9.53e-07); mr872(8.80e-06); mr1169(8.29e-07); S21_L-4193(6.89e-06); S21_S-5484(1.09e-06)	chrC09_random	4215113	4219660	-	GSBRNA2T00007632001	AT5G60710.1	0	Zinc finger (C3HC4-type RING finger) family protein [Source:TAIR%3BAcc:AT5G60710]
BnaA06g40820D	S21_S-0841(1.86e-06)	chrA06_random	2191052	2193093	-	GSBRNA2T00007769001	AT4G38530.1	0	Phosphoinositide phospholipase C 3 [Source:UniProtKB/Swiss-Prot%3BAcc:Q56W08]
BnaC04g10990D	S21_S-0841(7.64e-07); S21_L-3616(3.52e-08); S21-4140(6.22e-07); mr872(6.12e-06); mr772(1.05e-06)	chrC04	8505818	8508372	+	GSBRNA2T00009104001	AT2G33530.1	0	Serine carboxypeptidase-like 46 [Source:UniProtKB/Swiss-Prot%3BAcc:Q8VY01]
BnaC09g31540D	S21_S-0841(5.29e-07); S21-4770(1.90e-07); S21_L-3616(1.15e-05); mr2041(6.97e-06); S21_S-3338(4.26e-07); S21-4140(6.10e-06); mr772(2.41e-06); S21_L-0512(1.24e-05)	chrC09	34472679	34473892	+	GSBRNA2T00009668001	AT5G54980.1	1.37e-101	CASP-like protein 2D1 [Source:UniProtKB/Swiss-Prot%3BAcc:Q9FFT2]
BnaA08g30310D	S21_S-0841(3.46e-07); S21-2226(4.85e-09); mr1421(1.66e-09); S21-1527(2.04e-06); S21_L-2853(1.89e-08); S21_L-3616(1.88e-06); S21-4635(1.06e-05); S21-5246(1.95e-07); S21_S-3338(2.79e-06); mr1169(8.29e-10); S21-4497(1.64e-08); S21-4360(1.11e-05); S21_S-2912(1.19e-05); S21_L-4193(4.54e-09); S21_S-5484(1.27e-09); S21-6053(8.51e-07)	chrA08_random	1399985	1400614	-	GSBRNA2T00011118001	AT4G16610.1	4.13e-103	C2H2-like zinc finger protein [Source:TAIR%3BAcc:AT4G16610]
BnaA08g30330D	S21_S-0841(1.07e-05); mr1421(1.12e-05); S21_L-3616(3.48e-07); S21_S-5484(3.66e-06)	chrA08_random	1414258	1419912	-	GSBRNA2T00011122001	AT4G16630.1	0	DEAD-box ATP-dependent RNA helicase 28 [Source:UniProtKB/Swiss-Prot%3BAcc:Q9ZRZ8]
BnaA08g30180D	S21_S-0841(4.27e-06); S21-0635(1.05e-05); S21_L-3616(6.89e-09); S21_S-3338(1.04e-05); S21_L-1836(5.77e-07); mr1169(1.14e-05); S21-1286(1.13e-06)	chrA08_random	1314416	1318495	-	GSBRNA2T00011318001	AT4G14570.1	0	acylaminoacyl-peptidase-related [Source:TAIR%3BAcc:AT4G14570]
BnaA06g38800D	S21_S-0841(1.10e-06); S21_L-3616(1.06e-07); S21-4140(3.57e-06); mr1169(4.57e-06); S21_L-4193(5.42e-06)	chrA06_random	891724	894665	-	GSBRNA2T00011530001	AT3G45300.1	0	Isovaleryl-CoA dehydrogenase%2C mitochondrial [Source:UniProtKB/Swiss-Prot%3BAcc:Q9SWG0]
BnaC02g24010D	S21_S-0841(1.26e-06); S21-4731(5.80e-06); S21_S-4508(5.42e-06); S21_S-0999(7.29e-07); S21-5246(7.40e-06); S21-3042(1.13e-05); S21-2077(2.63e-06); S21-5703(9.40e-07); S21-3675(2.26e-06); S21_L-0512(1.21e-05); S21_S-2912(2.69e-08); S21_S-1142(1.22e-05); S21-1134(2.48e-07); mr1815(5.70e-06)	chrC02	21199221	21201147	-	GSBRNA2T00012477001	AT4G20095.3	6.37e-48	Protein of unknown function (DUF626) [Source:TAIR%3BAcc:AT4G20095]
BnaC05g26430D	S21_S-0841(1.22e-05); S21-4731(1.69e-06); S21_S-4508(1.01e-05); S21_S-4962(4.75e-06); S21_L-4233(3.00e-07); S21-4635(3.01e-07); S21_S-3338(5.86e-06); S21-3042(1.30e-05); S21-4140(9.04e-07); mr872(1.03e-05); mr772(3.14e-06); S21-1134(8.86e-06); mr1815(4.61e-06); S21_S-0992(5.01e-06)	chrC05	22481733	22484748	-	GSBRNA2T00013130001	AT4G19670.2	3.8e-27	RING/U-box superfamily protein [Source:TAIR%3BAcc:AT4G19670]
BnaC07g49230D	S21_S-0841(7.05e-06); S21-2856(5.66e-06); S21-4140(3.71e-06); mr772(1.74e-06); S21_L-0512(3.35e-07)	chrC07_random	1824164	1825242	-	GSBRNA2T00014255001	AT5G47960.1	9.42e-159	Ras-related protein RABA4c [Source:UniProtKB/Swiss-Prot%3BAcc:Q9FE79]
BnaC02g48580D	S21_S-0841(1.31e-05); mr1421(2.15e-06); S21-0567(1.62e-06); S21_S-4508(1.21e-05); wm0034(2.83e-06); S21-2486(3.14e-11); S21_L-3616(1.45e-06); S21-5246(3.96e-11); S21_L-4407(2.95e-08); S21_S-3338(1.13e-06); S21_L-1836(6.46e-08); S21-4140(1.18e-05)	chrC02_random	4853964	4855098	-	GSBRNA2T00014801001	AT5G25570.2	3.58e-50	unknown protein%3B Has 30201 Blast hits to 17322 proteins in 780 species: Archae - 12%3B Bacteria - 1396%3B Metazoa - 17338%3B Fungi - 3422%3B Plants - 5037%3B Viruses - 0%3B Other Eukaryotes - 2996 (source: NCBI BLink). [Source:TAIR%3BAcc:AT5G25570]
BnaC02g48610D	S21_S-0841(3.82e-07); mr1421(1.65e-06); S21_S-4508(1.27e-05); wm0034(6.06e-06); S21-2486(1.21e-07); S21_L-3616(1.71e-07); mr2041(1.18e-05); S21-5246(1.58e-09); S21_L-4407(1.92e-08); S21_S-3338(2.95e-07); S21_L-1836(2.35e-08); S21-3042(8.69e-06); mr872(5.44e-06); mr1169(5.00e-06); S21_L-4193(9.49e-06); S21_S-5484(5.94e-06)	chrC02_random	4865613	4867355	+	GSBRNA2T00014805001	AT5G25530.1	0	DNAJ heat shock family protein [Source:TAIR%3BAcc:AT5G25530]
BnaC02g48620D	S21_S-0841(6.81e-06); wm0034(3.41e-06); S21-2486(1.99e-06); S21_L-3616(5.99e-10); mr2041(7.47e-06); S21-5246(5.60e-09); S21_L-4407(4.77e-06); S21_S-3338(3.70e-06); S21_L-1836(2.02e-06); S21-3042(5.89e-07); S21-4140(5.17e-07); mr872(3.37e-07); S21-1286(8.81e-06); mr772(3.38e-07)	chrC02_random	4868060	4870578	+	GSBRNA2T00014806001	AT5G25510.1	0	Serine/threonine protein phosphatase 2A 57 kDa regulatory subunit B' iota isoform [Source:UniProtKB/Swiss-Prot%3BAcc:Q93YV6]
BnaC03g75500D	S21_S-0841(8.10e-07); S21-4731(1.15e-05); S21_S-3338(1.09e-06); S21-4140(3.25e-07); mr872(4.35e-08)	chrC03_random	4251886	4252575	+	GSBRNA2T00014991001	AT3G47410.1	1.09e-44	unknown protein%3B BEST Arabidopsis thaliana protein match is: unknown protein (TAIR:AT5G62400.1)%3B Has 9 Blast hits to 9 proteins in 3 species: Archae - 0%3B Bacteria - 0%3B Metazoa - 0%3B Fungi - 0%3B Plants - 9%3B Viruses - 0%3B Other Eukaryotes - 0 (source: NC /.../nk). [Source:TAIR%3BAcc:AT3G47410]
BnaC03g54040D	S21_S-0841(6.20e-06); S21-4731(7.62e-06); S21-4770(9.81e-07); S21_S-4508(4.01e-06); S21_L-5503(1.20e-05); S21_S-4962(1.99e-10); S21_S-0256(1.80e-07); S21-2856(1.35e-07); S21_L-4233(7.80e-07); S21-4635(5.10e-07); S21_S-3338(7.57e-06); S21_L-1836(1.32e-06); S21-3042(4.42e-07); S21-5006(6.05e-06); S21-4140(1.74e-09); S21-5703(3.28e-06); mr872(2.66e-10); mr772(6.58e-07); S21_L-0512(2.26e-06); S21_L-3…	chrC03	40844999	40847635	+	GSBRNA2T00015433001	AT2G41110.2	5.63e-103
BnaC05g24080D	S21_S-0841(7.33e-07); wm0034(8.66e-07); S21-2486(5.97e-06); S21-2856(9.83e-07); S21_L-3616(1.78e-08); mr2041(2.43e-08); S21-5246(7.02e-06); S21_S-3338(1.97e-08); S21_L-1836(1.21e-05); S21-3042(1.06e-06); S21-4140(1.92e-10); mr872(1.60e-10); mr1169(1.09e-05); S21-1286(1.25e-05); mr772(2.51e-08); S21-1134(1.65e-06)	chrC05	18273996	18288855	-	GSBRNA2T00019181001	AT1G31860.1	9.81e-137	Histidine biosynthesis bifunctional protein hisIE%2C chloroplastic [Source:UniProtKB/Swiss-Prot%3BAcc:O82768]
BnaA06g40750D	S21_S-0841(2.08e-07); S21-4770(6.24e-07); S21_L-3616(1.75e-09); S21-5246(3.79e-06); mr1169(4.94e-06); S21_S-5484(3.32e-06)	chrA06_random	2171893	2173141	+	GSBRNA2T00020058001	AT4G39190.1	1.45e-116	unknown protein%3B BEST Arabidopsis thaliana protein match is: unknown protein (TAIR:AT2G21560.1)%3B Has 5536 Blast hits to 3562 proteins in 401 species: Archae - 12%3B Bacteria - 497%3B Metazoa - 1363%3B Fungi - 374%3B Plants - 149%3B Viruses - 22%3B Other Eukaryo /.../3119 (source: NCBI BLink). [Source:TAIR%3BAcc:AT4G39190]
BnaA08g05570D	S21_S-0841(1.09e-05); wm0034(5.87e-06); S21-2486(1.72e-06); S21-2856(2.46e-09); S21_L-3616(1.03e-07); mr2041(1.98e-06); S21_L-1836(8.00e-07); S21-4140(1.80e-07); mr872(1.14e-08); mr772(5.54e-06); S21_L-0512(6.27e-06); S21-1134(7.16e-07)	chrA08	5482958	5483541	+	GSBRNA2T00021029001	AT4G15000.1	1.52e-68	60S ribosomal protein L27-3 [Source:UniProtKB/Swiss-Prot%3BAcc:P51419]
BnaA08g05670D	S21_S-0841(4.62e-07); wm0034(6.44e-06); S21-2856(4.62e-06); S21_L-3616(5.34e-11); mr2041(1.97e-06); S21-5246(1.11e-06); S21_S-3338(4.49e-08); S21_L-1836(8.52e-06); S21-3042(8.25e-06); S21-4140(2.97e-07); mr872(2.48e-07); mr772(1.05e-06); S21_S-5484(7.28e-06); mr1904(5.22e-06)	chrA08	5584967	5587220	+	GSBRNA2T00021042001	AT4G15420.1	0	Ubiquitin fusion degradation UFD1 family protein [Source:TAIR%3BAcc:AT4G15420]
BnaA08g05680D	S21_S-0841(1.11e-05); S21_L-3616(1.63e-09); S21-4140(6.62e-07); mr772(1.72e-06); S21-1134(5.89e-06); mr1904(4.00e-07)	chrA08	5594017	5597361	+	GSBRNA2T00021044001	AT4G15430.2	0	CSC1-like protein At4g15430 [Source:UniProtKB/Swiss-Prot%3BAcc:Q8VZM5]
BnaA06g02770D	S21_S-0841(1.17e-07); S21-4731(7.99e-08); wm0034(8.21e-06); mr2041(2.48e-06); mr176(2.34e-07); S21_S-3338(1.58e-06); S21-3042(6.71e-06); S21-4140(5.33e-07); mr772(2.23e-06); S21-1134(1.75e-06)	chrA06	1649852	1652053	+	GSBRNA2T00021142001	AT1G02020.1	0	nitroreductase family protein [Source:TAIR%3BAcc:AT1G02020]
BnaA01g18540D	S21_S-0841(6.98e-06); S21_L-3616(2.35e-06); mr2041(1.91e-06); S21-5246(1.13e-05); S21_S-3338(1.08e-06)	chrA01	10050927	10053771	+	GSBRNA2T00021287001	AT4G15480.1	0	UDP-glycosyltransferase 84A1 [Source:UniProtKB/Swiss-Prot%3BAcc:Q5XF20]
BnaC07g31420D	S21_S-0841(1.12e-06); S21-4731(1.45e-08); S21-4770(6.14e-07); S21_S-4962(2.83e-06); S21_L-4233(2.43e-06); mr2041(1.42e-06); mr176(3.77e-08); S21-3042(8.05e-07); S21-4140(1.73e-10); mr872(5.75e-06); mr772(4.46e-09); S21_L-2409(2.78e-06); S21-0743(9.91e-08); S21-1134(6.94e-08); mr1815(4.49e-07); S21_S-0992(1.26e-05)	chrC07	35514468	35515178	-	GSBRNA2T00021509001	AT5G61660.1	7.38e-31	glycine-rich protein [Source:TAIR%3BAcc:AT5G61660]
BnaC08g47790D	S21_S-0841(3.00e-06); S21-0453(1.58e-06); S21-4635(1.24e-06); mr2041(6.98e-06); S21-4140(4.76e-07); S21-5703(1.22e-06)	chrC08_random	2718429	2720227	-	GSBRNA2T00022769001	AT4G15940.1	1.37e-155	Fumarylacetoacetate (FAA) hydrolase family [Source:TAIR%3BAcc:AT4G15940]
BnaA08g30210D	S21_S-0841(2.10e-06); S21-4770(7.91e-06); wm0034(2.26e-06); S21_S-4962(4.00e-06); S21-2856(3.62e-06); S21_L-3616(1.29e-10); S21-4635(1.14e-05); mr2041(1.26e-05); S21_S-3338(1.40e-05); S21_L-1836(1.41e-05); S21-4140(2.45e-08); mr872(1.03e-07); mr772(1.59e-08); S21_L-0512(4.49e-06); S21-1134(1.62e-06)	chrA08_random	1341089	1344018	+	GSBRNA2T00023181001	AT4G17150.1	0	alpha/beta-Hydrolases superfamily protein [Source:TAIR%3BAcc:AT4G17150]
BnaC01g24260D	S21_S-0841(7.86e-08); S21-4731(6.48e-06); S21-0709(9.16e-06); S21_S-4962(7.87e-07); S21-2856(1.08e-06); S21-3042(2.01e-06); S21-4140(4.25e-08); S21-5703(1.35e-07); mr872(3.50e-07); S21-5460(1.31e-05); mr772(8.97e-06); S21-1134(1.94e-07)	chrC01	18982897	18983845	+	GSBRNA2T00023981001	AT3G11480.1	1.07e-121	Salicylate/benzoate carboxyl methyltransferase [Source:UniProtKB/Swiss-Prot%3BAcc:Q6XMI3]
BnaC03g57050D	S21_S-0841(1.36e-05); S21-2226(6.42e-06); S21_L-2853(6.26e-06); S21_L-3616(3.42e-06); S21_S-3338(1.78e-07); mr1169(6.61e-07); S21_L-4193(3.26e-06); S21_S-5484(1.07e-05)	chrC03	46227208	46230436	+	GSBRNA2T00024794001	AT3G47570.1	0	Probable LRR receptor-like serine/threonine-protein kinase At3g47570 [Source:UniProtKB/Swiss-Prot%3BAcc:C0LGP4]
BnaC08g46770D	S21_S-0841(6.99e-07); S21_L-3616(4.61e-11); S21-4635(9.46e-06); S21-5246(1.12e-06); S21_L-4407(6.63e-06); S21_S-3338(8.97e-06); S21_L-1836(4.61e-07); S21-4140(5.86e-07); mr1169(7.78e-06); S21-1286(3.00e-06); mr772(2.48e-06); S21_S-5484(2.80e-06)	chrC08_random	1005469	1006079	+	GSBRNA2T00025156001	AT4G13950.1	6.38e-61	Protein RALF-like 31 [Source:UniProtKB/Swiss-Prot%3BAcc:Q2HIM9]
BnaA08g15360D	S21_S-0841(1.21e-05); S21_L-2853(1.07e-05); mr1169(6.56e-07); S21_L-4193(2.18e-06); S21_S-5484(2.45e-06)	chrA08	12793841	12795320	-	GSBRNA2T00027220001	AT4G36680.1	0	Pentatricopeptide repeat-containing protein At4g36680%2C mitochondrial [Source:UniProtKB/Swiss-Prot%3BAcc:Q9M065]
BnaC06g43180D	S21_S-0841(7.93e-07); S21-4731(1.18e-07); S21-4770(7.05e-07); S21_L-5503(1.29e-05); S21_S-4962(9.14e-07); S21_S-0256(1.91e-06); S21_L-4233(2.60e-07); mr2041(2.89e-06); mr176(7.25e-06); S21_S-3338(1.09e-05); S21-3042(1.22e-06); S21-4140(6.34e-09); S21-5703(1.01e-05); mr872(2.50e-09); mr1169(3.14e-06); mr772(2.40e-07); S21_L-0512(7.79e-06); S21-0743(3.38e-06); S21-1134(4.37e-07); mr1815(9.48e-07); …	chrC06_random	2663419	2664522	-	GSBRNA2T00027881001	AT3G62630.1	8.22e-157	Protein of unknown function (DUF1645) [Source:TAIR%3BAcc:AT3G62630]
BnaA03g58880D	S21_S-0841(7.56e-07); S21-4731(3.25e-06); S21_L-3616(3.21e-06); S21-4635(5.71e-06); S21_S-3338(4.43e-06); S21-4140(6.57e-09); mr772(6.12e-07); S21-1134(1.40e-05)	chrA03_random	1952618	1956437	+	GSBRNA2T00027928001	AT4G29040.1	0	26S proteasome regulatory subunit 4 homolog A [Source:UniProtKB/Swiss-Prot%3BAcc:Q9SZD4]
BnaC03g22540D	S21_S-0841(4.71e-06); S21-4635(1.37e-06); S21_L-1836(1.71e-06); mr1169(4.71e-06); S21_S-5484(8.84e-06)	chrC03	12454386	12456214	+	GSBRNA2T00028707001	AT4G15940.1	2e-155	Fumarylacetoacetate (FAA) hydrolase family [Source:TAIR%3BAcc:AT4G15940]
BnaC03g22020D	S21_S-0841(6.11e-07); S21_S-0305(1.03e-05); S21_L-2853(8.01e-07); S21_L-3616(3.82e-09); S21-5246(3.27e-07); S21_S-3338(4.24e-08); mr872(5.89e-06); mr1169(2.04e-07); S21_L-4193(1.34e-06); S21_S-5484(6.97e-06)	chrC03	12050328	12052959	-	GSBRNA2T00028769001	AT2G39300.2	0	unknown protein%3B INVOLVED IN: biological_process unknown%3B LOCATED IN: vacuole%3B EXPRESSED IN: 8 plant structures%3B EXPRESSED DURING: 4 anthesis%2C petal differentiation and expansion stage%3B BEST Arabidopsis thaliana protein match is: unknown protein (TA /.../G55060.1)%3B Has 46416 Blast hits to 28308 proteins in 1743 species: Archae - 734%3B Bacteria - 4822%3B Metazoa - 24446%3B Fungi - 3…
BnaC02g40310D	S21_S-0841(1.58e-06); mr1421(2.63e-06); S21-0694(6.50e-07); S21-5246(4.17e-10); S21_L-4407(1.49e-06); S21_L-1836(1.78e-06); mr1169(1.87e-07); S21-4360(3.55e-06); S21-4031(1.69e-07); S21_L-4193(1.37e-07); S21_S-5484(1.85e-07)	chrC02	43099383	43101568	+	GSBRNA2T00028780001	AT5G26280.1	0	TRAF-like family protein [Source:TAIR%3BAcc:AT5G26280]
BnaC05g23810D	S21_S-0841(6.07e-06); mr1169(1.18e-05)	chrC05	17837763	17842203	-	GSBRNA2T00031131001	AT1G30820.1	0	CTP synthase family protein [Source:TAIR%3BAcc:AT1G30820]
BnaC07g33900D	S21_S-0841(7.04e-07); S21-2856(5.65e-06); S21-5246(7.80e-06); S21_S-3338(1.11e-06); S21-4140(2.68e-06); mr872(1.79e-06); mr1169(1.69e-06); mr772(1.21e-05); S21_L-4193(4.00e-06); S21-1134(1.12e-05)	chrC07	36857140	36857742	-	GSBRNA2T00031338001	AT4G16610.1	4.47e-90	C2H2-like zinc finger protein [Source:TAIR%3BAcc:AT4G16610]
BnaC07g33430D	S21_S-0841(1.38e-05)	chrC07	36677022	36680534	+	GSBRNA2T00031391001	AT4G16110.1	0	Two-component response regulator ARR2 [Source:UniProtKB/Swiss-Prot%3BAcc:Q9ZWJ9]
BnaC09g43080D	S21_S-0841(2.27e-06); S21-4731(1.10e-05); S21-4635(5.70e-06); S21_S-3338(2.79e-06); mr872(4.34e-06)	chrC09	44427383	44428113	+	GSBRNA2T00031596001	AT5G14410.1	8.56e-64	unknown protein%3B Has 23 Blast hits to 23 proteins in 9 species: Archae - 0%3B Bacteria - 0%3B Metazoa - 0%3B Fungi - 0%3B Plants - 23%3B Viruses - 0%3B Other Eukaryotes - 0 (source: NCBI BLink). [Source:TAIR%3BAcc:AT5G14410]
BnaC03g70440D	S21_S-0841(6.08e-06); S21-2856(3.58e-06); mr2041(1.35e-05); S21-4140(1.62e-06); mr872(2.01e-07); mr772(5.09e-07); S21_L-0512(1.41e-08)	chrC03	60114878	60117332	+	GSBRNA2T00032532001	AT2G28600.1	0	P-loop containing nucleoside triphosphate hydrolases superfamily protein [Source:TAIR%3BAcc:AT2G28600]
BnaC03g69890D	S21_S-0841(7.28e-06); mr772(7.69e-06)	chrC03	59611136	59614906	+	GSBRNA2T00033027001	AT1G53730.1	0	Protein STRUBBELIG-RECEPTOR FAMILY 6 [Source:UniProtKB/Swiss-Prot%3BAcc:Q9C8M9]
BnaC09g32950D	S21_S-0841(9.26e-07); S21-4731(5.49e-07); S21_L-3616(2.03e-07); S21_S-3338(7.12e-07); S21-4140(1.74e-06); mr872(3.44e-06); mr772(8.59e-06)	chrC09	36205462	36208466	+	GSBRNA2T00033408001	AT5G57250.1	0	Pentatricopeptide repeat-containing protein At5g57250%2C mitochondrial [Source:UniProtKB/Swiss-Prot%3BAcc:Q9LVD3]
BnaC09g20290D	S21_S-0841(4.01e-06)	chrC09	17343669	17345998	-	GSBRNA2T00033469001	AT5G47560.1	0	Tonoplast dicarboxylate transporter [Source:UniProtKB/Swiss-Prot%3BAcc:Q8LG88]
BnaC01g23700D	S21_S-0841(1.27e-05); S21_L-2853(4.22e-06); S21-4635(1.40e-05); S21_S-3338(4.80e-06); mr1169(5.47e-08); S21-1286(3.84e-06); S21_L-4193(8.49e-07)	chrC01	17372079	17373732	+	GSBRNA2T00035378001	AT5G66410.1	1.14e-148
BnaA05g18100D	S21_S-0841(1.03e-05); S21_L-3616(6.46e-06)	chrA05	13343107	13347704	-	GSBRNA2T00036606001	AT1G32540.1	1.52e-90	Protein LOL1 [Source:UniProtKB/Swiss-Prot%3BAcc:Q93ZB1]
BnaA08g07440D	S21_S-0841(8.60e-06); S21_L-3616(1.35e-06); S21-1286(9.14e-08)	chrA08	7457751	7461303	-	GSBRNA2T00036935001	AT5G37340.3	0	ZPR1 zinc-finger domain protein [Source:TAIR%3BAcc:AT5G37340]
BnaC03g64530D	S21_S-0841(4.87e-06); S21-2226(5.00e-07); mr1421(4.94e-08); S21_S-2485(2.70e-06); wm0034(1.30e-05); S21_L-2853(4.43e-06); S21-0635(1.73e-07); S21_L-3616(4.72e-07); S21-5246(1.05e-05); mr1169(4.53e-07); S21-4497(7.87e-07); S21-1286(1.81e-07); S21_L-4193(9.06e-07); S21_S-5484(8.57e-08)	chrC03	53859364	53862939	-	GSBRNA2T00037376001	AT4G21710.1	0	DNA-directed RNA polymerase II subunit 2 [Source:UniProtKB/Swiss-Prot%3BAcc:P38420]
BnaC03g64540D	S21_S-0841(4.15e-07); S21-2226(5.00e-07); mr1421(1.02e-08); S21_L-2853(1.48e-06); S21-0635(4.03e-07); S21_L-3616(5.28e-07); mr1169(3.18e-07); S21-4497(1.10e-06); S21-1286(2.27e-07); S21_S-2912(1.41e-05); S21_L-4193(6.55e-07); S21_S-5484(1.18e-08)	chrC03	53863190	53864680	-	GSBRNA2T00037377001	AT4G21710.1	7.17e-140	DNA-directed RNA polymerase II subunit 2 [Source:UniProtKB/Swiss-Prot%3BAcc:P38420]
BnaC03g76360D	S21_S-0841(3.35e-06); S21-4770(1.38e-06); S21_S-2485(3.26e-06); S21_S-0305(9.90e-07); wm0034(1.17e-11); S21-2486(8.12e-06); S21-0635(2.71e-07); S21_L-3616(1.85e-08); mr2041(3.68e-10); S21-5246(3.48e-06); S21-4140(2.22e-06); mr872(7.64e-06); S21-1286(2.77e-08); mr772(4.37e-06); S21_L-0512(5.47e-06)	chrC03_random	4998306	5000699	-	GSBRNA2T00039306001	AT4G39660.1	0	Alanine--glyoxylate aminotransferase 2 homolog 1%2C mitochondrial [Source:UniProtKB/Swiss-Prot%3BAcc:Q940M2]
BnaA01g06380D	S21_S-0841(9.23e-06); mr1169(1.20e-06); S21_L-4193(3.68e-06)	chrA01	2942292	2944903	+	GSBRNA2T00039937001	AT2G24050.1	0	Eukaryotic translation initiation factor isoform 4G-2 [Source:UniProtKB/Swiss-Prot%3BAcc:O82233]
BnaC03g66780D	S21_S-0841(1.99e-06); S21-2226(3.79e-09); mr1421(3.50e-08); S21_S-0305(2.01e-06); wm0034(3.38e-07); S21_L-2853(5.65e-07); S21-0635(1.10e-07); S21_L-3616(6.27e-09); mr2041(4.85e-07); S21-5246(5.98e-08); S21_S-3338(5.18e-08); mr1169(5.06e-08); S21-4497(1.35e-07); S21-1286(2.37e-08); S21_L-4193(3.44e-07); S21_S-5484(1.04e-07)	chrC03	56440214	56443845	+	GSBRNA2T00040024001	AT4G33050.3	0	calmodulin-binding family protein [Source:TAIR%3BAcc:AT4G33050]
BnaC03g66490D	S21_S-0841(3.25e-06); wm0034(3.47e-07); S21-2486(7.78e-06); S21-2856(4.22e-06); S21_L-3616(2.20e-08); mr2041(1.71e-06); S21-5246(1.43e-06); S21_S-3338(1.37e-05); mr872(3.36e-06); mr772(8.96e-06)	chrC03	56264473	56265567	+	GSBRNA2T00040065001	AT4G33600.1	0	unknown protein%3B FUNCTIONS IN: molecular_function unknown%3B INVOLVED IN: biological_process unknown%3B LOCATED IN: endomembrane system%3B EXPRESSED IN: 6 plant structures%3B EXPRESSED DURING: 4 anthesis%2C C globular stage%2C petal differentiation and expansio /.../e%3B BEST Arabidopsis thaliana protein match is: unknown protein (TAIR:AT4G33590.1)%3B Has 131 Blast hits to 131 proteins in 40 sp…
BnaC02g36310D	S21_S-0841(3.77e-06); S21_S-0305(3.97e-06); S21_L-2853(6.09e-06); S21-0635(1.57e-08); S21-5246(1.18e-07); S21_L-4407(9.92e-08); S21_S-3338(1.88e-06); S21_L-1836(7.78e-08); S21-4140(3.41e-06); mr872(6.92e-08); mr1169(1.19e-07); S21-1286(1.21e-08); S21_L-4193(6.87e-07)	chrC02	39384817	39386825	-	GSBRNA2T00040443001	AT3G26744.4	0	Transcription factor ICE1 [Source:UniProtKB/Swiss-Prot%3BAcc:Q9LSE2]
BnaC07g50000D	S21_S-0841(2.65e-07); S21_S-0305(6.95e-06); S21_L-1836(5.63e-06); mr1169(1.34e-06); S21_L-4193(1.11e-06)	chrC07_random	2350803	2352125	+	GSBRNA2T00041155001	AT3G50750.1	3.76e-145	BES1/BZR1 homolog protein 1 [Source:UniProtKB/Swiss-Prot%3BAcc:Q9S7F3]
BnaA02g10050D	S21_S-0841(7.53e-07); wm0034(1.86e-06); S21-2486(3.34e-07); S21-2856(2.75e-09); S21_L-3616(1.54e-07); mr2041(6.83e-07); S21_S-3338(1.98e-06); mr872(1.02e-08); mr772(3.59e-07); S21_L-0512(4.93e-06); S21-1134(9.93e-07)	chrA02	5066512	5066706	+	GSBRNA2T00041471001	AT5G53880.1	5.43e-12	unknown protein%3B FUNCTIONS IN: molecular_function unknown%3B INVOLVED IN: biological_process unknown%3B LOCATED IN: mitochondrion%2C plasma membrane%3B EXPRESSED IN: 23 plant structures%3B EXPRESSED DURING: 13 growth stages%3B Has 30201 Blast hits to 17322 prot /.../n 780 species: Archae - 12%3B Bacteria - 1396%3B Metazoa - 17338%3B Fungi - 3422%3B Plants - 5037%3B Viruses - 0%3B Other Eukaryot…
BnaC07g31900D	S21_S-0841(5.79e-07); S21-4770(1.44e-06); S21_S-4962(1.59e-07); S21_S-0256(4.72e-06); S21-2856(6.25e-06); S21_L-4233(1.08e-06); S21-4635(1.40e-06); S21-3042(4.06e-06); S21-4140(6.56e-08); S21-5703(1.43e-06); mr872(3.10e-07); S21_L-0512(5.80e-07); S21_L-3352(4.09e-07); S21-1134(1.14e-06)	chrC07	35820591	35822262	+	GSBRNA2T00041703001	AT3G50860.1	1.45e-115	AP-3 complex subunit sigma [Source:UniProtKB/Swiss-Prot%3BAcc:Q8VZ37]
BnaC07g32150D	S21_S-0841(2.08e-06); S21_S-4962(8.25e-06); S21-2856(5.30e-07); S21_L-3616(1.40e-07); S21-4635(7.31e-07); S21-5246(2.64e-06); S21_L-4407(8.52e-06); S21_S-3338(8.14e-06); S21_L-1836(4.67e-06); S21-5006(5.52e-06); S21-4140(1.09e-08); mr872(1.32e-07); S21-1134(1.24e-05)	chrC07	35968533	35970117	+	GSBRNA2T00041741001	AT3G51260.2	1.22e-173
BnaC07g32600D	S21_S-0841(1.10e-05); S21-4731(1.65e-07); S21_L-5503(1.57e-08); S21_S-4962(5.17e-09); S21_S-0256(2.42e-09); mr1089(5.09e-06); S21-3042(6.80e-06); S21-4140(1.47e-10); mr872(1.19e-05); mr772(8.64e-08); S21-0743(1.41e-07); S21-1134(1.10e-05); mr1815(7.05e-06)	chrC07	36175409	36176731	+	GSBRNA2T00041793001	AT3G51910.1	2.37e-134	Heat stress transcription factor A-7a [Source:UniProtKB/Swiss-Prot%3BAcc:Q9SV12]
BnaC01g19690D	S21_S-0841(2.00e-06); S21-0635(7.01e-06); S21_L-3616(1.47e-07); S21-2077(8.06e-06); S21-1286(1.67e-06); S21_L-0512(1.94e-06)	chrC01	13695465	13697528	+	GSBRNA2T00042288001	AT4G27490.1	2.95e-178	3'-5'-exoribonuclease family protein [Source:TAIR%3BAcc:AT4G27490]
BnaA06g14350D	S21_S-0841(1.76e-06); S21_L-3616(1.53e-07)	chrA06	7741672	7743333	+	GSBRNA2T00042939001	AT1G20300.1	0	Pentatricopeptide repeat-containing protein At1g20300%2C mitochondrial [Source:UniProtKB/Swiss-Prot%3BAcc:Q9LN22]
BnaA06g14190D	S21_S-0841(9.52e-06); S21-0694(2.41e-06); mr1169(2.07e-06); S21-4360(4.12e-06); S21_L-4193(1.07e-06); S21_S-5484(2.18e-06)	chrA06	7656565	7658218	+	GSBRNA2T00042957001	AT1G19990.1	9e-81	unknown protein%3B FUNCTIONS IN: molecular_function unknown%3B INVOLVED IN: biological_process unknown%3B LOCATED IN: cellular_component unknown%3B EXPRESSED IN: cultured cell%3B BEST Arabidopsis thaliana protein match is: unknown protein (TAIR:AT5G11600.1)%3B /.../256 Blast hits to 7192 proteins in 541 species: Archae - 6%3B Bacteria - 629%3B Metazoa - 4714%3B Fungi - 936%3B Plants - 545%3B Viru…
BnaA06g14580D	S21_S-0841(3.20e-06); S21_S-1721(5.20e-06); S21-0453(1.01e-05); S21-4770(9.75e-06); wm0034(1.26e-05); S21-2856(1.06e-06); S21_L-3616(2.98e-08); mr2041(7.49e-07); S21-3042(1.36e-05); S21-4140(1.07e-05); S21-5703(5.11e-06); mr872(7.67e-07); mr772(5.58e-06); S21_L-0512(9.01e-08); S21-1134(8.67e-07)	chrA06	7899066	7900696	+	GSBRNA2T00043202001	AT1G20696.3	3.83e-77	High mobility group B protein 3 [Source:UniProtKB/Swiss-Prot%3BAcc:P93047]
BnaA06g40830D	S21_S-0841(2.72e-08); mr1169(9.69e-06); S21_L-4193(7.53e-06)	chrA06_random	2214435	2215765	+	GSBRNA2T00044008001	AT4G38530.1	0	Phosphoinositide phospholipase C 3 [Source:UniProtKB/Swiss-Prot%3BAcc:Q56W08]
BnaA09g55990D	S21_S-0841(6.71e-06); S21_L-5503(4.85e-06); S21-4140(4.69e-06)	chrA09_random	3535836	3537184	+	GSBRNA2T00044136001	AT2G20560.1	0	DNAJ heat shock family protein [Source:TAIR%3BAcc:AT2G20560]
BnaC01g40520D	S21_S-0841(1.25e-06); mr1421(2.03e-06); S21_S-0305(4.88e-07); wm0034(4.46e-06); S21_L-2853(7.22e-06); S21-2486(5.67e-06); S21_L-3616(1.44e-08); S21-4635(6.66e-06); mr2041(5.77e-06); S21-5246(2.04e-07); S21_L-4407(6.69e-06); S21_S-3338(1.98e-06); S21_L-1836(6.22e-07); mr1169(7.93e-07); S21_L-4193(5.42e-06); S21_S-5484(4.83e-06)	chrC01	38752668	38754289	-	GSBRNA2T00044473001	AT3G03760.1	1.54e-149	LOB domain-containing protein 20 [Source:UniProtKB/Swiss-Prot%3BAcc:Q9SRV3]
BnaA04g25190D	S21_S-0841(8.15e-06); S21_L-3616(3.07e-06); mr1169(8.17e-06); S21_L-4193(1.07e-05); S21_S-5484(2.69e-06)	chrA04	18218536	18219235	+	GSBRNA2T00045117001	AT2G43550.1	1.5e-44	Scorpion toxin-like knottin superfamily protein [Source:TAIR%3BAcc:AT2G43550]
BnaC04g56520D	S21_S-0841(9.00e-07); S21-4770(2.05e-06); wm0034(1.14e-05); S21_S-4962(7.76e-06); S21_L-3616(9.29e-07); mr2041(3.71e-06); mr176(6.15e-06); S21_S-3338(2.78e-06); S21-4140(1.86e-07); mr872(1.04e-08); mr772(5.41e-08); S21_L-0512(6.17e-06); S21-1134(9.04e-08)	chrC04_random	4179781	4182890	-	GSBRNA2T00045595001	AT2G35720.1	0	Chaperone protein dnaJ 13 [Source:UniProtKB/Swiss-Prot%3BAcc:Q39079]
BnaA02g33080D	S21_S-0841(7.18e-08); S21-2226(3.04e-06); mr1421(2.70e-09); S21-0169(8.32e-07); S21_L-3824(5.80e-06); wm0034(1.33e-09); S21_L-2853(5.91e-08); S21-2486(5.81e-17); S21-0635(2.40e-10); S21-2856(2.80e-06); S21_L-3616(1.12e-13); mr2041(3.13e-09); S21-5880(2.07e-06); S21-5246(5.47e-11); S21_L-4407(1.05e-06); S21_S-3338(7.29e-11); S21_L-1836(1.25e-05); mr2136(2.69e-07); mr872(3.22e-06); mr1169(1.28e-07)…	chrA02	23686644	23689522	-	GSBRNA2T00046017001	AT5G61960.2	0	Protein MEI2-like 1 [Source:UniProtKB/Swiss-Prot%3BAcc:Q8W4I9]
BnaA02g33200D	S21_S-0841(2.06e-06); mr1421(3.13e-06); S21-4770(1.39e-05); S21_S-0305(2.51e-06); wm0034(3.29e-08); S21-2486(1.13e-08); S21_L-3616(1.58e-08); mr2041(1.13e-09); S21-5246(1.65e-09); S21_L-4407(5.14e-07); S21_S-3338(3.47e-07); S21_L-1836(4.87e-07); S21-4140(3.45e-06); S21-5703(1.22e-05); mr872(6.91e-07); S21_S-5484(1.29e-06)	chrA02	23766449	23768305	+	GSBRNA2T00046033001	AT5G62150.1	3.6e-59	peptidoglycan-binding LysM domain-containing protein [Source:TAIR%3BAcc:AT5G62150]
BnaA02g33310D	S21_S-0841(7.03e-06); mr1421(2.00e-09); S21-0169(1.39e-05); S21-0567(3.97e-06); wm0034(1.09e-06); S21-2486(7.37e-11); S21-0635(1.70e-06); S21_L-3616(4.87e-09); mr2041(5.09e-08); S21-5246(1.07e-10); mr2136(9.91e-06); S21-1286(8.42e-06); S21_S-5484(9.54e-08)	chrA02	23876075	23884521	-	GSBRNA2T00046048001	AT5G62200.1	1.37e-90	Embryo-specific protein 3%2C (ATS3) [Source:TAIR%3BAcc:AT5G62200]
BnaA02g33340D	S21_S-0841(2.42e-08); S21-2226(6.48e-06); mr1421(9.05e-10); S21_L-3824(5.50e-06); S21_S-0305(1.22e-06); wm0034(5.81e-11); S21_L-2853(6.23e-07); S21-2486(8.26e-15); S21-0635(8.83e-10); S21-2856(2.67e-07); S21_L-3616(8.07e-12); mr2041(2.66e-11); S21-5246(8.23e-11); S21_L-4407(1.42e-06); S21_S-3338(6.38e-12); S21_L-1836(1.34e-06); mr2136(9.55e-08); S21-4140(2.21e-06); mr872(2.14e-07); mr1169(1.97e-0…	chrA02	23898012	23899865	+	GSBRNA2T00046051001	AT5G62290.2	1.09e-128
BnaA02g33390D	S21_S-0841(5.83e-07); mr1421(3.74e-08); S21-0169(5.46e-06); wm0034(5.66e-08); S21_L-2853(1.80e-06); S21-2486(1.56e-14); S21-0635(2.37e-06); S21_L-3616(6.51e-09); mr2041(1.55e-07); S21-5246(1.81e-07); S21_S-3338(3.37e-07); mr2136(1.32e-07); mr1169(1.11e-05); S21-1286(5.72e-06); S21_L-4193(7.22e-06); S21_S-5484(1.32e-06)	chrA02	23943973	23945835	+	GSBRNA2T00046062001	AT5G62420.1	0	NAD(P)-linked oxidoreductase superfamily protein [Source:TAIR%3BAcc:AT5G62420]
BnaA02g33430D	S21_S-0841(1.54e-07); wm0034(3.05e-08); S21_L-2853(1.05e-05); S21-2486(6.51e-08); S21-2856(1.66e-06); S21_L-3616(2.27e-09); mr2041(9.41e-08); S21-5246(2.78e-06); S21_S-3338(9.82e-07); mr872(4.22e-06); mr1169(4.14e-06); S21_L-4193(8.88e-06)	chrA02	23981879	23983837	+	GSBRNA2T00046068001	AT5G62500.1	0	Microtubule-associated protein RP/EB family member 1B [Source:UniProtKB/Swiss-Prot%3BAcc:Q9FJJ5]
BnaA06g19860D	S21_S-0841(7.40e-06); wm0034(2.53e-06); S21_L-3616(7.15e-09); S21-1286(1.00e-05)	chrA06	12482534	12491319	+	GSBRNA2T00046474001	AT3G45780.2	0	Phototropin-1 [Source:UniProtKB/Swiss-Prot%3BAcc:O48963]
BnaA06g19640D	S21_S-0841(7.54e-06)	chrA06	12122832	12124089	+	GSBRNA2T00046520001	AT4G28600.1	7.44e-84	no pollen germination related 2 [Source:TAIR%3BAcc:AT4G28600]
BnaC02g46740D	S21_S-0841(2.62e-06); S21-4140(1.26e-06); mr872(2.44e-06); S21-1134(1.31e-05)	chrC02_random	2476239	2476923	-	GSBRNA2T00046924001	AT4G12390.1	2e-105	pectin methylesterase inhibitor 1 [Source:TAIR%3BAcc:AT4G12390]
BnaA08g27100D	S21_S-0841(1.18e-05); S21_L-3616(1.23e-07); S21-4635(1.64e-06)	chrA08	18165695	18168311	+	GSBRNA2T00047249001	AT1G08200.1	0	UDP-D-apiose/UDP-D-xylose synthase 2 [Source:UniProtKB/Swiss-Prot%3BAcc:Q9SGE0]
BnaC05g16060D	S21_S-0841(5.79e-06); S21-4887(2.01e-07); S21_S-0305(8.36e-06); S21_L-4233(9.53e-06); S21_L-3616(4.51e-06); S21_S-3338(1.66e-06); S21-4140(1.55e-06); mr772(1.15e-05)	chrC05	9847494	9851223	-	GSBRNA2T00047788001	AT1G20840.1	0	Monosaccharide-sensing protein 1 [Source:UniProtKB/Swiss-Prot%3BAcc:Q96290]
BnaA05g11650D	S21_S-0841(3.08e-06); mr772(1.32e-07); S21_L-0512(8.64e-06)	chrA05	6586229	6588252	+	GSBRNA2T00048595001	AT2G31070.1	4.04e-147	Transcription factor TCP10 [Source:UniProtKB/Swiss-Prot%3BAcc:O82277]
BnaC01g27610D	S21_S-0841(3.05e-07); mr1421(5.38e-10); S21-0169(9.73e-06); wm0034(3.52e-08); S21_L-2853(3.27e-06); S21-2486(2.37e-18); S21-0635(1.12e-06); S21-2856(3.48e-06); S21_L-3616(4.76e-10); mr2041(1.00e-09); S21-5246(2.38e-12); S21_S-3338(6.86e-08); mr2136(2.92e-08); mr1169(1.89e-06); S21-1286(4.18e-06); S21_L-4193(4.55e-06); S21_S-5484(4.08e-07); S21-6053(2.62e-06)	chrC01	25240467	25242035	-	GSBRNA2T00050485001	AT1G57943.1	0
BnaA10g12200D	S21_S-0841(3.94e-06); S21_L-3616(3.90e-06); mr2041(3.74e-06)	chrA10	10118909	10121083	-	GSBRNA2T00053237001	AT5G59150.1	1.91e-143	Ras-related protein RABA2d [Source:UniProtKB/Swiss-Prot%3BAcc:Q9FIF9]
BnaC06g07170D	S21_S-0841(4.13e-06); S21_S-4508(8.01e-06); S21_S-4962(9.75e-09); S21_L-3616(2.74e-06); S21-3131(6.76e-06); S21_L-4407(3.69e-06); S21_L-1836(6.40e-06); S21-3042(1.55e-06); S21-4140(2.53e-07); mr872(8.32e-07); mr772(9.02e-06); S21-1134(7.95e-06)	chrC06	7777178	7778960	-	GSBRNA2T00053684001	AT1G55270.1	0	F-box/kelch-repeat protein At1g55270 [Source:UniProtKB/Swiss-Prot%3BAcc:Q93W93]
BnaA08g04960D	S21_S-0841(2.91e-06); S21_S-0305(9.01e-06); S21-0635(1.90e-09); S21_L-3616(9.24e-11); S21-5246(1.24e-06); S21_L-4407(9.62e-07); S21_S-3338(2.40e-06); S21_L-1836(1.29e-09); S21-4140(1.14e-05); mr1169(8.14e-06); S21-1286(2.00e-10)	chrA08	4852516	4853816	-	GSBRNA2T00056950001	AT1G77230.1	4.24e-100	Tetratricopeptide repeat (TPR)-like superfamily protein [Source:TAIR%3BAcc:AT1G77230]
BnaC08g41800D	S21_S-0841(1.45e-06); S21-4731(6.97e-06); mr176(2.93e-06); S21-4140(1.44e-06); mr772(5.02e-06)	chrC08	36237023	36237743	-	GSBRNA2T00057073001	AT1G11850.3	1.61e-11
BnaA01g07950D	S21_S-0841(8.18e-06); mr2041(2.28e-06); S21_S-3338(9.70e-06); S21_S-2912(1.51e-06)	chrA01	3750259	3752032	-	GSBRNA2T00058150001	AT4G28950.1	3.56e-150	Rac-like GTP-binding protein ARAC7 [Source:UniProtKB/Swiss-Prot%3BAcc:O82480]
BnaC03g61880D	S21_S-0841(1.26e-05); S21-2226(6.57e-06); mr1421(1.97e-06); wm0034(1.49e-07); S21_L-2853(1.38e-07); S21-0635(1.15e-07); S21_L-3616(4.82e-06); mr2041(1.30e-06); S21-5246(3.17e-07); mr1169(3.60e-07); S21-1286(3.81e-07); S21_L-4193(2.30e-07); S21_S-5484(1.21e-05); S21-6053(1.23e-05)	chrC03	51067354	51071000	+	GSBRNA2T00058494001	AT4G36690.4	0	Splicing factor U2af large subunit A [Source:UniProtKB/Swiss-Prot%3BAcc:O23212]
BnaC01g21310D	S21_S-0841(7.25e-06); S21_L-3616(1.13e-09); S21-5246(1.99e-06)	chrC01	14870383	14873270	+	GSBRNA2T00058965001	AT4G17000.1	0	unknown protein%3B Has 2862 Blast hits to 2331 proteins in 349 species: Archae - 6%3B Bacteria - 408%3B Metazoa - 833%3B Fungi - 223%3B Plants - 134%3B Viruses - 7%3B Other Eukaryotes - 1251 (source: NCBI BLink). [Source:TAIR%3BAcc:AT4G17000]
BnaC09g37880D	S21_S-0841(1.68e-06); S21-4770(1.25e-05); S21-2856(8.49e-09); S21_L-3616(5.31e-10); mr2041(2.31e-06); S21-3042(1.14e-06); S21-4140(1.89e-08); mr872(2.66e-09); mr772(9.27e-09); S21_L-0512(4.34e-07); S21-1134(5.26e-06)	chrC09	41023496	41024253	-	GSBRNA2T00059390001	AT5G19780.1	2.94e-109	Tubulin alpha-3 chain [Source:UniProtKB/Swiss-Prot%3BAcc:Q56WH1]
BnaC03g13850D	S21_S-0841(7.40e-06); S21-0453(2.65e-07); S21-4731(9.48e-07); S21-4770(3.85e-09); S21_S-4962(6.31e-10); S21_S-0256(2.86e-08); S21_L-4233(1.88e-08); S21-3042(1.50e-07); S21-4140(1.72e-06); mr872(1.51e-06); S21-3675(8.65e-06); mr772(4.67e-06); S21_L-0512(9.68e-07); S21_L-3352(9.96e-09); S21-1134(1.25e-06); S21_L-1949(4.03e-06); S21_S-0992(4.08e-06)	chrC03	6677920	6678069	-	GSBRNA2T00060808001
BnaC03g13940D	S21_S-0841(1.03e-05); S21_L-0512(4.65e-06); S21-0743(1.46e-06); mr1815(5.65e-08)	chrC03	6706509	6708026	+	GSBRNA2T00060817001	AT5G55940.1	4.1e-147	ER membrane protein complex subunit 8/9 homolog [Source:UniProtKB/Swiss-Prot%3BAcc:Q9FG71]
BnaC03g14030D	S21_S-0841(2.34e-06); S21_L-3616(1.37e-07); S21-5246(1.14e-06); S21_S-3338(4.91e-06); S21-5006(1.31e-05); mr1169(6.93e-06); S21_L-4193(1.06e-05); S21_S-5484(5.75e-06)	chrC03	6736678	6743407	-	GSBRNA2T00060827001	AT5G55820.1	0	CONTAINS InterPro DOMAIN/s: Inner centromere protein%2C ARK-binding region (InterPro:IPR005635)%3B Has 1807 Blast hits to 1807 proteins in 277 species: Archae - 0%3B Bacteria - 0%3B Metazoa - 736%3B Fungi - 347%3B Plants - 385%3B Viruses - 0%3B Other Eukaryotes - 3 /.../urce: NCBI BLink). [Source:TAIR%3BAcc:AT5G55820]
BnaC03g14150D	S21_S-0841(8.17e-06)	chrC03	6816801	6819538	+	GSBRNA2T00060842001	AT5G55550.4	0	RNA-binding (RRM/RBD/RNP motifs) family protein [Source:TAIR%3BAcc:AT5G55550]
BnaC08g08360D	S21_S-0841(1.79e-06); mr1421(6.86e-06); S21-4731(6.55e-07); S21-4770(8.26e-07); S21_L-3616(1.15e-06); mr2041(1.15e-05); S21-5246(6.91e-07); S21_S-3338(1.35e-09); S21_L-1836(4.90e-06); S21-4140(1.26e-06); mr872(7.14e-06); mr1169(2.25e-06); S21-1286(6.36e-06); S21_L-4193(6.61e-06); S21_S-5484(6.54e-06); S21-1134(3.56e-07); S21_S-0992(2.51e-07)	chrC08	12454574	12455924	-	GSBRNA2T00061565001	AT4G14110.1	9.52e-131	COP9 signalosome complex subunit 8 [Source:UniProtKB/Swiss-Prot%3BAcc:P43255]
BnaC06g00660D	S21_S-0841(9.41e-07); S21-4731(5.20e-06); S21_L-5503(3.98e-08); S21_S-4962(1.04e-08); S21_S-0256(2.44e-08); S21-3042(4.64e-06); S21-4140(3.08e-09); S21-5703(1.38e-05); mr872(9.70e-08); mr772(3.43e-07); S21-0743(9.78e-07)	chrC06	1129917	1130219	+	GSBRNA2T00061918001	AT1G44414.1	2.85e-59	unknown protein%3B Has 29 Blast hits to 29 proteins in 12 species: Archae - 0%3B Bacteria - 4%3B Metazoa - 0%3B Fungi - 0%3B Plants - 25%3B Viruses - 0%3B Other Eukaryotes - 0 (source: NCBI BLink). [Source:TAIR%3BAcc:AT1G44414]
BnaC05g10070D	S21_S-0841(1.85e-06); S21-4731(2.03e-06); S21-4770(4.68e-07); S21_L-4233(9.09e-07); S21_L-3616(4.83e-07); S21_S-3338(3.89e-06); S21_L-1836(1.11e-05); S21-4140(1.79e-06); mr872(3.07e-06); mr772(6.90e-06); S21-1134(1.03e-05)	chrC05	5671076	5672431	+	GSBRNA2T00062019001	AT1G13740.1	1.15e-121	Ninja-family protein AFP2 [Source:UniProtKB/Swiss-Prot%3BAcc:Q9LMX5]
BnaC06g06620D	S21_S-0841(7.98e-06); S21-4731(1.65e-06); S21_S-4508(4.16e-06); S21_S-0305(2.38e-06); S21_S-4962(4.34e-09); S21_S-0256(1.59e-06); S21-2856(1.25e-06); S21_L-4233(2.54e-06); S21-4635(2.47e-08); S21-5246(4.07e-06); S21_L-4407(1.81e-06); S21_S-3338(4.45e-07); S21_L-1836(6.56e-08); S21-3042(1.99e-08); S21-4140(5.14e-10); S21-5703(6.64e-06); mr872(3.67e-10); mr772(7.83e-07); S21_L-0512(2.19e-08); S21_S…	chrC06	7176883	7182331	-	GSBRNA2T00062317001	AT1G53860.1	0	Remorin family protein [Source:TAIR%3BAcc:AT1G53860]
BnaC05g30410D	S21_S-0841(1.28e-05); S21_L-2853(5.93e-06); mr1169(1.18e-06); S21_L-4193(2.86e-06)	chrC05	29486202	29490025	-	GSBRNA2T00063953001	AT3G22200.1	0	Gamma-aminobutyrate transaminase POP2%2C mitochondrial [Source:UniProtKB/Swiss-Prot%3BAcc:Q94CE5]
BnaC05g30220D	S21_S-0841(4.27e-07); S21_S-4508(8.89e-06); S21-2856(1.39e-05); S21_L-3616(2.17e-10); S21-5246(9.16e-06); S21-3131(1.22e-05); S21-4140(1.44e-08); mr872(3.15e-07); mr772(6.23e-07); S21_L-0512(9.04e-06); S21_S-5484(1.35e-06); S21-1134(1.13e-05)	chrC05	29307513	29311189	-	GSBRNA2T00063981001	AT3G22310.1	0	DEAD-box ATP-dependent RNA helicase 9 [Source:UniProtKB/Swiss-Prot%3BAcc:Q9LUW6]
BnaA08g31290D	S21_S-0841(1.38e-05); S21-4770(5.80e-07); wm0034(1.33e-05); S21_L-4233(9.07e-06); mr2041(5.61e-07); S21-3042(1.10e-07); S21-4140(3.62e-06); mr872(3.70e-06); S21-1134(1.81e-06)	chrA08_random	1945597	1946881	-	GSBRNA2T00064367001	AT1G18720.1	2.92e-122	Protein of unknown function (DUF962) [Source:TAIR%3BAcc:AT1G18720]
BnaC04g29920D	S21_S-0841(9.61e-06); S21_L-4233(8.96e-06); S21_L-3616(2.69e-07); S21_S-3338(5.06e-08); S21-4140(6.12e-07); mr872(4.88e-06); mr1169(7.69e-07); S21_L-4193(1.62e-06); S21_S-5484(6.00e-06)	chrC04	31690180	31692735	-	GSBRNA2T00064529001	AT5G36260.1	0	Eukaryotic aspartyl protease family protein [Source:TAIR%3BAcc:AT5G36260]
BnaC04g00330D	S21_S-0841(8.94e-06); S21_L-3616(9.30e-06); S21-4140(4.33e-06); mr772(1.57e-06)	chrC04	214830	216198	+	GSBRNA2T00064727001	AT2G47180.1	0	Galactinol synthase 1 [Source:UniProtKB/Swiss-Prot%3BAcc:O22893]
BnaC04g31300D	S21_S-0841(6.97e-06); wm0034(2.27e-06); S21-2486(2.37e-06); S21-2856(4.24e-06); mr2041(1.11e-07); S21_S-3338(1.05e-08); mr772(9.26e-06)	chrC04	33223295	33223701	-	GSBRNA2T00064842001	AT5G39240.1	7.34e-41	unknown protein%3B BEST Arabidopsis thaliana protein match is: unknown protein (TAIR:AT3G29370.1)%3B Has 15 Blast hits to 15 proteins in 4 species: Archae - 0%3B Bacteria - 0%3B Metazoa - 0%3B Fungi - 0%3B Plants - 15%3B Viruses - 0%3B Other Eukaryotes - 0 (source: /.../BLink). [Source:TAIR%3BAcc:AT5G39240]
BnaA10g11160D	S21_S-0841(2.30e-07); S21_L-3616(1.36e-07); mr2041(1.20e-06); S21_S-3338(2.60e-07); S21-3042(1.38e-05); S21-4140(7.85e-07); mr872(1.47e-07); mr772(2.68e-08)	chrA10	9450704	9455056	+	GSBRNA2T00065624001	AT5G57130.1	0	Clp amino terminal domain-containing protein [Source:TAIR%3BAcc:AT5G57130]
BnaA02g18540D	S21_S-0841(7.95e-10); S21-4770(5.04e-06); S21_L-2853(7.15e-07); S21-0635(3.65e-08); S21_L-3616(7.19e-06); mr2041(1.81e-06); S21_S-3338(1.02e-07); S21-4140(9.73e-06); mr1169(1.32e-07); S21-1286(6.30e-09); S21_L-4193(1.14e-06); S21_S-0992(7.82e-06)	chrA02	11229639	11230160	-	GSBRNA2T00065767001	AT2G32250.4	2.7e-06
BnaA05g19630D	S21_S-0841(7.64e-06); wm0034(8.89e-06)	chrA05	15023468	15025103	-	GSBRNA2T00066320001	AT3G21560.1	0	UDP-glycosyltransferase 84A2 [Source:UniProtKB/Swiss-Prot%3BAcc:Q9LVF0]
BnaC03g60720D	S21_S-0841(9.49e-07); S21-4770(3.25e-07); wm0034(2.55e-08); S21_L-3616(2.14e-08); mr2041(1.32e-07); S21-3042(1.23e-05); S21-4140(3.03e-07); S21-1286(5.00e-06); mr772(2.49e-08); S21_L-0512(4.71e-06)	chrC03	49796279	49807982	+	GSBRNA2T00067940001	AT4G39850.1	0	ABC transporter D family member 1 [Source:UniProtKB/Swiss-Prot%3BAcc:Q94FB9]
BnaA09g15170D	S21_S-0841(2.27e-06); S21-4731(4.08e-06); S21_L-3616(5.45e-09); S21-4635(1.10e-05); S21-4140(3.19e-06); S21-1134(9.59e-06)	chrA09	8805046	8808069	+	GSBRNA2T00068806001	AT1G57770.1	0	FAD/NAD(P)-binding oxidoreductase family protein [Source:TAIR%3BAcc:AT1G57770]
BnaC05g51440D	S21_S-0841(9.18e-06); wm0034(4.95e-06); mr176(8.43e-06); S21-1134(1.40e-05)	chrC05_random	2480513	2481318	+	GSBRNA2T00069183001	AT1G32540.3	3.06e-53	Protein LOL1 [Source:UniProtKB/Swiss-Prot%3BAcc:Q93ZB1]
BnaC07g02940D	S21_S-0841(8.52e-10); S21-2226(3.07e-06); mr1421(1.76e-10); S21_S-0305(8.06e-07); wm0034(1.64e-07); S21_L-2853(5.54e-07); S21-2486(7.00e-08); S21-0635(1.02e-08); S21_L-3616(6.28e-11); mr2041(5.18e-08); S21-5246(9.92e-07); S21_L-4407(1.38e-05); S21_S-3338(2.55e-08); S21_L-1836(4.85e-06); mr872(1.26e-05); mr1169(1.50e-07); S21-4497(2.19e-06); S21-1286(3.20e-09); S21_S-2912(1.02e-05); S21_L-4193(7.0…	chrC07	3754929	3755126	+	GSBRNA2T00070756001
BnaA09g16930D	S21_S-0841(2.29e-06); S21-4731(3.45e-06); S21_L-3616(9.70e-07); mr1661(7.38e-08); S21-5246(1.29e-05); S21_L-1836(7.53e-07); S21-5006(4.55e-07); S21-4140(4.03e-07); mr772(9.68e-06); S21-1134(3.02e-06); S21_S-0992(1.22e-05)	chrA09	10208346	10210334	-	GSBRNA2T00070977001	AT5G44110.1	0	ABC transporter I family member 21 [Source:UniProtKB/Swiss-Prot%3BAcc:Q9XF19]
BnaC06g14220D	S21_S-0841(1.16e-05); S21_L-3616(3.87e-06); mr872(9.57e-06)	chrC06	17014702	17015615	+	GSBRNA2T00071335001	AT3G52900.1	2.1e-104	Family of unknown function (DUF662) [Source:TAIR%3BAcc:AT3G52900]
BnaC06g13790D	S21_S-0841(1.86e-07); S21-2226(3.35e-06); mr1421(1.83e-08); wm0034(1.20e-06); S21_L-2853(5.39e-06); S21-2486(1.74e-07); S21_L-3616(5.95e-08); mr2041(3.37e-06); S21-5246(4.34e-09); S21_L-1836(2.32e-08); mr1169(1.30e-06); S21-1286(1.27e-05); S21_L-4193(3.47e-06); S21_S-5484(1.89e-08)	chrC06	16667983	16668345	-	GSBRNA2T00071406001
BnaC03g34210D	S21_S-0841(7.17e-06); S21-4770(1.41e-05); S21_L-4233(5.89e-06); S21-4140(5.94e-06); mr872(5.72e-07)	chrC03	20789688	20791362	-	GSBRNA2T00071595001	AT3G05290.1	0	Peroxisomal adenine nucleotide carrier 1 [Source:UniProtKB/Swiss-Prot%3BAcc:Q9MA90]
BnaC02g41590D	S21_S-0841(5.27e-06); mr1421(2.08e-07); S21_S-4508(1.03e-05); S21_S-0305(4.09e-06); S21-2486(2.31e-06); S21_L-3616(6.43e-06); S21-5246(9.20e-11); S21_L-4407(1.77e-08); S21_S-3338(4.74e-06); S21_L-1836(2.64e-07); mr1169(1.91e-06); S21_L-4193(5.69e-06); S21_S-5484(2.91e-06)	chrC02	44420130	44422256	+	GSBRNA2T00071698001	AT5G23580.1	0	Calcium-dependent protein kinase 12 [Source:UniProtKB/Swiss-Prot%3BAcc:Q42396]
BnaC02g41820D	S21_S-0841(5.70e-06); S21-2226(3.34e-08); mr1421(1.66e-07); S21_S-4508(1.72e-06); S21-1527(5.85e-06); S21_S-0305(5.16e-06); wm0034(7.53e-06); S21_L-2853(1.69e-06); S21-2486(5.81e-08); S21_L-3616(9.62e-11); mr2041(3.38e-06); S21-5880(1.32e-05); S21-5246(1.43e-08); S21_L-4407(1.91e-06); S21_S-3338(1.43e-07); S21-4140(3.55e-06); mr1169(9.33e-08); S21-4497(1.46e-07); S21-4360(1.08e-05); S21_L-4193(2.…	chrC02	44653208	44654212	+	GSBRNA2T00071737001	AT5G60850.1	2.66e-120	Dof zinc finger protein DOF5.4 [Source:UniProtKB/Swiss-Prot%3BAcc:Q8LDR0]
BnaC05g11090D	S21_S-0841(3.04e-06); S21_L-2853(6.64e-06); mr1169(1.49e-06); S21_S-2912(7.55e-06); S21_L-4193(2.03e-06); mr1815(1.34e-05)	chrC05	6434815	6435455	-	GSBRNA2T00072467001	AT3G20650.1	1.94e-22	mRNA cap guanine-N7 methyltransferase 1 [Source:UniProtKB/Swiss-Prot%3BAcc:Q9LHQ7]
BnaA09g38340D	S21_S-0841(4.90e-06); S21_L-3616(1.25e-07)	chrA09	27413843	27415394	-	GSBRNA2T00072589001	AT3G60250.1	5.2e-164	Casein kinase II subunit beta-3 [Source:UniProtKB/Swiss-Prot%3BAcc:O81275]
BnaC03g62400D	S21_S-0841(1.49e-07); mr1421(9.19e-06); S21_L-3616(2.04e-09); mr2041(1.72e-06); S21-5246(4.95e-08); S21_S-3338(1.48e-06); S21-3042(3.30e-06); S21-2077(6.37e-06); S21-4140(8.70e-07); mr872(5.03e-07); mr1169(3.50e-06); mr772(7.91e-06); S21_L-0512(6.15e-08); S21_L-4193(4.28e-06); S21_S-5484(9.83e-08)	chrC03	51590290	51591751	+	GSBRNA2T00073304001	AT4G35630.1	0	Phosphoserine aminotransferase 1%2C chloroplastic [Source:UniProtKB/Swiss-Prot%3BAcc:Q96255]
BnaC03g62180D	S21_S-0841(2.32e-06); S21-4770(5.10e-07); wm0034(2.50e-06); S21_S-4962(9.17e-07); S21-2856(1.93e-06); S21_L-3616(1.92e-07); S21-4635(2.97e-06); mr2041(5.31e-07); S21-5246(1.42e-06); S21_L-4407(2.63e-06); S21_S-3338(1.62e-06); S21_L-1836(6.45e-07); S21-3042(5.70e-08); S21-4140(1.36e-08); mr872(1.77e-09); mr772(4.58e-07); S21_L-0512(6.80e-06); S21-1134(3.99e-06)	chrC03	51427094	51428717	-	GSBRNA2T00073340001	AT4G23630.1	4.63e-159	Reticulon-like protein B1 [Source:UniProtKB/Swiss-Prot%3BAcc:Q9SUR3]
BnaA09g15260D	S21_S-0841(2.55e-08); S21_S-1721(1.03e-07); S21-0453(8.64e-09); S21-4770(6.97e-10); S21_S-0752(5.53e-07); wm0034(6.88e-07); S21_L-5503(1.89e-08); S21_S-4962(2.97e-14); S21_S-0256(1.06e-10); S21-2486(6.95e-08); S21-2856(1.17e-12); S21_L-4233(4.02e-06); S21_L-3616(1.29e-05); mr2041(5.92e-11); S21_S-3338(1.79e-06); S21-3042(2.21e-08); S21-4140(5.92e-10); S21-5703(2.98e-08); mr872(2.31e-13); S21-5460…	chrA09	8883147	8885632	-	GSBRNA2T00073402001
BnaA08g06940D	S21_S-0841(4.26e-06); S21_S-0305(4.06e-06); S21-0635(2.02e-06); S21_L-3616(1.40e-08); S21_L-4407(1.09e-05); S21_L-1836(1.81e-07); mr872(1.01e-05); mr1169(4.43e-06); S21-1286(2.18e-07)	chrA08	6985263	6987632	-	GSBRNA2T00073594001	AT1G32230.1	0
BnaA08g07020D	S21_S-0841(3.18e-06); S21-0635(2.90e-09); S21_L-3616(1.45e-08); S21-5246(8.28e-06); S21_S-3338(2.02e-06); S21_L-1836(5.12e-07); mr872(5.99e-06); mr1169(5.52e-06); S21-1286(1.96e-10); mr772(1.25e-05)	chrA08	7068063	7070626	-	GSBRNA2T00073611001	AT1G31970.1	0	DEAD-box ATP-dependent RNA helicase 5 [Source:UniProtKB/Swiss-Prot%3BAcc:Q9C551]
BnaA08g07210D	S21_S-0841(2.62e-06); S21-0635(1.79e-06); S21_L-3616(8.49e-10); S21-5246(1.51e-06); S21_L-4407(1.17e-05); S21_S-3338(5.41e-07); S21_L-1836(3.80e-07); S21-4140(5.33e-06); mr1169(2.30e-06); S21-4497(1.19e-05); S21-1286(2.63e-07); S21_L-4193(3.91e-06); S21_S-5484(4.88e-06); mr1904(3.01e-06)	chrA08	7215324	7223493	+	GSBRNA2T00073635001	AT5G35180.1	0	Protein of unknown function (DUF1336) [Source:TAIR%3BAcc:AT5G35180]
BnaC05g40760D	S21_S-0841(4.49e-06); S21-4731(1.69e-08); S21-4770(3.24e-08); S21_S-4962(9.90e-06); S21_S-0256(3.93e-07); S21-2856(1.06e-05); S21_L-4233(2.00e-08); S21_L-3616(9.87e-07); mr176(3.54e-06); S21_S-3338(3.57e-09); S21-3042(6.03e-07); S21-4140(1.23e-08); S21-5703(5.98e-06); mr772(8.93e-08); S21-0743(1.08e-06); S21-1134(2.05e-06); S21_S-0992(6.40e-07)	chrC05	38807371	38809030	-	GSBRNA2T00074325001	AT3G12320.1	8.41e-151	unknown protein%3B BEST Arabidopsis thaliana protein match is: unknown protein (TAIR:AT5G06980.4)%3B Has 102 Blast hits to 102 proteins in 16 species: Archae - 0%3B Bacteria - 0%3B Metazoa - 0%3B Fungi - 0%3B Plants - 98%3B Viruses - 0%3B Other Eukaryotes - 4 (sour /.../BI BLink). [Source:TAIR%3BAcc:AT3G12320]
BnaC04g21810D	S21_S-0841(6.66e-06); wm0034(6.12e-06); S21_L-3616(4.48e-06); mr2041(1.21e-05); mr872(1.86e-08); mr772(1.24e-06); S21-1134(2.69e-06)	chrC04	22916970	22919561	+	GSBRNA2T00074937001	AT3G61380.1	0	Phosphatidylinositol N-acetyglucosaminlytransferase subunit P-related [Source:TAIR%3BAcc:AT3G61380]
BnaA05g32310D	S21_S-0841(5.85e-06); S21_L-2853(2.76e-07); S21_L-3616(8.62e-06); S21-2077(8.74e-06); mr1169(8.47e-07); S21_L-4193(8.05e-07)	chrA05	22129059	22132057	+	GSBRNA2T00076130001	AT3G03060.1	0	P-loop containing nucleoside triphosphate hydrolases superfamily protein [Source:TAIR%3BAcc:AT3G03060]
BnaA01g29850D	S21_S-0841(1.03e-05)	chrA01	20625756	20627505	+	GSBRNA2T00076420001	AT3G13360.1	8.51e-157	WPP domain-interacting protein 3 [Source:UniProtKB/Swiss-Prot%3BAcc:Q94AV5]
BnaA06g32960D	S21_S-0841(1.04e-05)	chrA06	21837891	21838973	+	GSBRNA2T00078042001	AT3G26350.1	1.53e-163	LOCATED IN: chloroplast%3B EXPRESSED IN: root%2C pedicel%2C carpel%2C stamen%3B EXPRESSED DURING: 4 anthesis%2C petal differentiation and expansion stage%3B CONTAINS InterPro DOMAIN/s: Late embryogenesis abundant protein%2C group 2 (InterPro:IPR004864)%3B BEST Arabid /.../thaliana protein match is: unknown protein (TAIR:AT1G13050.1)%3B Has 3534 Blast hits to 2704 proteins in 342 species: Archae -…
BnaA08g13280D	S21_S-0841(1.27e-06)	chrA08	11525193	11538186	+	GSBRNA2T00078759001	AT4G29920.1	0	Double Clp-N motif-containing P-loop nucleoside triphosphate hydrolases superfamily protein [Source:TAIR%3BAcc:AT4G29920]
BnaA10g07310D	S21_S-0841(9.18e-06); S21-4770(4.98e-07); wm0034(6.17e-06); S21-2486(8.59e-06); S21_L-3616(3.88e-08); mr2041(6.91e-08); S21_S-3338(1.60e-09); S21-3042(3.41e-06); S21-4140(5.75e-06); S21-5703(5.57e-07); mr872(3.93e-07); S21-5460(7.21e-06); mr772(1.89e-06)	chrA10	5746883	5750542	-	GSBRNA2T00078935001	AT5G54200.1	0	Transducin/WD40 repeat-like superfamily protein [Source:TAIR%3BAcc:AT5G54200]
BnaC03g21590D	S21_S-0841(2.39e-06); S21-2226(4.20e-07); mr1421(2.73e-09); S21_L-2853(6.80e-06); S21-2486(5.55e-06); S21_L-3616(6.02e-07); mr2041(3.54e-06); S21-5246(4.63e-08); mr1169(4.85e-07); S21-4497(1.95e-06); S21_S-2912(1.25e-05); S21_L-4193(6.42e-07); S21_S-5484(5.06e-09)	chrC03	11678913	11681085	-	GSBRNA2T00079106001	AT2G38750.1	0	Annexin D4 [Source:UniProtKB/Swiss-Prot%3BAcc:Q9ZVJ6]
BnaC03g48950D	S21_S-0841(8.45e-06); S21_L-3616(2.88e-07); S21-4140(6.30e-07); mr772(1.04e-05)	chrC03	33743193	33746446	-	GSBRNA2T00079306001	AT5G65450.1	0	Ubiquitin carboxyl-terminal hydrolase 17 [Source:UniProtKB/Swiss-Prot%3BAcc:Q9FKP5]
BnaA08g06760D	S21_S-0841(7.07e-06); S21_S-2485(9.71e-06); S21_L-2853(6.69e-06); S21-0635(1.17e-05); mr1169(4.51e-06); S21-1286(2.42e-06)	chrA08	6783302	6790703	+	GSBRNA2T00080637001	AT1G32700.1	5.53e-134	PLATZ transcription factor family protein [Source:TAIR%3BAcc:AT1G32700]
BnaA08g11930D	S21_S-0841(3.50e-08); mr1421(6.46e-07); S21-4770(5.22e-06); S21_S-2485(1.41e-05); S21_S-0305(1.16e-07); wm0034(2.22e-09); S21-2486(2.52e-06); S21-0635(1.44e-08); S21_L-3616(2.76e-08); mr2041(1.51e-09); S21_S-3338(1.41e-08); S21_L-1836(1.21e-06); S21-3042(2.15e-06); S21-4140(8.39e-07); mr872(9.49e-08); S21-1286(7.73e-10); mr772(7.26e-07); S21_S-5484(1.29e-05); S21-1134(1.15e-05)	chrA08	10666833	10669633	+	GSBRNA2T00081277001	AT4G33050.3	0	calmodulin-binding family protein [Source:TAIR%3BAcc:AT4G33050]
BnaA02g04800D	S21_S-0841(1.18e-05); S21_L-3616(2.16e-08); S21-4140(2.92e-08); mr772(5.00e-06); S21_L-0512(6.69e-06)	chrA02	2126846	2132392	-	GSBRNA2T00081377001	AT5G20280.1	0	Sucrose-phosphate synthase 1 [Source:UniProtKB/Swiss-Prot%3BAcc:Q94BT0]
BnaA06g09290D	S21_S-0841(6.77e-07); S21-4731(1.07e-05); S21_L-3616(5.40e-07); mr1169(5.18e-06); S21_L-0512(6.22e-06)	chrA06	5005559	5009525	-	GSBRNA2T00081700001	AT1G14460.1	0	Protein STICHEL-like 1 [Source:UniProtKB/Swiss-Prot%3BAcc:F4HW65]
BnaC09g21530D	S21_S-0841(4.71e-07); S21-4770(1.09e-05); S21_S-4962(3.37e-09); S21_S-0256(2.97e-06); S21-2856(1.16e-06); S21-4635(1.42e-06); S21_S-3338(4.00e-06); S21-3042(1.33e-06); S21-4140(7.40e-08); mr872(1.30e-08); S21-5460(1.03e-05); mr772(2.07e-06); S21_L-0512(4.60e-07); S21-0743(9.10e-06); S21-1134(1.87e-06)	chrC09	18713201	18715369	+	GSBRNA2T00082270001	AT2G03510.1	0	SPFH/Band 7/PHB domain-containing membrane-associated protein family [Source:TAIR%3BAcc:AT2G03510]
BnaC02g42260D	S21_S-0841(1.04e-05); mr1421(2.57e-06); S21-0169(7.29e-07); S21_L-3824(2.03e-07); wm0034(1.28e-12); S21-2486(2.69e-16); S21-0635(9.12e-11); S21-2856(7.66e-06); S21_L-3616(9.23e-12); mr2041(3.48e-13); S21_L-4831(6.58e-06); S21-5246(2.90e-08); S21_S-3338(2.03e-07); mr2136(1.72e-08); S21_L-4776(3.13e-09); S21-1286(1.56e-10)	chrC02	44932481	44934360	-	GSBRNA2T00082679001	AT5G62680.1	0	Protein NRT1/ PTR FAMILY 2.11 [Source:UniProtKB/Swiss-Prot%3BAcc:Q9LV10]
BnaA08g30000D	S21_S-0841(6.69e-06); S21-0635(7.52e-08); S21_L-3616(2.29e-09); S21-1286(2.45e-08)	chrA08_random	1159160	1162040	+	GSBRNA2T00083522001	AT5G35790.1	0	Glucose-6-phosphate 1-dehydrogenase 1%2C chloroplastic [Source:UniProtKB/Swiss-Prot%3BAcc:Q43727]
BnaA07g01900D	S21_S-0841(7.61e-06); S21-4770(1.09e-06); S21_S-4962(4.87e-06); S21-4140(2.35e-06)	chrA07	1589592	1589847	-	GSBRNA2T00083707001	AT2G18162.1	1.25e-24	conserved peptide upstream open reading frame 1 [Source:TAIR%3BAcc:AT2G18162]
BnaC04g48060D	S21_S-0841(1.35e-05); S21_S-1721(1.24e-05); S21-0453(8.12e-06); S21-4770(3.09e-06); wm0034(2.45e-07); S21_L-5503(2.48e-06); S21_S-4962(1.48e-09); S21_S-0256(1.02e-08); S21-2856(8.12e-09); mr2041(1.48e-08); S21_S-3338(4.97e-07); S21-3042(3.93e-09); S21-4140(4.88e-09); S21-5703(7.47e-08); mr872(4.83e-12); mr772(4.60e-08); S21-0743(1.66e-06); wm0031(3.49e-06); S21-1134(1.22e-07); S21_S-0992(1.12e-05)	chrC04	46873342	46874446	-	GSBRNA2T00084681001	AT3G47680.1	7.49e-09	DNA binding [Source:TAIR%3BAcc:AT3G47680]
BnaC03g44100D	S21_S-0841(1.21e-05); mr1089(9.65e-06); S21-2856(1.04e-05); S21_L-3616(2.01e-08); S21_S-3338(5.73e-06); S21-4140(8.59e-07); mr872(1.73e-06); mr772(1.00e-05); S21_L-0512(1.15e-05)	chrC03	29190500	29195367	+	GSBRNA2T00085156001	AT2G05120.1	0	Nuclear pore complex protein NUP133 [Source:UniProtKB/Swiss-Prot%3BAcc:F4IGA5]
BnaC03g44800D	S21_S-0841(9.93e-07); S21_L-3616(1.14e-07); S21-5246(3.93e-06); S21_S-3338(9.79e-06); mr872(1.32e-05); mr1169(9.09e-07); S21_L-4193(3.69e-06); S21_S-5484(3.15e-06)	chrC03	29912303	29914474	-	GSBRNA2T00085282001	AT3G24660.1	0	Putative kinase-like protein TMKL1 [Source:UniProtKB/Swiss-Prot%3BAcc:P33543]
BnaC07g42280D	S21_S-0841(1.37e-05); S21_L-3616(2.74e-06); S21-4140(9.68e-07)	chrC07	41792163	41796419	+	GSBRNA2T00086035001	AT4G30020.1	0	PA-domain containing subtilase family protein [Source:TAIR%3BAcc:AT4G30020]
BnaA09g29140D	S21_S-0841(3.36e-06); S21_L-3616(7.73e-06)	chrA09	21852195	21859370	+	GSBRNA2T00090623001	AT1G26680.1	0	B3 domain-containing protein REM17 [Source:UniProtKB/Swiss-Prot%3BAcc:Q84WP3]
BnaA08g02780D	S21_S-0841(8.22e-06); mr1421(4.97e-07); S21-2486(1.89e-06); S21-0635(3.66e-07); S21-2856(2.16e-07); S21_L-3616(7.48e-11); S21-5246(1.29e-08); S21_L-4407(5.13e-06); S21_S-3338(2.91e-07); S21_L-1836(1.45e-06); mr872(1.95e-07); S21-1286(7.76e-07); S21_S-5484(4.13e-07)	chrA08	2186774	2188155	-	GSBRNA2T00091082001	AT1G49320.1	4.69e-168	unknown seed protein like 1 [Source:TAIR%3BAcc:AT1G49320]
BnaA08g02390D	S21_S-0841(1.37e-07); S21-2226(1.12e-07); mr1421(6.54e-06); S21-4731(7.27e-07); S21_L-2853(6.80e-07); S21_L-4233(1.16e-05); S21_L-3616(1.17e-06); S21-4140(3.89e-06); mr1169(3.16e-09); S21-4497(1.41e-07); S21-1286(8.98e-06); S21_S-2912(5.16e-06); S21_L-4193(1.07e-07); S21_S-5484(2.88e-06); S21-6053(2.96e-06)	chrA08	1883303	1887842	-	GSBRNA2T00091139001	AT1G49600.1	0	Polyadenylate-binding protein RBP47A [Source:UniProtKB/Swiss-Prot%3BAcc:F4I3B3]
BnaC06g18740D	S21_S-0841(5.56e-06); S21-4770(1.09e-05); S21-4792(1.45e-06); mr1169(4.58e-06); S21_L-4193(1.04e-05); S21_S-5484(1.36e-05)	chrC06	21104611	21107069	+	GSBRNA2T00091267001	AT1G76890.2	0	Trihelix transcription factor GT-2 [Source:UniProtKB/Swiss-Prot%3BAcc:Q39117]
BnaC09g20670D	S21_S-0841(1.40e-05); wm0034(3.14e-06); mr872(3.16e-06); S21-1134(8.64e-06)	chrC09	17769002	17769908	+	GSBRNA2T00091379001	AT2G02130.1	2.31e-45	Defensin-like protein 1 [Source:UniProtKB/Swiss-Prot%3BAcc:Q9ZUL7]
BnaA03g36160D	S21_S-0841(5.60e-06); mr1169(2.17e-06); S21_L-4193(5.27e-06)	chrA03	17676203	17676858	-	GSBRNA2T00091937001	AT3G21230.1	4.97e-76	4-coumarate--CoA ligase 4 [Source:UniProtKB/Swiss-Prot%3BAcc:Q9LU36]
BnaA06g09210D	S21_S-0841(1.33e-06); S21-4731(5.92e-06); S21_L-3616(1.12e-08); S21-5246(2.75e-06); S21_S-3338(7.65e-09); S21-4140(1.35e-07); mr872(2.24e-06); S21-1286(3.40e-06); mr772(8.30e-08); mr1815(1.10e-05)	chrA06	4977841	4980878	-	GSBRNA2T00092315001	AT1G14380.3	0	IQ-domain 28 [Source:TAIR%3BAcc:AT1G14380]
BnaA08g29910D	S21_S-0841(1.38e-05); S21-0635(9.07e-07); S21_L-3616(2.47e-08); mr1169(1.34e-05); S21-1286(3.18e-07)	chrA08_random	1003957	1004505	+	GSBRNA2T00092902001	AT2G06520.1	7.21e-38	photosystem II subunit X [Source:TAIR%3BAcc:AT2G06520]
BnaA03g50740D	S21_S-0841(5.18e-06); S21-2226(2.89e-07); mr1421(8.21e-08); S21-1527(1.09e-05); S21_S-0305(1.03e-05); S21_L-2853(2.10e-07); S21-2486(1.35e-05); S21-5246(1.09e-06); S21_L-4407(3.50e-06); S21_S-3338(2.40e-08); mr1169(1.08e-07); S21-4497(2.09e-06); S21_L-4193(1.22e-07); S21_S-5484(9.32e-08)	chrA03	26340487	26342433	+	GSBRNA2T00092936001	AT4G33920.1	0	Probable protein phosphatase 2C 63 [Source:UniProtKB/Swiss-Prot%3BAcc:O81760]
BnaC03g61170D	S21_S-0841(2.11e-06); S21_S-4962(1.40e-06); S21-2856(4.58e-07); S21_L-3616(8.95e-08); S21-4140(9.69e-07); mr872(1.27e-07); mr772(2.45e-06); S21_L-0512(1.55e-06); S21-1134(1.91e-06)	chrC03	50146745	50149558	+	GSBRNA2T00093573001	AT4G37910.1	0	Heat shock 70 kDa protein 9%2C mitochondrial [Source:UniProtKB/Swiss-Prot%3BAcc:Q8GUM2]
BnaA05g14910D	S21_S-0841(8.02e-06); S21-2856(5.50e-06); S21_L-3616(6.08e-06); mr872(1.32e-05)	chrA05	9360211	9366907	-	GSBRNA2T00094057001	AT1G52360.1	0	Coatomer subunit beta'-2 [Source:UniProtKB/Swiss-Prot%3BAcc:Q9C827]
BnaC09g37260D	S21_S-0841(1.26e-05); S21_L-3616(7.18e-06); S21-4140(6.73e-06); mr872(3.78e-07); mr772(7.71e-06); S21-1134(1.29e-05)	chrC09	40599754	40601331	+	GSBRNA2T00094329001	AT5G20600.1	0	FUNCTIONS IN: molecular_function unknown%3B INVOLVED IN: rRNA processing%3B LOCATED IN: preribosome%2C small subunit precursor%3B EXPRESSED IN: 22 plant structures%3B EXPRESSED DURING: 13 growth stages%3B CONTAINS InterPro DOMAIN/s: Nucleolar%2C Nop52 (InterPro:I /.../01)%3B Has 543 Blast hits to 530 proteins in 201 species: Archae - 0%3B Bacteria - 10%3B Metazoa - 211%3B Fungi - 164%3B Plants - …
BnaC09g36820D	S21_S-0841(8.71e-06); mr1421(7.21e-06); S21_S-0305(4.67e-07); S21_L-3616(3.21e-06); mr2041(7.05e-06); S21-5246(2.99e-06); S21_L-4407(1.24e-06); S21_S-3338(6.78e-08); S21_L-1836(4.36e-06); S21-4140(2.43e-06); mr872(9.60e-07); S21-5460(4.94e-06); S21_S-5484(1.09e-05)	chrC09	40216577	40219862	+	GSBRNA2T00094398001	AT5G21060.2	0	Glyceraldehyde-3-phosphate dehydrogenase-like family protein [Source:TAIR%3BAcc:AT5G21060]
BnaA09g06030D	S21_S-0841(9.45e-06); mr1421(1.08e-05); S21_S-0305(9.70e-08); S21-2486(1.46e-06); S21_L-3616(3.80e-07); S21-5246(1.01e-05); S21_L-4407(6.66e-07); S21_L-1836(7.68e-07); mr872(8.74e-06); mr1169(1.34e-05); S21_S-5484(1.66e-06)	chrA09	2934067	2934842	+	GSBRNA2T00094657001	AT5G62360.1	1.86e-106	Plant invertase/pectin methylesterase inhibitor superfamily protein [Source:TAIR%3BAcc:AT5G62360]
BnaA09g05650D	S21_S-0841(3.16e-06); mr1421(2.59e-07); S21_S-0305(1.85e-06); S21-2486(1.34e-06); S21-2856(1.97e-06); S21_L-3616(3.15e-09); mr2041(3.49e-07); S21-5246(4.49e-06); S21_L-4407(5.54e-06); S21_S-3338(4.73e-06); S21_L-1836(1.12e-05); S21_S-5484(5.74e-07)	chrA09	2767979	2770043	+	GSBRNA2T00094701001	AT5G61240.1	0	Leucine-rich repeat (LRR) family protein [Source:TAIR%3BAcc:AT5G61240]
BnaA09g05380D	S21_S-0841(4.04e-07); mr1421(1.18e-08); S21-4887(3.65e-06); S21_S-0305(9.42e-09); wm0034(6.49e-06); S21-2486(9.70e-10); S21-0635(2.24e-11); S21-2856(1.85e-06); S21_L-3616(1.91e-10); mr2041(1.34e-07); S21-5246(3.62e-06); S21_L-4407(1.28e-07); S21_S-3338(3.85e-11); S21_L-1836(1.85e-06); S21-1286(3.23e-11); S21_S-5484(6.40e-07)	chrA09	2627359	2631215	+	GSBRNA2T00094730001	AT5G23300.1	0	Dihydroorotate dehydrogenase (quinone)%2C mitochondrial [Source:UniProtKB/Swiss-Prot%3BAcc:P32746]
BnaA08g04190D	S21_S-0841(1.45e-07); S21-2226(3.58e-07); mr1421(1.24e-05); S21_S-2485(3.29e-06); wm0034(3.15e-06); S21_L-2853(3.32e-07); S21-0635(6.68e-08); S21_L-3616(3.38e-09); S21-5246(1.23e-07); S21-3042(1.35e-05); S21-4140(2.87e-07); mr1169(1.82e-08); S21-4497(1.61e-06); S21-1286(6.02e-09); S21_L-4193(2.07e-07); S21-6053(4.34e-06)	chrA08	3526889	3528325	-	GSBRNA2T00095036001	AT1G45474.2	8.3e-161	photosystem I light harvesting complex gene 5 [Source:TAIR%3BAcc:AT1G45474]
BnaA08g04270D	S21_S-0841(4.03e-06); S21-2226(6.01e-06); mr1421(4.15e-06); S21_S-1308(7.19e-06); mr1169(7.21e-07); S21-4497(1.09e-05); S21_L-4193(4.33e-06); S21_S-5484(6.16e-07)	chrA08	3614219	3614903	+	GSBRNA2T00095044001	AT2G17890.1	7.7e-23	Calcium-dependent protein kinase 16 [Source:UniProtKB/Swiss-Prot%3BAcc:Q7XJR9]
BnaA08g04310D	S21_S-0841(3.78e-06); S21_S-2485(4.05e-06); wm0034(7.14e-06); S21-0635(1.24e-06); S21_L-3616(7.16e-08); S21-4140(9.54e-06); S21-1286(1.66e-08); mr772(4.23e-06)	chrA08	3664033	3665549	-	GSBRNA2T00095053001	AT1G48900.1	4.08e-71	Signal recognition particle 54 kDa protein 3 [Source:UniProtKB/Swiss-Prot%3BAcc:P49967]
BnaA05g10050D	S21_S-0841(8.28e-06); S21_L-3616(1.54e-06); S21-4140(8.22e-06); mr872(8.05e-06)	chrA05	5514945	5517549	+	GSBRNA2T00095247001	AT2G33530.1	0	Serine carboxypeptidase-like 46 [Source:UniProtKB/Swiss-Prot%3BAcc:Q8VY01]
BnaA06g15180D	S21_S-0841(8.43e-07); S21-4731(3.83e-08); S21-4770(8.13e-07); S21_S-4508(8.67e-09); S21_S-4962(3.40e-10); S21_S-0256(1.22e-08); S21-2856(3.14e-06); S21_L-4233(6.15e-08); S21_L-3616(3.28e-10); S21-4635(1.16e-06); mr1661(9.44e-07); S21-5246(7.18e-07); S21_L-4407(7.26e-06); S21_S-3338(1.73e-06); S21_L-1836(1.04e-06); S21-3042(8.07e-09); S21-5006(1.93e-07); S21-4140(2.07e-09); S21-5703(1.99e-06); mr8…	chrA06	8312098	8313578	-	GSBRNA2T00096220001	AT1G21460.1	4.55e-166	Bidirectional sugar transporter SWEET1 [Source:UniProtKB/Swiss-Prot%3BAcc:Q8L9J7]
BnaA08g29450D	S21_S-0841(8.10e-06); S21_S-0305(1.07e-06); wm0034(8.61e-06); S21-0635(1.10e-05); S21_L-3616(2.89e-09); S21-5246(6.80e-06); S21_L-4407(1.01e-07); S21_L-1836(1.84e-09); S21-1286(2.88e-06); S21-2893(1.12e-05)	chrA08_random	280356	281701	+	GSBRNA2T00097260001	AT4G14660.1	4.83e-117	DNA-directed RNA polymerase V subunit 7 [Source:UniProtKB/Swiss-Prot%3BAcc:A6QRA1]
BnaA07g20430D	S21_S-0841(1.23e-05); S21_S-4508(8.94e-06); S21_L-4233(1.79e-06); S21-4140(1.06e-07); mr1169(7.63e-06)	chrA07	16012589	16014883	+	GSBRNA2T00099220001	AT1G16470.2	7.04e-173
BnaA07g21710D	S21_S-0841(5.19e-06); S21_S-3338(1.34e-06)	chrA07	16771878	16772417	-	GSBRNA2T00099379001	AT1G75390.1	5.61e-96
BnaC07g44060D	S21_S-0841(3.99e-06); S21-2226(4.80e-06); S21-4770(1.73e-06); S21_S-0305(6.49e-06); S21_L-3616(2.33e-08); S21-4635(7.76e-08); S21_S-3338(8.21e-07); S21-4140(5.39e-06); mr1169(1.96e-06); S21_L-4193(1.00e-05)	chrC07	42793386	42795049	+	GSBRNA2T00099877001	AT4G33000.2	5.43e-150	Calcineurin B-like protein 10 [Source:UniProtKB/Swiss-Prot%3BAcc:Q7FRS8]
BnaC07g44500D	S21_S-0841(2.04e-06); S21_S-1721(1.05e-05); wm0034(2.07e-06); S21_S-4962(2.22e-06); S21-2856(1.07e-07); mr2041(6.47e-09); S21_S-3338(9.90e-07); S21-4140(1.54e-06); mr872(8.16e-10); S21_L-0512(1.97e-06); S21-1134(7.36e-06)	chrC07	43003039	43004675	-	GSBRNA2T00099927001	AT4G33780.1	8.83e-97	FUNCTIONS IN: molecular_function unknown%3B INVOLVED IN: biological_process unknown%3B LOCATED IN: chloroplast%3B EXPRESSED IN: 24 plant structures%3B EXPRESSED DURING: 15 growth stages%3B BEST Arabidopsis thaliana protein match is: short hypocotyl in white l /.../(TAIR:AT1G69935.1)%3B Has 40 Blast hits to 40 proteins in 10 species: Archae - 0%3B Bacteria - 0%3B Metazoa - 0%3B Fungi - 0%3B Plants…
BnaC07g47040D	S21_S-0841(7.30e-06); S21-4731(3.55e-08); S21_S-4508(2.87e-06); S21_S-4962(2.89e-07); S21-2856(3.72e-06); S21_L-3616(6.99e-07); S21-4635(8.85e-06); S21_L-4407(8.67e-06); S21_S-3338(4.11e-06); S21-3042(1.50e-06); S21-4140(1.27e-09); mr872(1.81e-08); mr772(2.31e-07); S21-1134(2.27e-07); S21_S-0992(1.22e-05)	chrC07	44485748	44487488	-	GSBRNA2T00100261001	AT2G21390.1	0	Coatomer subunit alpha-2 [Source:UniProtKB/Swiss-Prot%3BAcc:Q9SJT9]
BnaC07g47300D	S21_S-0841(4.18e-06); S21_L-3616(3.12e-09); S21-4635(1.64e-06); S21-5246(5.21e-06); S21_L-4407(4.02e-06); S21_L-1836(3.72e-06); S21-4140(5.88e-07); mr872(2.70e-06)	chrC07	44591928	44595165	+	GSBRNA2T00100301001	AT4G39240.1	3.63e-163	F-box/kelch-repeat protein At4g39240 [Source:UniProtKB/Swiss-Prot%3BAcc:Q9T031]
BnaC05g07590D	S21_S-0841(4.01e-06); S21_L-3616(6.61e-06)	chrC05	3828335	3830821	+	GSBRNA2T00100385001	AT1G10270.1	0	Pentatricopeptide repeat-containing protein At1g10270 [Source:UniProtKB/Swiss-Prot%3BAcc:Q9SY69]
BnaC05g07300D	S21_S-0841(4.64e-06); S21-2856(4.46e-07); S21_L-3616(5.18e-06); S21_S-3338(6.66e-07); S21-4140(1.87e-06); mr872(7.69e-07); S21_L-0512(2.77e-06); S21-1134(9.38e-06)	chrC05	3649551	3651431	-	GSBRNA2T00100423001	AT1G09820.1	0	Pentatricopeptide repeat-containing protein At1g09820 [Source:UniProtKB/Swiss-Prot%3BAcc:O04504]
BnaC09g16120D	S21_S-0841(1.22e-06); S21-0694(6.83e-06); S21-2856(7.31e-06); S21_L-3616(1.05e-06); S21_L-1836(6.80e-06); mr872(1.19e-05); S21_L-0512(6.96e-06)	chrC09	13064215	13065440	+	GSBRNA2T00100890001
BnaC09g16100D	S21_S-0841(3.16e-06); S21-0694(1.02e-08); S21_L-3616(5.38e-07); S21_L-1836(3.51e-07); S21-4360(1.92e-07); S21_L-0512(1.23e-05); S21-4031(1.02e-06); S21_S-5484(3.95e-06)	chrC09	13062534	13063178	+	GSBRNA2T00100892001	AT5G11020.1	2.45e-27	Protein kinase superfamily protein [Source:TAIR%3BAcc:AT5G11020]
BnaC04g28460D	S21_S-0841(7.63e-06); S21-4731(3.12e-08); S21_L-5503(1.41e-08); S21_S-4962(5.37e-09); S21_S-0256(2.62e-07); S21-3042(5.42e-06); S21-4140(3.22e-09); mr772(4.11e-07); S21-0743(6.92e-07); S21-1134(1.41e-05); S21_S-0992(6.65e-06)	chrC04	29841177	29850074	-	GSBRNA2T00100978001
BnaC04g27690D	S21_S-0841(5.93e-06); S21-2486(1.34e-07); mr2041(6.48e-06); S21_S-3338(4.65e-06)	chrC04	28936720	28936857	-	GSBRNA2T00101112001	AT1G23790.1	1.52e-17	Plant protein of unknown function (DUF936) [Source:TAIR%3BAcc:AT1G23790]
BnaC03g24900D	S21_S-0841(6.20e-06); S21_L-4233(1.25e-06); S21_S-3338(1.40e-05); S21-4140(1.82e-06); mr772(1.40e-05); S21_S-0992(7.23e-06)	chrC03	13982858	13983547	+	GSBRNA2T00101480001	AT2G44670.1	9.78e-53	Protein of unknown function (DUF581) [Source:TAIR%3BAcc:AT2G44670]
BnaC03g25090D	S21_S-0841(9.15e-06); S21_L-3616(1.22e-07)	chrC03	14097165	14102407	-	GSBRNA2T00101507001	AT2G40360.1	0	Transducin/WD40 repeat-like superfamily protein [Source:TAIR%3BAcc:AT2G40360]
BnaA08g21980D	S21_S-0841(5.30e-07); S21_S-0305(4.19e-06); S21_L-3616(4.46e-08); S21_S-3338(1.15e-05); S21-4140(8.22e-06)	chrA08	16124533	16127428	+	GSBRNA2T00102861001	AT1G19630.1	0	cytochrome P450%2C family 722%2C subfamily A%2C polypeptide 1 [Source:TAIR%3BAcc:AT1G19630]
BnaC06g33440D	S21_S-0841(1.06e-05); S21-4731(2.95e-07); S21_S-0256(1.59e-06); S21_L-4233(5.77e-07); S21_L-3352(1.16e-06); S21-1134(6.94e-06); S21_S-0992(6.23e-06)	chrC06	33354596	33356643	+	GSBRNA2T00103313001	AT1G72290.1	2.81e-16	Kunitz family trypsin and protease inhibitor protein [Source:TAIR%3BAcc:AT1G72290]
BnaC08g13010D	S21_S-0841(1.33e-06); S21_L-3616(2.16e-07); S21_S-3338(9.96e-06); S21-4140(3.59e-07); mr1169(3.76e-06); mr772(5.87e-06); S21_S-5484(5.38e-06)	chrC08	18068901	18070949	+	GSBRNA2T00104589001	AT4G28350.1	0	Concanavalin A-like lectin protein kinase family protein [Source:TAIR%3BAcc:AT4G28350]
BnaA05g24070D	S21_S-0841(1.16e-05)	chrA05	18127275	18128633	+	GSBRNA2T00104907001	AT3G15480.1	5.16e-111	Protein of unknown function (DUF1218) [Source:TAIR%3BAcc:AT3G15480]
BnaC07g09130D	S21_S-0841(3.76e-06); S21-4731(2.57e-07); S21_S-4962(2.38e-07); S21_S-0256(5.48e-07); S21-2856(8.75e-06); S21-4635(1.82e-07); mr2041(2.88e-06); mr176(8.66e-06); S21_S-3338(1.23e-08); S21-3042(3.38e-06); S21-4140(1.06e-09); S21-5703(7.47e-07); mr872(5.95e-09); mr772(3.22e-07); S21-1134(8.22e-07); mr1815(3.87e-06); S21_S-0992(1.03e-07)	chrC07	14375216	14375614	-	GSBRNA2T00105627001	AT2G18110.1	3.62e-21
BnaA06g17450D	S21_S-0841(1.38e-05); mr872(9.56e-06); mr1815(8.40e-06)	chrA06	9941173	9941847	+	GSBRNA2T00107187001	AT3G47410.1	6.46e-46	unknown protein%3B BEST Arabidopsis thaliana protein match is: unknown protein (TAIR:AT5G62400.1)%3B Has 9 Blast hits to 9 proteins in 3 species: Archae - 0%3B Bacteria - 0%3B Metazoa - 0%3B Fungi - 0%3B Plants - 9%3B Viruses - 0%3B Other Eukaryotes - 0 (source: NC /.../nk). [Source:TAIR%3BAcc:AT3G47410]
BnaA06g17850D	S21_S-0841(8.71e-06); S21-2856(9.84e-06); S21-4635(6.74e-07); mr2041(9.13e-06); mr1169(6.96e-06); S21_L-0512(1.19e-05); S21_L-4193(8.40e-06); S21_S-5484(1.27e-05)	chrA06	10175763	10177975	+	GSBRNA2T00107239001	AT3G46830.1	1.62e-156	Ras-related protein RABA2c [Source:UniProtKB/Swiss-Prot%3BAcc:Q96283]
BnaA06g18100D	S21_S-0841(1.07e-06); S21-4731(1.37e-05); S21_L-5503(3.07e-07); S21_S-4962(9.67e-06); S21_S-0256(9.00e-06); S21-4140(2.44e-08); mr772(1.61e-07); S21-0743(9.80e-06); S21-1134(2.42e-06); mr1815(1.06e-06)	chrA06	10346781	10347254	+	GSBRNA2T00107271001	AT1G53540.1	2.41e-102
BnaA06g18130D	S21_S-0841(2.14e-06); S21-4770(8.41e-06); S21_L-3616(6.21e-06); S21-4635(4.05e-07)	chrA06	10354460	10356332	-	GSBRNA2T00107274001	AT3G46200.1	0	Nudix hydrolase 9 [Source:UniProtKB/Swiss-Prot%3BAcc:Q8VYR2]
BnaA06g18250D	S21_S-0841(2.60e-06); wm0034(5.32e-06); S21_L-3616(1.39e-06); mr2041(2.17e-06); mr872(4.08e-06); S21_L-0512(1.45e-06)	chrA06	10480698	10481111	+	GSBRNA2T00107292001	AT3G45980.1	8.09e-77	Histone H2B.6 [Source:UniProtKB/Swiss-Prot%3BAcc:O23629]
BnaC04g34020D	S21_S-0841(1.14e-05); S21_L-3616(7.09e-06); S21-4140(4.22e-06)	chrC04	35514410	35516753	-	GSBRNA2T00108159001	AT2G24200.2	2.01e-156	Leucine aminopeptidase 1 [Source:UniProtKB/Swiss-Prot%3BAcc:P30184]
BnaC04g34350D	S21_S-0841(1.16e-05); S21-4731(6.10e-07); S21_S-4508(3.70e-06); S21_S-0999(8.45e-08); S21_L-4233(1.89e-07); mr1661(1.26e-05); S21-5246(9.76e-06); S21_S-3338(6.36e-06); mr1169(6.43e-07); S21_L-4193(5.02e-06); mr1815(6.74e-08)	chrC04	35963901	35965350	+	GSBRNA2T00108230001
BnaC09g28090D	S21_S-0841(1.09e-05); S21_L-5503(2.99e-06); S21-4140(1.07e-06); mr772(5.11e-06)	chrC09	30212871	30214798	+	GSBRNA2T00108702001	AT5G51740.1	0	Peptidase family M48 family protein [Source:TAIR%3BAcc:AT5G51740]
BnaC08g22800D	S21_S-0841(4.91e-06); S21-2856(4.96e-06); S21_L-3616(2.20e-08); S21-4140(4.18e-06); mr872(8.58e-07); mr772(3.19e-06)	chrC08	25324567	25326801	+	GSBRNA2T00109323001	AT3G51390.1	0	Protein S-acyltransferase 10 [Source:UniProtKB/Swiss-Prot%3BAcc:Q7XA86]
BnaC08g22790D	S21_S-0841(5.28e-07); S21-4731(6.66e-07); S21-4770(3.85e-06); S21_S-0256(2.62e-06); S21_L-3616(9.61e-06); S21-4635(8.44e-06); mr2041(9.97e-07); mr176(1.63e-06); S21_S-3338(5.81e-07); S21-4140(1.01e-08); mr872(2.26e-08); mr772(1.75e-08); S21_L-0512(2.37e-06); S21-1134(3.40e-06); mr1815(7.80e-06)	chrC08	25312567	25313513	-	GSBRNA2T00109328001	AT3G51380.1	2.73e-54	IQ-domain 20 [Source:TAIR%3BAcc:AT3G51380]
BnaA06g20950D	S21_S-0841(8.62e-07); S21-0453(2.10e-07); S21-4770(1.17e-05); wm0034(9.48e-06); mr2041(2.02e-06); S21-3042(3.25e-06); S21-4140(9.71e-06); mr872(2.62e-07); mr772(1.00e-05); S21_L-0512(8.45e-07); S21-1134(1.73e-06)	chrA06	14542306	14544594	-	GSBRNA2T00109723001	AT3G49250.1	0	Protein DEFECTIVE IN MERISTEM SILENCING 3 [Source:UniProtKB/Swiss-Prot%3BAcc:Q94A79]
BnaC07g14020D	S21_S-0841(1.39e-05); S21-0694(8.97e-07); mr1169(1.98e-06); S21_L-4193(1.49e-06)	chrC07	19778704	19780992	+	GSBRNA2T00110069001
BnaC03g36450D	S21_S-0841(1.37e-05); mr872(1.38e-05); mr1169(7.71e-07); S21-4497(1.28e-05); S21_L-4193(2.63e-06)	chrC03	22025862	22026499	+	GSBRNA2T00110489001	AT3G08650.1	1.28e-80
BnaC03g37500D	S21_S-0841(4.03e-06); S21_L-2853(1.57e-06); S21_L-4407(1.31e-05); S21_S-3338(5.10e-07); S21_L-1836(4.02e-06); mr1169(1.78e-07); S21_L-4193(7.51e-08)	chrC03	22978602	22980279	+	GSBRNA2T00110647001	AT3G12290.1	0	Bifunctional protein FolD 2 [Source:UniProtKB/Swiss-Prot%3BAcc:Q9LHH7]
BnaA03g28670D	S21_S-0841(2.35e-06); S21_L-3616(3.09e-08)	chrA03	13978150	13982039	-	GSBRNA2T00111942001	AT3G04610.1	0	Flowering locus K homology domain [Source:UniProtKB/Swiss-Prot%3BAcc:Q9SR13]
BnaA03g28120D	S21_S-0841(2.39e-07); S21_L-4233(2.30e-07); S21-4140(5.31e-07)	chrA03	13746208	13747440	-	GSBRNA2T00112016001	AT3G02800.1	2.42e-132	Tyrosine phosphatase family protein [Source:TAIR%3BAcc:AT3G02800]
BnaC04g31040D	S21_S-0841(9.39e-06); S21-4731(1.29e-06); S21-4770(2.26e-06); S21_S-4508(1.40e-05); S21_S-0999(1.25e-05); S21_S-4962(4.35e-08); S21_S-0256(2.73e-06); S21_L-4233(4.47e-06); S21_L-3616(2.22e-06); S21-4635(9.14e-06); S21_L-1836(6.14e-06); S21-3042(8.40e-07); S21-4140(9.09e-11); S21-5703(5.20e-06); mr872(1.09e-06); mr772(2.45e-08); S21_L-0512(1.01e-06); S21-1134(5.72e-07); mr1815(5.27e-06)	chrC04	32940146	32941654	+	GSBRNA2T00112707001	AT5G38630.1	3.19e-155	Probable transmembrane ascorbate ferrireductase 2 [Source:UniProtKB/Swiss-Prot%3BAcc:Q9SWS1]
BnaA03g40240D	S21_S-0841(7.14e-06); S21-2226(8.07e-06); mr1421(1.04e-07); S21_L-2853(4.86e-07); S21-2486(6.03e-06); S21-0635(8.36e-06); S21_L-3616(8.73e-06); S21-5246(7.91e-07); S21_S-3338(5.46e-06); mr1169(1.20e-06); S21_L-4193(6.15e-06); S21_S-5484(4.66e-07)	chrA03	20115918	20118394	-	GSBRNA2T00113540001	AT3G29410.1	0	Terpenoid synthase 25 [Source:UniProtKB/Swiss-Prot%3BAcc:Q9LIA1]
BnaA03g39170D	S21_S-0841(9.89e-06); S21_L-3616(4.11e-07); S21-4635(4.88e-06); S21_S-3338(8.56e-07); mr872(4.58e-06)	chrA03	19521747	19525177	-	GSBRNA2T00113671001	AT4G34950.1	0	Major facilitator superfamily protein [Source:TAIR%3BAcc:AT4G34950]
BnaA09g26050D	S21_S-0841(7.16e-06); wm0034(4.28e-06); S21-2856(1.51e-06); S21_L-3616(3.95e-07); mr2041(2.30e-06); S21_S-3338(1.22e-06); S21_L-1836(1.17e-05); S21-4140(2.85e-06); mr872(3.48e-06); S21_L-0512(9.21e-06)	chrA09	19171300	19175944	+	GSBRNA2T00113748001	AT1G30490.1	0	Homeobox-leucine zipper protein ATHB-9 [Source:UniProtKB/Swiss-Prot%3BAcc:O04292]
BnaA08g00950D	S21_S-0841(1.34e-05); S21-4140(3.61e-06)	chrA08	645830	646769	+	GSBRNA2T00114126001	AT1G54050.1	6.82e-81	17.4 kDa class III heat shock protein [Source:UniProtKB/Swiss-Prot%3BAcc:Q9SYG1]
BnaA04g09080D	S21_S-0841(7.01e-06); S21-4770(3.35e-06); mr2041(7.88e-06)	chrA04	8151519	8151884	-	GSBRNA2T00114367001	AT5G39240.1	1.05e-40	unknown protein%3B BEST Arabidopsis thaliana protein match is: unknown protein (TAIR:AT3G29370.1)%3B Has 15 Blast hits to 15 proteins in 4 species: Archae - 0%3B Bacteria - 0%3B Metazoa - 0%3B Fungi - 0%3B Plants - 15%3B Viruses - 0%3B Other Eukaryotes - 0 (source: /.../BLink). [Source:TAIR%3BAcc:AT5G39240]
BnaC02g10720D	S21_S-0841(2.07e-11); S21-0453(1.09e-06); S21-4731(2.08e-07); S21-4770(1.34e-09); wm0034(2.15e-08); S21_L-5503(5.11e-06); S21_S-4962(2.95e-08); S21_S-0256(5.59e-07); S21-2486(2.16e-06); S21-2856(3.18e-08); S21_L-4233(8.81e-07); S21_L-3616(4.02e-07); mr2041(4.90e-10); mr176(3.17e-07); S21-5246(6.56e-06); S21_S-3338(5.97e-13); S21-3042(1.01e-09); S21-4140(4.38e-11); S21-5703(4.96e-10); mr872(2.21e-…	chrC02	6239822	6242747	+	GSBRNA2T00114994001	AT5G58400.1	9.14e-169
BnaC04g25660D	S21_S-0841(8.68e-06); S21-4731(1.70e-09); S21_S-4508(1.83e-06); S21_L-5503(2.19e-06); S21_S-4962(2.47e-11); S21_S-0256(6.95e-08); S21_L-4233(1.82e-06); mr176(1.35e-05); S21_S-3338(2.67e-06); S21-3042(3.24e-08); S21-4140(3.06e-12); S21-5703(2.27e-06); mr872(1.28e-07); mr772(3.28e-06); S21_S-1142(2.45e-07); S21_L-3352(8.56e-07); S21-0743(1.24e-05); S21-1134(6.78e-08); S21_S-0992(2.49e-08)	chrC04	26787803	26793738	+	GSBRNA2T00115182001	AT3G55310.1	1.65e-112	NAD(P)-binding Rossmann-fold superfamily protein [Source:TAIR%3BAcc:AT3G55310]
BnaC06g08290D	S21_S-0841(1.05e-06); S21-4140(5.65e-06); mr872(5.56e-06); mr1169(6.32e-06); S21-1134(1.38e-05)	chrC06	9156024	9160364	-	GSBRNA2T00115572001	AT1G34550.1	0	Protein of unknown function (DUF616) [Source:TAIR%3BAcc:AT1G34550]
BnaC09g19910D	S21_S-0841(4.86e-06); S21-0635(5.96e-06); S21-2856(6.57e-06); S21_L-3616(3.21e-10); S21_S-3338(9.84e-07); S21-4140(2.75e-06); mr872(1.84e-07); S21-1286(2.72e-07); mr772(1.19e-07)	chrC09	17001641	17009179	+	GSBRNA2T00115612001	AT5G47020.1	0	unknown protein%3B FUNCTIONS IN: molecular_function unknown%3B INVOLVED IN: biological_process unknown%3B LOCATED IN: endomembrane system%3B EXPRESSED IN: 23 plant structures%3B EXPRESSED DURING: 13 growth stages%3B BEST Arabidopsis thaliana protein match is: u /.../ protein (TAIR:AT5G11700.2)%3B Has 1807 Blast hits to 1807 proteins in 277 species: Archae - 0%3B Bacteria - 0%3B Metazoa - 736%3B F…
BnaC03g68510D	S21_S-0841(2.25e-06); S21-4770(4.45e-06); S21_S-4962(5.97e-07); S21-3042(9.96e-06); S21-4140(1.31e-07); mr872(5.96e-07); mr772(6.79e-07); S21_L-0512(2.50e-06); S21-1134(6.08e-06)	chrC03	58177829	58179500	+	GSBRNA2T00116335001	AT1G50170.1	5.25e-125	sirohydrochlorin ferrochelatase B [Source:TAIR%3BAcc:AT1G50170]
BnaA02g15600D	S21_S-0841(6.11e-07); wm0034(3.70e-06); S21-0635(1.56e-06); S21_L-3616(3.77e-08); S21_L-4407(7.75e-06); S21_L-1836(1.48e-07); S21-3042(1.18e-05); mr872(1.84e-07); mr1169(1.03e-06); S21-1286(7.52e-07); S21_L-4193(1.91e-06); S21-2893(4.34e-06)	chrA02	9015751	9019956	+	GSBRNA2T00116471001	AT5G41690.1	3.89e-158	RNA-binding (RRM/RBD/RNP motifs) family protein [Source:TAIR%3BAcc:AT5G41690]
BnaA05g07130D	S21_S-0841(1.01e-05); S21_S-4962(1.33e-05); S21-5246(2.76e-06); S21_S-3338(1.07e-06); S21-3042(2.85e-06); S21-4140(1.95e-07); mr872(9.44e-08); S21_L-0512(6.56e-06)	chrA05	3846163	3847209	-	GSBRNA2T00116975001	AT2G37380.1	8.75e-107	Probable membrane-associated kinase regulator 3 [Source:UniProtKB/Swiss-Prot%3BAcc:Q9ZUS8]
BnaC02g41040D	S21_S-0841(1.74e-06); S21-2226(8.30e-06); mr1421(1.51e-07); S21_S-4508(1.54e-09); S21_S-0305(1.05e-05); S21_S-0999(4.22e-06); S21_L-2853(2.28e-06); S21-2486(4.77e-06); mr1661(5.69e-07); S21-5246(1.10e-11); S21_L-4407(7.40e-11); S21_S-3338(1.87e-07); S21_L-1836(1.20e-08); S21-3042(9.59e-06); S21-5006(3.72e-07); S21-4140(8.91e-06); mr1169(2.88e-08); S21-4497(6.15e-06); S21-2905(1.38e-05); S21_S-291…	chrC02	44033802	44040179	+	GSBRNA2T00120290001	AT5G24810.1	0	ABC1 family protein [Source:TAIR%3BAcc:AT5G24810]
BnaC02g41070D	S21_S-0841(3.03e-06); S21_S-4508(4.90e-08); S21_L-3616(7.39e-06); S21-5246(2.48e-09); S21_L-4407(7.21e-09); S21_S-3338(7.82e-07); S21_L-1836(1.45e-06); S21-3042(2.49e-07); S21-4140(3.53e-07); mr1169(7.38e-07); S21_L-4193(2.19e-06)	chrC02	44057707	44059976	+	GSBRNA2T00120293001	AT5G24760.1	0	Alcohol dehydrogenase-like 6 [Source:UniProtKB/Swiss-Prot%3BAcc:Q8LEB2]
BnaC02g41180D	S21_S-0841(5.28e-06); mr1421(5.56e-07); S21_S-4508(4.55e-06); S21-2486(1.36e-06); mr2090(6.38e-06); S21-5246(6.44e-10); S21_L-4407(2.41e-06); S21_S-3338(5.52e-06); S21_L-1836(1.61e-07); mr1169(3.85e-06); S21_L-4193(6.61e-06); S21_S-5484(4.84e-06)	chrC02	44103651	44105670	+	GSBRNA2T00120311001	AT5G24580.1	7.16e-141	Heavy metal transport/detoxification superfamily protein [Source:TAIR%3BAcc:AT5G24580]
BnaA02g32660D	S21_S-0841(5.41e-06); S21-2226(2.91e-06); mr1421(1.14e-08); S21_S-4508(1.12e-05); S21_S-0999(1.47e-06); S21_L-2853(1.24e-06); S21-5246(3.64e-09); S21-2077(2.56e-06); mr1169(6.48e-08); S21-4497(4.33e-06); S21_S-2912(1.58e-07); S21_L-4193(7.45e-08); S21_S-5484(7.76e-09); S21-6053(1.09e-06)	chrA02	23474536	23476302	-	GSBRNA2T00120329001	AT1G59620.1	0	Disease resistance protein (CC-NBS-LRR class) family [Source:TAIR%3BAcc:AT1G59620]
BnaC08g20940D	S21_S-0841(1.23e-05); S21_L-3616(1.95e-06)	chrC08	23527738	23532022	+	GSBRNA2T00121724001	AT3G49260.2	0	IQ-domain 21 [Source:TAIR%3BAcc:AT3G49260]
BnaA09g36460D	S21_S-0841(1.07e-06); S21-4770(5.84e-07); S21-2486(4.78e-06); S21-2856(1.13e-06); mr2041(2.55e-08); S21-5246(2.03e-07); S21_S-3338(4.16e-07); S21-3042(3.69e-06); S21-4140(9.87e-07); S21-5703(1.03e-05); S21-5460(1.54e-06); S21_S-2912(1.02e-05); S21-1134(6.21e-06); mr1815(9.92e-07)	chrA09	26367999	26369411	+	GSBRNA2T00122018001	AT3G57090.1	2.8e-106	Mitochondrial fission 1 protein A [Source:UniProtKB/Swiss-Prot%3BAcc:Q9M1J1]
BnaC06g11520D	S21_S-0841(9.79e-07); S21-4140(8.69e-06)	chrC06	13375037	13377277	-	GSBRNA2T00122589001	AT4G14965.1	1.07e-167	Membrane-associated progesterone-binding protein 4 [Source:UniProtKB/Swiss-Prot%3BAcc:Q2HIW2]
BnaA10g04280D	S21_S-0841(7.30e-06); S21-4140(4.21e-08); mr872(9.08e-06); mr772(7.70e-09); S21-1134(3.28e-06)	chrA10	2266887	2267349	-	GSBRNA2T00122811001
BnaA10g05310D	S21_S-0841(1.01e-05); S21_S-4508(6.62e-07); S21_S-0305(5.15e-09); S21-5246(1.29e-05); S21-3131(8.03e-06); S21_L-4407(4.51e-07); S21_L-1836(5.82e-07); mr872(1.45e-06); mr1169(7.58e-06); S21_S-1142(4.01e-07); S21_S-5484(4.26e-06)	chrA10	3053221	3054754	-	GSBRNA2T00122964001	AT1G47230.1	0	Cyclin-A3-4 [Source:UniProtKB/Swiss-Prot%3BAcc:Q3ECW2]
BnaC04g19280D	S21_S-0841(9.81e-06); S21-2077(7.77e-06); mr872(9.86e-06)	chrC04	19731155	19732963	+	GSBRNA2T00124037001	AT1G62085.1	2.8e-178	Mitochondrial transcription termination factor family protein [Source:TAIR%3BAcc:AT1G62085]
BnaA08g11340D	S21_S-0841(9.57e-07); S21-2226(3.85e-07); S21_S-2485(5.80e-06); S21_L-3616(2.71e-07); S21-4140(1.09e-05); S21-4497(1.52e-06); S21_S-5484(2.81e-06)	chrA08	10300929	10304240	-	GSBRNA2T00126624001	AT3G42050.1	0	V-type proton ATPase subunit H [Source:UniProtKB/Swiss-Prot%3BAcc:Q9LX65]
BnaA08g11170D	S21_S-0841(8.34e-06); S21-2226(9.53e-06); mr1421(1.30e-05); S21_L-3616(1.70e-09); S21_S-3338(8.97e-06); mr872(7.56e-06); mr1169(1.29e-06); S21_L-4193(4.60e-06); S21_S-5484(2.20e-07)	chrA08	10203309	10208410	-	GSBRNA2T00126647001	AT4G34450.1	0	Coatomer subunit gamma [Source:UniProtKB/Swiss-Prot%3BAcc:Q0WW26]
BnaA08g11130D	S21_S-0841(1.02e-06); mr1421(3.77e-06); S21_L-2853(9.49e-06); S21_L-3616(1.63e-06); S21_S-3338(8.16e-06); S21-4140(8.28e-06); mr1169(1.27e-06); S21-1286(4.33e-06); S21_L-4193(3.69e-06); S21_S-5484(2.30e-06)	chrA08	10187701	10189221	-	GSBRNA2T00126652001	AT4G34520.1	0	3-ketoacyl-CoA synthase 18 [Source:UniProtKB/Swiss-Prot%3BAcc:Q38860]
BnaA08g11050D	S21_S-0841(2.03e-08); S21-2226(2.41e-10); mr1421(4.21e-09); S21-4770(2.86e-06); S21-1527(1.32e-06); S21_S-0305(1.19e-07); S21_L-2853(2.34e-08); S21-2486(1.91e-06); S21-0635(8.05e-06); S21_L-3616(2.26e-14); S21-4635(2.12e-08); mr2041(6.87e-07); S21-5246(4.01e-09); S21-3131(6.39e-06); S21_L-4407(1.55e-08); S21_S-3338(4.96e-10); S21_L-1836(4.29e-06); S21-4140(5.21e-08); mr872(1.23e-07); mr1169(1.70e…	chrA08	10146816	10149400	+	GSBRNA2T00126662001	AT4G34660.1	0	SH3 domain-containing protein [Source:TAIR%3BAcc:AT4G34660]
BnaA08g10900D	S21_S-0841(3.10e-09); S21-2226(2.42e-12); mr1421(9.31e-11); S21-1527(2.19e-08); S21_S-0305(7.65e-06); wm0034(3.93e-06); S21_L-2853(5.55e-10); S21-0635(3.14e-07); S21_L-3616(4.07e-15); S21-4635(1.00e-05); mr2041(9.85e-07); S21-5246(1.28e-09); S21_L-4407(2.72e-07); S21_S-3338(1.10e-07); S21-4140(1.34e-07); mr1169(6.80e-12); S21-4497(1.02e-10); S21-1286(7.86e-08); S21-4360(2.29e-08); mr772(1.97e-06)…	chrA08	10073465	10074696	-	GSBRNA2T00126678001
BnaA08g10700D	S21_S-0841(5.09e-08); S21-2226(2.08e-07); mr1421(3.72e-07); S21-4770(6.61e-07); S21_S-0305(1.93e-07); wm0034(4.93e-07); S21_L-2853(7.32e-06); S21-2486(1.95e-07); S21-2856(3.56e-07); S21_L-3616(8.69e-15); mr2041(5.74e-07); S21-5246(3.98e-09); S21_L-4407(6.73e-09); S21_S-3338(1.21e-06); S21_L-1836(3.84e-08); S21-3042(4.24e-06); S21-4140(1.65e-08); mr872(3.35e-09); mr1169(9.30e-08); S21-4497(6.04e-0…	chrA08	9916611	9918746	+	GSBRNA2T00126705001	AT4G35260.1	0	Isocitrate dehydrogenase [NAD] regulatory subunit 1%2C mitochondrial [Source:UniProtKB/Swiss-Prot%3BAcc:Q8LFC0]
BnaA08g10230D	S21_S-0841(1.25e-05); mr1421(1.08e-05); S21_S-0305(1.13e-05); wm0034(1.19e-05); S21_L-3616(3.75e-12); S21-5246(7.51e-07); S21_L-4407(3.84e-06); S21_L-1836(9.72e-07); S21-4140(6.33e-06); mr872(7.32e-06); S21-1286(1.11e-05); mr772(1.71e-06); S21_S-5484(4.69e-07)	chrA08	9530370	9532457	+	GSBRNA2T00126766001	AT4G12590.1	6.73e-177	Protein of unknown function DUF106%2C transmembrane [Source:TAIR%3BAcc:AT4G12590]
BnaA08g10170D	S21_S-0841(2.40e-07); S21-2226(8.73e-08); mr1421(6.47e-08); mr1170(1.09e-05); S21_S-0305(3.22e-06); wm0034(2.95e-07); S21_L-2853(1.19e-05); S21-0635(1.64e-10); S21_L-3616(3.20e-14); mr2041(1.07e-06); S21-5246(1.91e-09); S21_L-4407(5.10e-06); S21_S-3338(1.69e-08); S21_L-1836(2.78e-06); mr1169(2.32e-06); S21_L-4776(9.08e-07); S21-4497(6.32e-06); S21-1286(4.47e-12); mr772(4.44e-06); S21_S-2294(1.05e…	chrA08	9513508	9515151	-	GSBRNA2T00126773001	AT4G22220.1	4.97e-113	Iron-sulfur cluster assembly protein 1 [Source:UniProtKB/Swiss-Prot%3BAcc:O49627]
BnaA08g10050D	S21_S-0841(3.90e-06); mr1421(1.67e-06); wm0034(2.15e-06); S21-0635(9.90e-11); S21_L-3616(5.85e-14); S21-5246(1.63e-06); S21_S-3338(1.06e-06); S21_L-4776(1.28e-06); S21-1286(1.61e-12); mr772(4.36e-06); S21_S-5484(6.60e-07)	chrA08	9420664	9425375	+	GSBRNA2T00126789001	AT4G21865.1	4.47e-64	unknown protein%3B Has 11 Blast hits to 11 proteins in 4 species: Archae - 0%3B Bacteria - 0%3B Metazoa - 0%3B Fungi - 0%3B Plants - 11%3B Viruses - 0%3B Other Eukaryotes - 0 (source: NCBI BLink). [Source:TAIR%3BAcc:AT4G21865]
BnaA08g09970D	S21_S-0841(8.98e-08); wm0034(3.54e-08); S21-2486(7.50e-07); S21-0635(2.30e-07); S21-2856(3.45e-08); S21_L-3616(3.66e-13); mr2041(3.40e-08); S21-5246(2.39e-06); S21_S-3338(2.64e-07); S21-4140(1.48e-07); mr872(3.37e-08); S21_L-4776(1.31e-05); S21-1286(1.67e-09); mr772(1.86e-08); S21-1134(1.05e-05)	chrA08	9363569	9365405	-	GSBRNA2T00126802001	AT4G20960.1	0	Riboflavin biosynthesis protein PYRD%2C chloroplastic [Source:UniProtKB/Swiss-Prot%3BAcc:Q8GWP5]
BnaA08g09790D	S21_S-0841(1.14e-06); mr1421(3.95e-06); S21_S-1308(1.29e-05); S21_S-0305(2.36e-06); wm0034(1.41e-05); S21_L-2853(5.28e-06); S21-0635(5.05e-08); S21_L-3616(1.84e-09); S21-4635(1.45e-06); S21-5246(5.18e-09); S21_L-4407(4.42e-08); S21_S-3338(3.19e-06); S21_L-1836(1.76e-07); mr1169(4.31e-07); S21-1286(2.20e-09); S21_L-4193(2.38e-06); S21_S-5484(2.80e-06)	chrA08	9273544	9276065	-	GSBRNA2T00126825001	AT4G21160.4	0	ADP-ribosylation factor GTPase-activating protein AGD12 [Source:UniProtKB/Swiss-Prot%3BAcc:Q9FVJ3]
BnaA08g09620D	S21_S-0841(4.31e-07); wm0034(6.61e-06); S21-2856(6.47e-06); S21_L-3616(3.45e-11); mr2041(6.06e-06); S21_S-3338(4.05e-07); S21-4140(2.09e-06); mr872(8.15e-07); S21-1286(1.35e-05); mr772(2.01e-06)	chrA08	9157402	9161987	-	GSBRNA2T00126844001	AT4G21670.1	0	RNA polymerase II C-terminal domain phosphatase-like 1 [Source:UniProtKB/Swiss-Prot%3BAcc:Q5YDB6]
BnaA08g09060D	S21_S-0841(2.85e-07); S21-2226(2.60e-07); mr1421(3.02e-06); S21_L-2853(1.09e-05); S21_L-3616(9.41e-08); S21_S-3338(2.31e-07); mr1169(4.14e-07); S21-4497(2.05e-07); S21-1286(3.83e-06); S21_L-4193(3.81e-06); S21_S-5484(2.73e-06)	chrA08	8725436	8729353	-	GSBRNA2T00126913001	AT4G19120.2	0	Probable methyltransferase PMT21 [Source:UniProtKB/Swiss-Prot%3BAcc:Q94II3]
BnaA08g09030D	S21_S-0841(1.67e-08); S21-2226(7.67e-08); mr1421(1.15e-06); S21_L-2853(1.70e-08); S21-0635(3.66e-06); S21_L-3616(1.25e-11); S21-4635(8.02e-06); S21_L-4407(2.97e-06); S21_S-3338(5.23e-06); mr1169(2.17e-10); S21-4497(1.99e-07); S21-1286(2.23e-07); mr772(1.33e-05); S21_L-4193(1.99e-09); S21_S-5484(8.44e-08)	chrA08	8711350	8714200	-	GSBRNA2T00126919001	AT4G19110.2	0
BnaA08g08980D	S21_S-0841(3.12e-06); S21-2226(1.07e-05); mr1421(9.03e-07); S21-4770(6.83e-06); S21_S-0305(2.93e-06); S21_L-2853(7.38e-06); S21-2486(4.45e-07); S21_L-3616(8.54e-10); S21-5246(3.75e-07); S21_L-4407(2.02e-08); S21_L-1836(3.77e-07); S21-4140(7.57e-06); mr1169(5.31e-07); S21_L-4193(1.54e-06); S21_S-5484(3.33e-07)	chrA08	8701197	8703258	-	GSBRNA2T00126924001	AT4G19006.1	0	26S proteasome non-ATPase regulatory subunit 13 homolog B [Source:UniProtKB/Swiss-Prot%3BAcc:Q8GYA6]
BnaA08g08880D	S21_S-0841(7.60e-08); S21-2226(5.04e-06); mr1421(8.39e-06); wm0034(3.12e-06); S21_L-2853(8.02e-06); S21-0635(1.07e-06); S21_L-3616(1.53e-08); mr2041(2.73e-06); S21_S-3338(7.99e-07); S21_L-1836(6.04e-06); mr1169(1.53e-06); S21-4497(1.02e-05); S21-1286(6.57e-08); S21_L-4193(3.40e-06); S21_S-5484(3.98e-06)	chrA08	8612502	8613369	+	GSBRNA2T00126935001	AT4G18593.1	1.85e-43	Probable inactive dual specificity protein phosphatase-like At4g18593 [Source:UniProtKB/Swiss-Prot%3BAcc:Q570P7]
BnaA08g08860D	S21_S-0841(9.45e-09); S21-2226(1.76e-06); mr1421(1.44e-06); wm0034(9.98e-06); S21_L-2853(7.11e-07); S21-0635(1.35e-06); S21_L-3616(1.31e-10); S21-5246(7.56e-07); S21_S-3338(5.85e-06); S21_L-1836(1.21e-05); mr1169(2.90e-08); S21-4497(4.99e-06); S21-1286(1.44e-07); S21_L-4193(2.56e-07); S21_S-5484(2.10e-07)	chrA08	8600742	8603866	+	GSBRNA2T00126937001	AT4G18570.1	0	Tetratricopeptide repeat (TPR)-like superfamily protein [Source:TAIR%3BAcc:AT4G18570]
BnaA08g08760D	S21_S-0841(3.87e-07); S21-2226(4.28e-07); mr1421(1.23e-07); S21-1527(1.30e-05); S21_S-0305(5.06e-07); S21_L-2853(1.92e-07); S21_L-3616(1.53e-08); S21-5246(4.91e-08); S21_L-4407(8.74e-07); S21_S-3338(7.18e-06); S21_L-1836(1.74e-06); mr1169(2.09e-08); S21-4497(1.19e-06); S21_L-4193(2.21e-07); S21_S-5484(5.41e-08); S21-6053(4.51e-06)	chrA08	8521019	8522080	-	GSBRNA2T00126948001	AT4G18425.1	1.51e-139	Protein of unknown function (DUF679) [Source:TAIR%3BAcc:AT4G18425]
BnaA08g08650D	S21_S-0841(2.39e-06); S21_L-2853(9.35e-06); S21-0635(1.16e-06); S21_S-3338(1.51e-07); mr1169(2.60e-06); S21-1286(2.93e-07); S21_L-4193(9.92e-06)	chrA08	8420486	8420620	+	GSBRNA2T00126963001	AT4G18210.1	2.42e-10	Probable purine permease 10 [Source:UniProtKB/Swiss-Prot%3BAcc:O49725]
BnaA08g08580D	S21_S-0841(1.81e-06); mr1421(3.82e-06); S21-0635(3.04e-06); S21_L-3616(1.84e-07); mr1169(8.06e-06); S21-1286(3.83e-06)	chrA08	8365926	8366940	+	GSBRNA2T00126974001	AT4G18160.1	1.32e-114	Two-pore potassium channel 3 [Source:UniProtKB/Swiss-Prot%3BAcc:Q9SVV6]
BnaA08g08570D	S21_S-0841(5.16e-07); mr1421(2.17e-06); S21_L-2853(8.79e-06); S21-2486(5.64e-06); S21-0635(1.07e-08); S21_L-3616(1.54e-08); mr1169(5.00e-06); S21-1286(1.06e-08); S21_L-4193(1.10e-05)	chrA08	8365596	8365860	+	GSBRNA2T00126975001	AT4G18160.1	1.07e-06	Two-pore potassium channel 3 [Source:UniProtKB/Swiss-Prot%3BAcc:Q9SVV6]
BnaA08g08550D	S21_S-0841(3.51e-06); S21-2226(7.53e-06); mr1421(1.10e-08); S21_S-0305(6.20e-06); S21_L-2853(5.01e-06); S21-2486(1.57e-06); S21-0635(2.30e-07); S21_L-3616(7.73e-11); S21-5246(1.25e-07); S21_L-4407(3.39e-06); S21_L-1836(3.36e-09); S21-2077(4.48e-06); mr1169(1.22e-06); S21-4497(1.25e-05); S21-1286(1.56e-07); S21_L-4193(5.71e-07); S21_S-5484(5.47e-09)	chrA08	8349301	8350395	-	GSBRNA2T00126980001	AT4G18100.1	5.08e-96	60S ribosomal protein L32-1 [Source:UniProtKB/Swiss-Prot%3BAcc:P49211]
BnaA08g08530D	S21_S-0841(1.29e-09); mr1421(3.40e-06); wm0034(3.77e-06); S21-0635(6.54e-06); S21_L-3616(1.85e-12); mr2041(5.89e-07); S21-5246(3.36e-07); S21_S-3338(2.56e-08); S21_L-1836(1.73e-07); S21-2077(1.59e-07); S21-4140(6.69e-09); mr872(1.45e-06); mr1169(2.42e-06); S21-1286(5.85e-08); mr772(4.88e-08); S21_L-4193(3.61e-06); S21_S-5484(1.57e-07); S21-1134(2.87e-07); S21_S-0992(2.18e-06)	chrA08	8343730	8345529	-	GSBRNA2T00126982001	AT4G18040.1	1.5e-138	Eukaryotic translation initiation factor 4E-1 [Source:UniProtKB/Swiss-Prot%3BAcc:O23252]
BnaA08g08510D	S21_S-0841(1.38e-08); S21-2226(1.92e-09); mr1421(2.99e-11); S21-1527(8.33e-08); S21-0694(5.68e-07); S21_S-0305(1.16e-06); wm0034(3.53e-06); S21_L-2853(7.92e-09); S21-2486(4.41e-08); S21-0635(1.98e-08); S21_L-3616(1.88e-12); S21-5246(2.32e-09); S21_L-4407(3.15e-08); S21_S-3338(8.92e-07); S21_L-1836(2.49e-09); S21-2077(5.38e-07); mr1169(4.18e-10); S21-4497(6.34e-09); S21-1286(5.39e-08); S21-4360(1.…	chrA08	8337686	8339718	-	GSBRNA2T00126984001	AT4G17950.1	1.62e-165	AT-hook motif nuclear-localized protein 13 [Source:UniProtKB/Swiss-Prot%3BAcc:Q940I0]
BnaA08g08130D	S21_S-0841(4.89e-07); S21-2226(4.02e-06); S21-4770(3.98e-06); S21_S-4962(5.76e-06); S21-2856(4.32e-06); S21_L-3616(2.41e-08); S21-4635(3.32e-06); S21_S-3338(3.36e-08); S21-4140(4.64e-07); mr872(8.96e-08); mr1169(3.15e-06); mr772(4.50e-06); S21_L-0512(3.29e-06); S21_L-4193(6.72e-06); S21_S-5484(1.67e-06); S21-1134(4.03e-06)	chrA08	8023614	8026967	-	GSBRNA2T00127033001	AT4G16845.1	0	Polycomb group protein VERNALIZATION 2 [Source:UniProtKB/Swiss-Prot%3BAcc:Q8W5B1]
BnaC04g39590D	S21_S-0841(1.05e-06)	chrC04	40507492	40508597	-	GSBRNA2T00127785001
BnaC08g02890D	S21_S-0841(7.42e-06)	chrC08	2353138	2354332	-	GSBRNA2T00127927001	AT1G49475.1	1.65e-85	B3 domain-containing protein At1g49475 [Source:UniProtKB/Swiss-Prot%3BAcc:Q9XIB4]
BnaC08g03980D	S21_S-0841(5.74e-06); S21-4770(5.45e-06)	chrC08	4186791	4187958	+	GSBRNA2T00128154001	AT3G60460.1	5.79e-62	myb-like HTH transcriptional regulator family protein [Source:TAIR%3BAcc:AT3G60460]
BnaA07g06360D	S21_S-0841(1.31e-05); S21_S-3338(3.14e-06); mr872(3.27e-06); S21-5460(2.85e-06); S21_L-0512(1.92e-06)	chrA07	6723796	6726442	-	GSBRNA2T00128373001	AT3G23580.1	0	Ribonucleoside-diphosphate reductase small chain A [Source:UniProtKB/Swiss-Prot%3BAcc:P50651]
BnaC03g53440D	S21_S-0841(2.82e-06); S21-4731(1.44e-07); S21-4770(3.46e-06); S21_S-4508(5.24e-06); S21_S-4962(2.84e-07); S21_S-0256(1.29e-05); S21_L-4233(2.00e-06); S21-4635(1.06e-06); mr176(9.93e-06); S21-5246(9.86e-06); S21_L-4407(9.58e-07); S21_S-3338(2.51e-06); S21-3042(1.11e-06); S21-4140(1.28e-10); mr872(1.42e-07); mr1169(1.04e-06); mr772(8.70e-08); S21_L-0512(7.49e-07); S21_L-4193(2.59e-06); S21-0743(1.1…	chrC03	38865505	38866523	-	GSBRNA2T00129062001	AT3G47833.1	1.01e-37	Succinate dehydrogenase subunit 7A%2C mitochondrial [Source:UniProtKB/Swiss-Prot%3BAcc:Q9C5E8]
BnaA09g33140D	S21_S-0841(1.04e-05); S21-4770(8.75e-06); S21_S-4508(8.46e-07); S21_S-0305(4.32e-06); S21_S-4962(2.88e-08); S21_L-4233(1.50e-07); S21_L-3616(1.03e-05); S21-4635(4.93e-08); mr1661(3.27e-06); S21_L-4407(1.13e-05); S21_L-1836(3.29e-07); S21-3042(7.13e-06); S21-5006(7.39e-07); S21-4140(3.25e-09); S21-5703(7.29e-06); mr872(2.58e-07); mr772(1.03e-05); S21_L-0512(1.55e-06); S21-1134(1.04e-06); S21_S-099…	chrA09	24464182	24465719	-	GSBRNA2T00129415001	AT3G52730.1	8.41e-36	ubiquinol-cytochrome C reductase UQCRX/QCR9-like family protein [Source:TAIR%3BAcc:AT3G52730]
BnaA03g03740D	S21_S-0841(1.82e-07); S21-4731(7.47e-06); S21_L-5503(7.99e-07); S21_L-3616(9.92e-07); S21-3042(5.72e-06); S21-4140(5.55e-07); mr772(1.21e-05); S21-0743(7.44e-06); mr1815(9.51e-06)	chrA03	1763006	1763470	-	GSBRNA2T00129851001	AT5G12020.1	2.02e-89	17.6 kDa class II heat shock protein [Source:UniProtKB/Swiss-Prot%3BAcc:P29830]
BnaC01g04360D	S21_S-0841(3.51e-06); wm0034(6.63e-06); mr2041(7.62e-07); S21_L-0512(8.71e-06)	chrC01	2283243	2283610	-	GSBRNA2T00130772001	AT4G33960.1	4.12e-21	unknown protein%3B FUNCTIONS IN: molecular_function unknown%3B INVOLVED IN: biological_process unknown%3B LOCATED IN: endomembrane system%3B EXPRESSED IN: 20 plant structures%3B EXPRESSED DURING: 10 growth stages%3B BEST Arabidopsis thaliana protein match is: u /.../ protein (TAIR:AT2G15830.1)%3B Has 32 Blast hits to 32 proteins in 4 species: Archae - 0%3B Bacteria - 0%3B Metazoa - 0%3B Fungi - 0…
BnaC01g03830D	S21_S-0841(2.15e-07); S21_S-3338(4.46e-06); S21-2077(1.37e-06); S21-5460(7.23e-07)	chrC01	1998252	2001256	+	GSBRNA2T00130841001	AT4G34570.1	0	Bifunctional dihydrofolate reductase-thymidylate synthase 2 [Source:UniProtKB/Swiss-Prot%3BAcc:Q05763]
BnaC01g03780D	S21_S-0841(4.27e-06); S21-0453(7.69e-06); S21-2077(2.37e-06); S21-5460(1.03e-06)	chrC01	1960804	1964436	-	GSBRNA2T00130850001	AT4G34640.1	0	Squalene synthase [Source:UniProtKB/Swiss-Prot%3BAcc:P53799]
BnaC01g01300D	S21_S-0841(1.77e-06); S21-2226(9.34e-12); mr1421(1.51e-14); S21-1527(4.65e-10); S21_L-2853(1.52e-09); S21-2486(2.89e-09); S21-0635(5.54e-08); S21_L-3616(2.33e-10); S21-5880(2.34e-06); S21-5246(2.43e-14); S21_L-4407(6.56e-07); S21_S-3338(3.35e-08); mr2136(8.35e-10); mr1169(4.24e-10); S21-4497(8.43e-11); S21-1286(3.49e-06); S21-4360(5.51e-08); S21_S-2912(9.13e-06); S21_L-4193(6.10e-10); S21_S-5484(…	chrC01	616931	618207	-	GSBRNA2T00131158001
BnaA01g09700D	S21_S-0841(4.14e-07)	chrA01	4771792	4774732	+	GSBRNA2T00131390001	AT4G18890.1	6.2e-170	BES1/BZR1 homolog protein 3 [Source:UniProtKB/Swiss-Prot%3BAcc:O49404]
BnaA01g10520D	S21_S-0841(1.08e-05); S21-2226(2.46e-08); mr1421(1.86e-07); S21_L-2853(4.14e-06); mr1169(2.97e-07); S21-4497(1.06e-06); S21_L-4193(2.82e-07); S21_S-5484(1.73e-07)	chrA01	5262868	5263653	+	GSBRNA2T00131505001
BnaC06g19110D	S21_S-0841(1.07e-05); S21_L-3616(4.43e-09); S21-5246(5.41e-06); S21_S-3338(2.18e-06); S21_L-1836(7.65e-06); S21-4140(4.17e-07); mr872(1.13e-05)	chrC06	21473977	21475845	-	GSBRNA2T00132099001	AT1G80360.1	0	Pyridoxal phosphate (PLP)-dependent transferases superfamily protein [Source:TAIR%3BAcc:AT1G80360]
BnaC03g18540D	S21_S-0841(2.61e-06); S21-2856(1.24e-05); S21_L-3616(2.01e-06); S21-4140(1.12e-06); mr872(5.43e-06); S21_L-0512(3.25e-07)	chrC03	9491485	9492761	-	GSBRNA2T00132268001	AT2G33210.1	4.24e-116	Chaperonin CPN60-like 1%2C mitochondrial [Source:UniProtKB/Swiss-Prot%3BAcc:Q8L7B5]
BnaC03g18740D	S21_S-0841(8.49e-06); S21-4140(7.06e-06); S21_L-0512(7.98e-06)	chrC03	9605197	9607190	-	GSBRNA2T00132289001	AT2G33630.1	0	NAD(P)-binding Rossmann-fold superfamily protein [Source:TAIR%3BAcc:AT2G33630]
BnaC03g19030D	S21_S-0841(2.01e-06); S21_L-3616(1.10e-05); S21_S-3338(6.48e-06); S21-4140(1.61e-06); mr872(3.91e-06); S21_L-0512(2.53e-06); S21_S-5484(9.25e-06)	chrC03	9855512	9857358	-	GSBRNA2T00132328001	AT2G34570.1	4.67e-157	PIN domain-like family protein [Source:TAIR%3BAcc:AT2G34570]
BnaC09g35070D	S21_S-0841(4.74e-06); S21_S-0305(2.55e-06); S21-2856(1.37e-05); mr2041(7.50e-06); S21_L-4407(3.51e-06); S21_L-1836(3.14e-06); S21-4140(2.12e-07); S21-5703(1.16e-05); mr872(1.72e-09); mr772(3.90e-06); S21_L-0512(4.46e-06); S21-1134(9.48e-06)	chrC09	38453694	38455733	-	GSBRNA2T00133199001	AT5G59730.1	0	exocyst subunit exo70 family protein H7 [Source:TAIR%3BAcc:AT5G59730]
BnaC07g29250D	S21_S-0841(1.06e-05); S21-0635(1.75e-06); mr2041(4.08e-06); S21-1286(3.49e-07)	chrC07	34095628	34096039	-	GSBRNA2T00133623001	AT5G25490.1	8.08e-20	Ran BP2/NZF zinc finger-like superfamily protein [Source:TAIR%3BAcc:AT5G25490]
BnaC07g28690D	S21_S-0841(1.90e-06); S21_L-3616(7.58e-08)	chrC07	33755418	33758001	-	GSBRNA2T00133699001	AT5G26670.1	0	Pectin acetylesterase 10 [Source:UniProtKB/Swiss-Prot%3BAcc:Q66GM8]
BnaA10g22750D	S21_S-0841(5.75e-07); wm0034(4.15e-07); S21-2486(8.15e-07); S21-2856(3.42e-06); S21_L-3616(8.82e-10); mr2041(6.60e-07); S21_S-3338(1.48e-08); S21_L-1836(1.91e-06); S21-3042(1.72e-06); S21-4140(1.65e-07); mr872(4.21e-09); mr772(5.99e-08); S21-1134(6.42e-06)	chrA10	15235470	15237795	+	GSBRNA2T00136001001	AT5G08730.1	1.2e-155	Probable E3 ubiquitin-protein ligase ARI16 [Source:UniProtKB/Swiss-Prot%3BAcc:Q9C5A4]
BnaA10g23130D	S21_S-0841(5.66e-06); S21_S-4508(1.08e-05); mr1661(3.08e-06); S21-5006(1.17e-05); mr872(7.23e-06)	chrA10	15364438	15365528	+	GSBRNA2T00136048001	AT5G23140.1	1.19e-101	ATP-dependent Clp protease proteolytic subunit 2%2C mitochondrial [Source:UniProtKB/Swiss-Prot%3BAcc:Q9FN42]
BnaA03g34090D	S21_S-0841(8.09e-06); S21_L-3616(3.31e-06)	chrA03	16567809	16568897	-	GSBRNA2T00137540001	AT3G16210.1	0	Putative F-box protein At3g16210 [Source:UniProtKB/Swiss-Prot%3BAcc:Q9LU24]
BnaA03g33870D	S21_S-0841(1.68e-06); S21_L-3616(1.97e-06); S21-5246(4.68e-06); S21_S-3338(1.34e-05); S21_L-1836(2.55e-06)	chrA03	16397274	16401806	+	GSBRNA2T00137568001	AT3G15380.1	0	Plasma-membrane choline transporter family protein [Source:TAIR%3BAcc:AT3G15380]
BnaA03g33340D	S21_S-0841(6.37e-06); S21_S-0992(2.27e-06)	chrA03	16125946	16126324	+	GSBRNA2T00137630001	AT3G14395.1	5.11e-34	unknown protein%3B Has 4 Blast hits to 4 proteins in 2 species: Archae - 0%3B Bacteria - 0%3B Metazoa - 0%3B Fungi - 0%3B Plants - 4%3B Viruses - 0%3B Other Eukaryotes - 0 (source: NCBI BLink). [Source:TAIR%3BAcc:AT3G14395]
BnaC07g02280D	S21_S-0841(8.08e-07); S21-2226(1.39e-06); mr1421(3.59e-06); S21-4770(2.77e-06); wm0034(5.29e-06); S21_L-2853(7.63e-06); S21_L-3616(2.21e-06); mr2041(7.27e-07); S21-5246(1.28e-05); S21_S-3338(1.45e-07); S21-4140(5.99e-06); mr1169(1.21e-06); S21-4497(1.22e-06); S21_L-0512(1.39e-05); S21_L-4193(1.64e-06); S21_S-5484(4.68e-07)	chrC07	2989188	2990566	-	GSBRNA2T00137853001	AT5G11440.1	2.02e-15	Polyadenylate-binding protein-interacting protein 5 [Source:UniProtKB/Swiss-Prot%3BAcc:Q9LYE5]
BnaC08g18440D	S21_S-0841(6.65e-06); S21_S-4962(1.14e-05); mr872(1.07e-06); S21_L-0512(4.68e-06); S21-1134(1.07e-05)	chrC08	21602484	21604806	+	GSBRNA2T00139551001	AT1G18880.1	0	Protein NRT1/ PTR FAMILY 2.9 [Source:UniProtKB/Swiss-Prot%3BAcc:Q9M9V7]
BnaC08g18090D	S21_S-0841(3.56e-08); S21-4770(1.08e-05); S21_L-5503(5.31e-06); S21_S-3338(1.62e-06); S21-4140(4.20e-07); mr872(9.09e-07); mr1169(1.38e-05); S21-5460(1.02e-07); S21_L-0512(5.02e-08); S21_S-5484(8.14e-06)	chrC08	21395289	21397138	+	GSBRNA2T00139596001	AT1G18570.1	6.91e-162	Transcription factor MYB51 [Source:UniProtKB/Swiss-Prot%3BAcc:O49782]
BnaC08g16850D	S21_S-0841(4.61e-07); S21_L-5503(1.98e-06); S21_S-4962(8.44e-06); S21_S-0256(3.08e-06); S21-3042(1.15e-05); S21-4140(6.02e-08); mr872(1.04e-05); mr772(2.66e-07); S21-0743(1.10e-05); S21-1134(7.48e-06)	chrC08	20685045	20687250	-	GSBRNA2T00139742001	AT1G16030.1	0	Heat shock 70 kDa protein 5 [Source:UniProtKB/Swiss-Prot%3BAcc:Q9S9N1]
BnaC08g16460D	S21_S-0841(1.14e-05)	chrC08	20471669	20472464	+	GSBRNA2T00139804001	AT1G14890.1	4.56e-129	Plant invertase/pectin methylesterase inhibitor superfamily protein [Source:TAIR%3BAcc:AT1G14890]
BnaC08g16150D	S21_S-0841(6.95e-06); S21_L-3616(1.61e-07); S21_S-3338(2.06e-06); S21_L-1836(1.20e-06); S21-4140(5.95e-06); S21_S-2912(1.25e-05); S21_S-5484(4.09e-06)	chrC08	20314283	20314783	-	GSBRNA2T00139846001
BnaC08g07860D	S21_S-0841(2.08e-07); S21-4770(2.57e-06); wm0034(1.62e-06); S21_L-2853(1.57e-06); S21_L-3616(1.08e-07); mr2041(7.86e-06); S21_L-1836(1.20e-05); S21-3042(7.87e-06); S21-4140(3.41e-07); mr872(3.13e-08); mr1169(1.24e-07); S21-1286(1.34e-05); mr772(4.09e-06); S21_L-4193(9.05e-07)	chrC08	11463093	11467103	-	GSBRNA2T00140087001	AT1G32050.1	5.16e-131	Secretory carrier-associated membrane protein 4 [Source:UniProtKB/Swiss-Prot%3BAcc:Q9C6X2]
BnaC03g04570D	S21_S-0841(8.30e-06); mr1421(1.93e-06); S21-0635(1.32e-05); mr1169(7.60e-06); S21-1286(9.29e-06); S21_S-5484(2.65e-06)	chrC03	2169578	2171273	-	GSBRNA2T00140161001	AT5G10940.1	5.12e-30
BnaC03g04800D	S21_S-0841(3.59e-06); S21-5246(1.07e-05); S21-2893(9.45e-06)	chrC03	2322374	2326441	+	GSBRNA2T00140201001	AT5G11490.1	0	Beta-adaptin-like protein A [Source:UniProtKB/Swiss-Prot%3BAcc:Q9LDK9]
BnaC03g05020D	S21_S-0841(5.60e-06); S21-3042(5.02e-07); mr872(4.64e-06)	chrC03	2425631	2426006	+	GSBRNA2T00140226001	AT5G11740.1	7.77e-15	Arabinogalactan peptide 15 [Source:UniProtKB/Swiss-Prot%3BAcc:Q9LYF6]
BnaC03g07090D	S21_S-0841(1.39e-05)	chrC03	3365471	3366923	-	GSBRNA2T00140472001	AT5G16730.1	3.82e-07	WEB family protein At5g16730%2C chloroplastic [Source:UniProtKB/Swiss-Prot%3BAcc:Q9LFE4]
BnaC03g08470D	S21_S-0841(6.60e-07); S21-2226(3.89e-09); mr1421(1.47e-07); S21-1527(1.10e-06); S21_L-2853(8.06e-08); S21_L-3616(5.48e-07); S21_S-3338(7.91e-07); mr1169(1.52e-09); S21-4497(3.24e-09); S21-4360(1.37e-06); S21_S-2912(3.25e-07); S21_L-4193(3.11e-09); S21_S-5484(2.14e-09)	chrC03	4001808	4005359	+	GSBRNA2T00140640001	AT5G17440.1	1.55e-151	LUC7 related protein [Source:TAIR%3BAcc:AT5G17440]
BnaC04g09090D	S21_S-0841(1.72e-06)	chrC04	6810237	6811877	+	GSBRNA2T00141165001	AT2G36230.1	5.83e-168	1-(5-phosphoribosyl)-5-[(5-phosphoribosylamino)methylideneamino] imidazole-4-carboxamide isomerase%2C chloroplastic [Source:UniProtKB/Swiss-Prot%3BAcc:O82782]
BnaC03g51290D	S21_S-0841(4.62e-06); wm0034(2.09e-07); S21-2486(1.24e-07); S21-2856(1.21e-06); S21_L-3616(3.86e-10); mr2041(1.58e-06); S21_L-1836(3.60e-06); mr872(2.90e-06); mr772(1.30e-05); S21_L-0512(1.39e-05)	chrC03	35784763	35786423	-	GSBRNA2T00141532001	AT5G62960.1	0	unknown protein%3B BEST Arabidopsis thaliana protein match is: unknown protein (TAIR:AT1G10660.1)%3B Has 35333 Blast hits to 34131 proteins in 2444 species: Archae - 798%3B Bacteria - 22429%3B Metazoa - 974%3B Fungi - 991%3B Plants - 531%3B Viruses - 0%3B Other Euk /.../s - 9610 (source: NCBI BLink). [Source:TAIR%3BAcc:AT5G62960]
BnaC03g49840D	S21_S-0841(3.10e-06); S21-4770(2.80e-06); S21-2856(3.38e-06); S21_L-3616(1.22e-08); S21_S-3338(4.07e-06); S21-4140(3.00e-06); mr872(3.36e-07); mr772(2.70e-06)	chrC03	34681312	34683395	+	GSBRNA2T00141747001	AT5G64340.1	4.6e-125	Transcription factor SAC51 [Source:UniProtKB/Swiss-Prot%3BAcc:Q9FMF4]
BnaC03g49700D	S21_S-0841(1.29e-05); S21_L-3616(5.79e-06); S21_S-3338(4.41e-06); S21-4140(4.86e-06); mr872(8.88e-08)	chrC03	34599158	34600908	-	GSBRNA2T00141767001	AT5G64470.2	0	Protein trichome birefringence-like 12 [Source:UniProtKB/Swiss-Prot%3BAcc:Q9FGE9]
BnaC05g21520D	S21_S-0841(9.58e-06); mr1089(7.81e-07); S21_L-3616(4.06e-09); S21_S-3338(3.37e-07); S21-1286(2.17e-06)	chrC05	15237131	15239993	+	GSBRNA2T00142229001	AT1G27760.3	0	interferon-related developmental regulator family protein / IFRD protein family [Source:TAIR%3BAcc:AT1G27760]
BnaC05g20090D	S21_S-0841(1.10e-06); S21_S-3338(1.25e-05); S21-4140(2.51e-07); mr772(3.77e-06)	chrC05	13588798	13591211	-	GSBRNA2T00142488001	AT1G26680.1	5.85e-150	B3 domain-containing protein REM17 [Source:UniProtKB/Swiss-Prot%3BAcc:Q84WP3]
BnaC07g07670D	S21_S-0841(1.09e-05); S21_S-0305(2.24e-06); S21_L-4407(6.05e-06); S21_L-1836(8.66e-07); S21-2893(1.97e-06)	chrC07	12116210	12116650	-	GSBRNA2T00142691001	AT3G43480.1	5.74e-14
BnaC06g22430D	S21_S-0841(8.23e-07); S21-4770(6.00e-06); S21_S-4508(4.57e-08); S21_S-0305(1.87e-06); S21_S-4962(4.48e-07); S21_S-0256(4.54e-06); S21_L-4233(3.83e-07); S21_L-3616(1.03e-05); S21-4635(1.17e-06); mr1661(7.08e-07); S21-5246(1.83e-07); S21_L-4407(2.23e-06); S21_S-3338(6.98e-07); S21_L-1836(1.01e-05); S21-3042(7.30e-06); S21-5006(5.87e-07); S21-4140(7.31e-09); mr1169(6.94e-07); mr772(1.15e-05); S21_L-…	chrC06	24474132	24474744	-	GSBRNA2T00143703001	AT1G75390.1	2.63e-95
BnaC06g21920D	S21_S-0841(8.37e-06); S21_L-3616(3.34e-06)	chrC06	24094906	24097245	+	GSBRNA2T00143782001	AT1G76310.1	0	Cyclin-B2-4 [Source:UniProtKB/Swiss-Prot%3BAcc:Q9SFW6]
BnaC03g55840D	S21_S-0841(1.57e-08); S21-4731(5.06e-06); S21_L-5503(1.09e-08); S21_S-4962(6.74e-09); S21_S-0256(2.89e-08); S21_S-3338(5.46e-06); S21-3042(9.41e-08); S21-4140(3.32e-08); mr872(5.89e-08); S21-3675(7.76e-06); mr772(2.84e-08); S21_L-0512(3.25e-06); S21-0743(3.19e-06); S21-1134(2.39e-07)	chrC03	44914790	44915341	-	GSBRNA2T00144045001	AT1G53540.1	8.91e-101
BnaC08g01860D	S21_S-0841(9.48e-07); S21_L-3616(4.62e-09); S21-5246(3.18e-06); S21_L-1836(1.65e-06); S21-4140(1.62e-06); mr872(2.44e-06)	chrC08	1361139	1365057	+	GSBRNA2T00145124001	AT1G06560.1	0	NOL1/NOP2/sun family protein [Source:TAIR%3BAcc:AT1G06560]
BnaC09g03560D	S21_S-0841(7.72e-06); S21-2226(2.47e-06); mr1421(5.47e-08); S21-4770(3.61e-07); wm0034(4.02e-09); S21-2486(1.80e-12); S21-0635(4.88e-06); S21_L-3616(3.52e-09); mr2041(2.25e-09); S21-5246(1.05e-09); mr1169(4.12e-06); S21-1286(6.15e-06); S21_L-4193(5.17e-06); S21_S-5484(4.01e-07)	chrC09	2044945	2047996	-	GSBRNA2T00145926001	AT5G26710.1	0	Glutamyl/glutaminyl-tRNA synthetase%2C class Ic [Source:TAIR%3BAcc:AT5G26710]
BnaC09g03930D	S21_S-0841(6.82e-07); mr1421(5.10e-06); S21-4770(4.23e-06); wm0034(1.14e-07); S21_L-2853(1.29e-05); S21-2486(4.70e-12); S21_L-3616(2.61e-11); mr2041(4.78e-08); S21-5246(2.22e-07); S21-4140(1.17e-06); S21-5703(1.23e-05); mr1169(7.99e-06); S21_L-4193(1.89e-06); S21_S-5484(5.60e-07)	chrC09	2215675	2217122	+	GSBRNA2T00145972001	AT5G25620.2	5.27e-122	Indole-3-pyruvate monooxygenase YUCCA6 [Source:UniProtKB/Swiss-Prot%3BAcc:Q8VZ59]
BnaC09g04020D	S21_S-0841(3.16e-06); wm0034(1.09e-09); S21-2486(6.57e-11); S21_L-3616(9.26e-09); mr2041(6.68e-07); S21-5246(2.46e-10); S21_L-4407(3.63e-06); S21_L-1836(1.03e-05)	chrC09	2262905	2265416	+	GSBRNA2T00145983001	AT5G25380.1	0	cyclin a2%3B1 [Source:TAIR%3BAcc:AT5G25380]
BnaC09g04130D	S21_S-0841(6.15e-07); S21-2226(4.42e-07); mr1421(2.51e-11); S21-4770(1.50e-07); wm0034(1.10e-11); S21_L-2853(2.20e-07); S21-2486(1.22e-17); S21-0635(1.01e-07); S21_L-3616(2.53e-10); mr2041(1.58e-11); S21-5246(4.74e-11); S21_L-4407(3.06e-07); S21_S-3338(6.12e-07); mr2136(2.39e-10); mr1169(3.66e-07); S21-4497(1.36e-06); S21-1286(1.09e-06); S21_L-4193(7.67e-07); S21_S-5484(4.53e-08); S21-6053(8.94e-…	chrC09	2356025	2360708	-	GSBRNA2T00145999001	AT5G25150.1	0	Transcription initiation factor TFIID subunit 5 [Source:UniProtKB/Swiss-Prot%3BAcc:Q6S7B0]
BnaC09g04160D	S21_S-0841(2.17e-08); mr1421(2.63e-11); S21-4770(5.91e-08); S21_S-0305(1.53e-06); wm0034(2.75e-11); S21_L-2853(8.10e-07); S21-2486(1.13e-18); S21-0635(2.04e-08); S21_L-3616(9.67e-15); mr2041(4.13e-11); S21-5246(7.32e-15); S21_L-4407(4.15e-09); S21_S-3338(1.57e-07); S21_L-1836(1.38e-07); mr2136(1.40e-09); S21-4140(6.27e-07); mr1169(3.23e-07); S21-1286(6.72e-08); mr772(8.55e-06); S21-4031(5.16e-06)…	chrC09	2366384	2367016	+	GSBRNA2T00146002001	AT5G25090.1	4.75e-83	Early nodulin-like protein 3 [Source:UniProtKB/Swiss-Prot%3BAcc:Q8LC95]
BnaC09g04430D	S21_S-0841(3.45e-06); mr1421(5.35e-07); S21-4770(2.26e-07); wm0034(1.03e-07); S21_L-2853(4.54e-06); S21-2486(3.86e-10); S21_L-3616(3.59e-07); mr2041(2.97e-08); S21-5246(5.60e-09); S21_L-4407(3.80e-07); S21_L-1836(3.40e-06); mr2136(6.05e-08); S21-4140(1.70e-06); mr1169(9.29e-07); S21_L-4193(2.40e-06); S21_S-5484(3.44e-06); S21-6053(1.25e-05)	chrC09	2529651	2533430	+	GSBRNA2T00146033001	AT5G24430.1	0	CDPK-related kinase 4 [Source:UniProtKB/Swiss-Prot%3BAcc:Q9FIM9]
BnaC09g04710D	S21_S-0841(1.87e-06); S21-4770(4.53e-07); wm0034(1.95e-12); S21-2486(6.04e-12); S21-0635(9.17e-06); S21_L-3616(5.78e-07); mr2041(7.12e-10); S21-5246(1.48e-07); S21_S-3338(1.28e-05); S21-4140(9.79e-06); S21-1286(2.89e-06); mr772(1.02e-05)	chrC09	2716193	2717774	+	GSBRNA2T00146077001	AT5G23760.1	1.03e-27	Copper transport protein family [Source:TAIR%3BAcc:AT5G23760]
BnaC09g04870D	S21_S-0841(4.58e-06); wm0034(6.07e-07); S21_L-3616(4.69e-08); S21-4635(6.37e-07); mr2041(3.55e-06); S21-5246(7.06e-06); S21_S-3338(3.69e-06); S21-3042(1.15e-05); S21-4140(3.06e-06); mr872(3.03e-06); S21-1286(1.38e-05); mr772(9.12e-06)	chrC09	2811866	2812246	-	GSBRNA2T00146094001	AT5G56170.1	1.1e-36	LORELEI-LIKE-GPI-ANCHORED PROTEIN 1 [Source:TAIR%3BAcc:AT5G56170]
BnaC09g05940D	S21_S-0841(1.87e-08); mr1421(1.44e-07); S21-0453(7.89e-06); S21-4770(8.61e-07); mr1170(1.04e-05); S21_S-0305(8.31e-07); wm0034(1.05e-09); S21_L-2853(5.25e-06); S21-2486(1.11e-13); S21_L-4233(1.23e-05); S21_L-3616(2.04e-10); S21-4635(6.77e-07); mr2041(5.58e-10); S21-5246(1.52e-12); S21-3131(1.24e-05); S21_L-4407(6.39e-09); S21_S-3338(2.21e-06); S21_L-1836(2.09e-07); S21-3042(1.52e-07); mr2136(2.39…	chrC09	3600540	3602483	-	GSBRNA2T00146236001	AT5G63060.1	2.73e-168	Sec14p-like phosphatidylinositol transfer family protein [Source:TAIR%3BAcc:AT5G63060]
BnaA07g33800D	S21_S-0841(3.89e-06); S21_S-0992(4.92e-06)	chrA07	23109336	23110348	-	GSBRNA2T00146481001	AT1G77940.1	6.47e-78	60S ribosomal protein L30-2 [Source:UniProtKB/Swiss-Prot%3BAcc:Q8VZ19]
BnaA07g33790D	S21_S-0841(6.61e-07); S21-4887(5.04e-06); mr1169(7.52e-06); S21_L-4193(1.32e-05)	chrA07	23103450	23108760	+	GSBRNA2T00146482001	AT1G77920.1	0	Transcription factor TGA7 [Source:UniProtKB/Swiss-Prot%3BAcc:Q93ZE2]
BnaA07g32870D	S21_S-0841(7.04e-06)	chrA07	22649474	22649881	+	GSBRNA2T00146591001	AT1G76560.1	4.35e-65	Calvin cycle protein CP12-3%2C chloroplastic [Source:UniProtKB/Swiss-Prot%3BAcc:Q9C9K2]
BnaA06g26860D	S21_S-0841(7.22e-06); S21-4731(7.44e-07); mr176(1.93e-06); S21_S-3338(3.29e-06); S21-4140(7.17e-06); mr872(7.44e-06); mr772(1.80e-07)	chrA06	18426650	18430098	-	GSBRNA2T00147523001	AT5G24320.1	0	Transducin/WD40 repeat-like superfamily protein [Source:TAIR%3BAcc:AT5G24320]
BnaC04g36130D	S21_S-0841(2.61e-06); S21_S-0305(2.25e-07); wm0034(5.42e-06); S21-2856(3.55e-06); S21_L-3616(3.34e-07); S21-5246(1.26e-05); S21_L-4407(1.76e-06); S21_L-1836(2.55e-06); S21-4140(1.86e-07); mr872(1.58e-06); mr772(3.34e-06); S21-1134(9.17e-06)	chrC04	37665551	37666057	+	GSBRNA2T00149942001	AT2G23690.1	6.5e-95	unknown protein%3B FUNCTIONS IN: molecular_function unknown%3B INVOLVED IN: N-terminal protein myristoylation%3B LOCATED IN: cellular_component unknown%3B EXPRESSED IN: 7 plant structures%3B EXPRESSED DURING: petal differentiation and expansion stage%3B BEST Ar /.../sis thaliana protein match is: unknown protein (TAIR:AT4G37240.1)%3B Has 243 Blast hits to 243 proteins in 15 species: Archae - 0%3B…
BnaC03g45300D	S21_S-0841(1.06e-05); wm0034(3.39e-06); S21_L-3616(4.33e-06)	chrC03	30308468	30310141	-	GSBRNA2T00149977001	AT2G13820.1	2.99e-85	Non-specific lipid-transfer protein-like protein At2g13820 [Source:UniProtKB/Swiss-Prot%3BAcc:Q9ZQI8]
BnaA10g02390D	S21_S-0841(1.09e-05); S21_S-3338(1.18e-06); S21-5460(5.44e-06)	chrA10	1227837	1230173	-	GSBRNA2T00150304001	AT1G04110.1	0	Subtilisin-like protease SBT1.2 [Source:UniProtKB/Swiss-Prot%3BAcc:O64495]
BnaA10g00060D	S21_S-0841(7.53e-07); S21-4731(1.09e-09); S21-4770(6.51e-09); wm0034(4.97e-06); S21_S-4962(6.43e-10); S21_S-0256(8.92e-07); S21-2856(2.18e-06); S21_L-4233(8.51e-09); S21-4635(5.98e-08); mr2041(1.90e-06); mr176(1.09e-06); S21-5246(7.69e-06); S21_L-4407(2.00e-06); S21_S-3338(7.77e-09); S21-3042(1.64e-09); S21-4140(2.05e-12); S21-5703(4.96e-07); mr872(6.24e-10); mr1169(7.77e-06); mr772(2.16e-09); S2…	chrA10	34208	35894	-	GSBRNA2T00150587001	AT1G02120.1	6.56e-136	Protein VASCULAR ASSOCIATED DEATH 1%2C chloroplastic [Source:UniProtKB/Swiss-Prot%3BAcc:F4HVW5]
BnaA08g16530D	S21_S-0841(3.27e-07); wm0034(1.98e-06); S21_L-3616(4.23e-08); mr2041(2.81e-06); S21_S-3338(1.98e-07); S21-4140(2.83e-06); mr872(3.83e-07); S21-1286(1.84e-06); mr772(3.74e-06); S21-1134(2.49e-06)	chrA08	13444774	13446256	-	GSBRNA2T00150918001	AT4G39390.2	0
BnaA08g15870D	S21_S-0841(1.96e-06); S21_L-3616(1.58e-10); S21-4140(4.15e-07); mr872(1.11e-07); mr772(8.92e-07); S21-1134(2.63e-06)	chrA08	13148193	13150962	-	GSBRNA2T00150999001	AT4G37910.1	0	Heat shock 70 kDa protein 9%2C mitochondrial [Source:UniProtKB/Swiss-Prot%3BAcc:Q8GUM2]
BnaA03g41550D	S21_S-0841(9.95e-06); S21-4731(3.42e-06); S21_L-5503(1.53e-07); S21_S-4962(2.93e-08); S21_S-0256(3.62e-07); S21-4140(5.95e-09); mr872(1.13e-05); mr772(5.57e-07); S21-0743(5.19e-07)	chrA03	20868066	20869387	+	GSBRNA2T00151270001	AT3G51910.1	7.19e-138	Heat stress transcription factor A-7a [Source:UniProtKB/Swiss-Prot%3BAcc:Q9SV12]
BnaA03g41540D	S21_S-0841(8.94e-07); S21-4731(4.40e-09); S21_L-5503(6.47e-10); S21_S-4962(5.64e-10); S21_S-0256(4.25e-09); S21-3042(2.39e-07); S21-4140(2.85e-11); S21-5703(2.91e-06); mr872(6.41e-06); mr772(1.89e-08); S21_L-2409(9.28e-06); S21-0743(3.30e-08); S21-1134(2.46e-06); mr1815(3.48e-06); S21_S-0992(5.99e-06)	chrA03	20863324	20868014	+	GSBRNA2T00151271001	AT3G51910.1	2.31e-146	Heat stress transcription factor A-7a [Source:UniProtKB/Swiss-Prot%3BAcc:Q9SV12]
BnaC09g26200D	S21_S-0841(5.06e-06); S21_L-3616(8.81e-07); mr1169(1.19e-05); S21-1286(2.75e-06)	chrC09	26106711	26112912	+	GSBRNA2T00152054001	AT5G50150.1	0	Protein of Unknown Function (DUF239) [Source:TAIR%3BAcc:AT5G50150]
BnaC02g26450D	S21_S-0841(1.03e-05); S21-2226(4.42e-08); S21_L-2853(2.68e-07); S21-0635(3.24e-06); S21_L-3616(1.41e-05); S21-4635(8.18e-06); S21_S-3338(1.31e-07); mr1169(4.26e-08); S21-4497(9.46e-08); S21-1286(3.86e-07); S21_L-4193(1.77e-07)	chrC02	24161234	24162948	-	GSBRNA2T00152426001	AT5G24590.2	1.69e-20	TCV-interacting protein [Source:TAIR%3BAcc:AT5G24590]
BnaC04g07850D	S21_S-0841(9.74e-06); S21_L-4233(3.35e-06); S21_L-3616(2.82e-06)	chrC04	5910513	5913061	+	GSBRNA2T00152657001	AT2G37460.1	0	WAT1-related protein At2g37460 [Source:UniProtKB/Swiss-Prot%3BAcc:Q9ZUS1]
BnaC04g07630D	S21_S-0841(4.00e-06); S21-4731(1.30e-09); S21_S-1308(1.78e-06); S21_S-4962(6.43e-08); S21_S-0256(7.68e-06); S21_L-4233(7.70e-06); S21_L-3616(9.64e-07); mr176(3.40e-06); S21_L-4407(2.03e-06); S21_S-3338(4.34e-06); S21_L-1836(2.23e-07); S21-3042(1.40e-08); S21-4140(1.89e-10); S21-5703(9.76e-09); mr872(2.91e-08); mr772(2.01e-08); S21_L-3352(5.91e-06); S21-1134(1.72e-09)	chrC04	5578685	5580958	-	GSBRNA2T00152695001	AT2G37860.3	0	Protein of unknown function (DUF3411) [Source:TAIR%3BAcc:AT2G37860]
BnaC08g06790D	S21_S-0841(2.09e-06); S21-4731(1.96e-07); S21-4770(5.11e-06); S21_S-4962(3.32e-06); S21_L-4233(3.02e-06); S21-5246(5.78e-07); S21_S-3338(1.11e-07); S21-4140(1.71e-06); mr1169(1.43e-06); S21-1134(6.28e-06); S21_S-0992(2.56e-06)	chrC08	9355723	9358514	+	GSBRNA2T00153297001	AT1G35580.2	0	Alkaline/neutral invertase CINV1 [Source:UniProtKB/Swiss-Prot%3BAcc:Q9LQF2]
BnaC08g06880D	S21_S-0841(1.23e-05); S21-4731(5.05e-06); S21-4770(8.00e-06); S21_S-4508(6.22e-06); S21_S-4962(1.88e-06); S21_L-4233(7.31e-06); S21_L-3616(5.84e-09); S21-4635(9.57e-06); S21-4140(2.25e-07); mr872(3.80e-08); mr772(1.06e-07); S21-1134(2.26e-06)	chrC08	9498542	9507771	+	GSBRNA2T00153319001	AT1G34550.1	0	Protein of unknown function (DUF616) [Source:TAIR%3BAcc:AT1G34550]
BnaC08g07030D	S21_S-0841(6.12e-06); S21-4731(1.35e-05); S21_L-3616(2.60e-08); S21-4635(6.61e-06); S21_L-4407(8.70e-06); S21-4140(5.93e-06); mr872(1.79e-06); mr1169(2.86e-06); mr772(4.35e-06)	chrC08	9754519	9756859	+	GSBRNA2T00153358001	AT1G34220.2	0	Regulator of Vps4 activity in the MVB pathway protein [Source:TAIR%3BAcc:AT1G34220]
BnaA10g15970D	S21_S-0841(8.34e-06); wm0034(9.59e-06); S21-2856(2.91e-06); S21_L-3616(1.54e-08); S21-4635(1.90e-06); mr2041(1.66e-06); S21_S-3338(1.33e-07); S21-4140(4.56e-06); mr872(1.42e-06); mr772(7.70e-06)	chrA10	12262000	12264991	-	GSBRNA2T00154346001	AT5G19090.3	7.38e-70	Heavy metal transport/detoxification superfamily protein [Source:TAIR%3BAcc:AT5G19090]
BnaC08g30610D	S21_S-0841(8.31e-06); S21_S-0305(3.42e-06); S21_L-3616(5.56e-08); S21_L-4407(1.67e-06); S21_S-3338(2.05e-06); S21_L-1836(4.00e-06); mr872(1.26e-06)	chrC08	30315224	30319420	+	GSBRNA2T00155535001	AT3G60400.1	0	Mitochondrial transcription termination factor family protein [Source:TAIR%3BAcc:AT3G60400]
BnaC08g28810D	S21_S-0841(7.08e-06); S21-0453(4.01e-06); wm0034(3.76e-06); S21_S-4962(3.30e-06); S21_S-0256(4.44e-06); S21-2856(2.15e-07); mr2041(1.00e-06); S21-3042(2.13e-07); S21-4140(4.80e-07); S21-5703(3.24e-06); mr872(1.40e-09); mr772(8.81e-08); S21_L-0512(5.48e-06); S21-1134(1.04e-06)	chrC08	29327115	29328830	+	GSBRNA2T00155764001
BnaC04g21150D	S21_S-0841(1.85e-07); S21-2226(3.72e-06); mr1170(1.23e-05); S21_S-0305(1.33e-05); S21_L-3616(9.90e-09); S21-5246(1.57e-07); S21_L-1836(9.97e-07); S21-4140(8.59e-07); S21-5460(1.77e-06); S21_S-5484(2.20e-06)	chrC04	22062669	22064800	+	GSBRNA2T00156788001	AT3G28880.1	6.43e-49	Ankyrin repeat family protein [Source:TAIR%3BAcc:AT3G28880]
BnaC07g17390D	S21_S-0841(1.32e-06); S21_L-3616(1.27e-05)	chrC07	23595359	23599354	-	GSBRNA2T00158138001	AT5G43870.1	0	Plant protein of unknown function (DUF828) with plant pleckstrin homology-like region [Source:TAIR%3BAcc:AT5G43870]
BnaA05g26650D	S21-2226(5.42e-06); S21_S-5484(9.81e-06)	chrA05	19449794	19451019	+	GSBRNA2T00000189001	AT3G12490.2	3.44e-142	Cysteine proteinase inhibitor 6 [Source:UniProtKB/Swiss-Prot%3BAcc:Q8H0X6]
BnaC08g10170D	S21-2226(1.08e-06); S21-0453(1.11e-05); S21-4635(7.43e-06); mr1169(6.53e-06); S21-4497(2.59e-06); S21_S-5484(5.87e-06)	chrC08	15163603	15165852	+	GSBRNA2T00001236001	AT4G15420.1	0	Ubiquitin fusion degradation UFD1 family protein [Source:TAIR%3BAcc:AT4G15420]
BnaA06g23540D	S21-2226(2.88e-07); mr1421(1.20e-07); mr350(1.23e-05); S21-1527(9.60e-06); S21_S-0305(1.64e-09); S21_S-0999(8.70e-06); S21-4635(5.28e-08); S21-5246(2.64e-06); S21-3131(1.95e-07); S21_L-4407(7.49e-10); S21_L-1836(5.11e-10); S21-5006(1.22e-05); mr1169(5.54e-07); S21-4497(2.87e-06); S21-4360(1.55e-07); S21_L-4193(4.34e-07); S21_S-5484(5.23e-10)	chrA06	16334726	16337069	-	GSBRNA2T00003094001	AT5G64560.1	0	Magnesium transporter MRS2-2 [Source:UniProtKB/Swiss-Prot%3BAcc:Q9FLG2]
BnaC03g67000D	S21-2226(9.77e-07); S21_L-3616(1.60e-07); mr1169(7.25e-06); S21_S-5484(5.15e-06)	chrC03	56684954	56693160	-	GSBRNA2T00003993001	AT4G32700.2	0	Helicase and polymerase-containing protein TEBICHI [Source:UniProtKB/Swiss-Prot%3BAcc:Q588V7]
BnaC06g41970D	S21-2226(5.73e-07); mr1421(6.59e-08); S21-1527(2.11e-06); S21_L-2853(4.55e-06); S21-3131(1.09e-06); mr1169(7.44e-07); S21-4497(4.30e-07); S21_L-4193(2.86e-06); S21_S-5484(1.35e-07)	chrC06_random	1318709	1322808	+	GSBRNA2T00004263001
BnaA08g11590D	S21-2226(6.32e-06); mr1421(8.23e-06); S21_S-0305(4.80e-06); wm0034(8.57e-06); S21-0635(5.83e-07); S21_L-3616(1.57e-12); S21-4635(1.20e-06); S21-5246(7.00e-07); S21_L-4407(5.39e-07); S21_S-3338(1.16e-05); S21-1286(1.41e-07); S21_S-5484(3.37e-06)	chrA08	10485307	10487170	-	GSBRNA2T00004548001	AT4G34120.1	2.47e-126	CBS domain-containing protein CBSX2%2C chloroplastic [Source:UniProtKB/Swiss-Prot%3BAcc:Q9C5D0]
BnaC05g52090D	S21-2226(9.64e-06); S21_S-3338(8.06e-06); S21-5460(3.33e-06)	chrC05_random	3632658	3634910	-	GSBRNA2T00005252001	AT3G14150.2	0	Peroxisomal (S)-2-hydroxy-acid oxidase GLO3 [Source:UniProtKB/Swiss-Prot%3BAcc:Q24JJ8]
BnaA09g06810D	S21-2226(9.40e-06); mr1421(1.10e-10); S21_S-0305(9.84e-08); wm0034(6.11e-06); S21_L-2853(3.79e-06); S21-2486(4.39e-07); S21-0635(9.34e-06); S21_L-3616(1.21e-07); mr2041(3.93e-06); S21-5246(1.28e-09); S21_L-4407(3.38e-08); S21_S-3338(2.08e-06); S21_L-1836(2.29e-06); mr2136(3.20e-07); mr1169(1.26e-06); S21-4497(4.73e-06); S21-1286(8.58e-06); S21_S-4234(4.47e-06); S21_L-4193(6.12e-06); S21_S-5484(5.…	chrA09	3327145	3328667	-	GSBRNA2T00005798001	AT5G64350.1	2.74e-70	Peptidyl-prolyl cis-trans isomerase FKBP12 [Source:UniProtKB/Swiss-Prot%3BAcc:Q8LGG0]
BnaC01g21000D	S21-2226(3.29e-07); S21-1527(1.22e-05); S21-4497(6.33e-07); S21_L-4193(8.20e-06); S21-6053(1.16e-05)	chrC01	14680125	14682435	-	GSBRNA2T00006193001	AT4G17440.2	7.72e-55	Protein of unknown function (DUF1639) [Source:TAIR%3BAcc:AT4G17440]
BnaC01g20980D	S21-2226(1.30e-05)	chrC01	14641816	14643912	+	GSBRNA2T00006197001	AT4G17480.1	8.83e-89	alpha/beta-Hydrolases superfamily protein [Source:TAIR%3BAcc:AT4G17480]
BnaC01g20380D	S21-2226(1.28e-06); S21_S-4508(1.40e-06); S21_S-0999(4.53e-07); S21-4635(1.08e-05); S21-5246(1.16e-05); S21_L-4407(8.05e-06); mr1169(3.58e-06); S21_S-5484(8.57e-06)	chrC01	14254173	14256818	-	GSBRNA2T00006288001	AT4G27730.1	0	Oligopeptide transporter 6 [Source:UniProtKB/Swiss-Prot%3BAcc:Q9T095]
BnaC03g72530D	S21-2226(3.69e-07); S21-1527(1.04e-05); S21_S-0305(3.03e-06); S21_L-4407(4.67e-08); mr1169(1.04e-05); S21-4497(2.52e-07); S21_S-5484(1.73e-06); S21-6053(1.26e-05)	chrC03_random	803879	807247	-	GSBRNA2T00006966001	AT4G26110.1	4.55e-44	Nucleosome assembly protein 1%3B1 [Source:UniProtKB/Swiss-Prot%3BAcc:Q9SZI2]
BnaA05g19760D	S21-2226(2.61e-06); S21-0453(7.26e-06); S21_S-0999(4.71e-06); S21-4635(6.89e-06); S21-4140(3.54e-06); S21-4497(5.31e-06)	chrA05	15165236	15168320	+	GSBRNA2T00009220001	AT3G21240.1	0	4-coumarate--CoA ligase 2 [Source:UniProtKB/Swiss-Prot%3BAcc:Q9S725]
BnaA05g19890D	S21-2226(6.92e-06); mr1169(8.98e-06); S21-4497(5.25e-06)	chrA05	15293306	15297219	+	GSBRNA2T00009241001	AT3G21160.1	0	Mannosyl-oligosaccharide 1%2C2-alpha-mannosidase MNS2 [Source:UniProtKB/Swiss-Prot%3BAcc:Q8H116]
BnaA01g29140D	S21-2226(1.30e-05); S21-5460(6.12e-06)	chrA01	20167191	20173388	-	GSBRNA2T00009937001	AT3G14840.2	0	Probable leucine-rich repeat receptor-like serine/threonine-protein kinase At3g14840 [Source:UniProtKB/Swiss-Prot%3BAcc:C0LGN2]
BnaC04g36980D	S21-2226(6.66e-08); mr1421(4.33e-06); S21-1527(1.35e-05); S21_L-2853(1.36e-06); mr1169(7.49e-08); S21-4497(1.60e-06); S21_L-4193(3.59e-07); S21_S-5484(5.90e-08)	chrC04	38387588	38390808	-	GSBRNA2T00012161001	AT2G23890.1	0	HAD-superfamily hydrolase%2C subfamily IG%2C 5'-nucleotidase [Source:TAIR%3BAcc:AT2G23890]
BnaC04g36800D	S21-2226(1.24e-05); S21-4731(9.08e-06); S21_S-4508(2.73e-06); S21_S-0999(5.84e-06); S21-5006(1.36e-05); S21-4140(4.21e-06); mr1169(9.97e-06)	chrC04	38270322	38273665	+	GSBRNA2T00012185001	AT1G62800.2	0	Aspartate aminotransferase%2C cytoplasmic isozyme 2 [Source:UniProtKB/Swiss-Prot%3BAcc:P46646]
BnaC05g26420D	S21-2226(9.34e-06); S21-4497(3.29e-06); S21-1526(1.59e-06)	chrC05	22461859	22462473	+	GSBRNA2T00013138001	AT5G06580.1	2.45e-24	D-lactate dehydrogenase [cytochrome]%2C mitochondrial [Source:UniProtKB/Swiss-Prot%3BAcc:Q94AX4]
BnaC05g26130D	S21-2226(3.97e-06); S21-4635(1.15e-07); S21_L-4407(1.73e-06); S21_S-3338(5.55e-06); mr1169(4.18e-06); S21-4497(8.72e-06); S21_S-5484(7.09e-06)	chrC05	21931147	21933131	+	GSBRNA2T00013205001	AT1G49350.1	0	pfkB-like carbohydrate kinase family protein [Source:TAIR%3BAcc:AT1G49350]
BnaC02g48640D	S21-2226(5.32e-06); S21_S-0305(1.09e-05); wm0034(3.38e-06); S21-2486(4.54e-06); S21-0635(6.72e-06); S21_L-3616(6.05e-08); mr2041(2.22e-06); S21-5246(2.62e-06); S21_S-3338(4.31e-07); mr872(3.47e-09); mr1169(2.14e-06); S21_L-4193(2.66e-06); S21_S-5484(1.00e-05)	chrC02_random	4875772	4877096	-	GSBRNA2T00014809001	AT5G25490.1	3.4e-87	Ran BP2/NZF zinc finger-like superfamily protein [Source:TAIR%3BAcc:AT5G25490]
BnaA09g30530D	S21-2226(4.12e-07); S21-4497(3.64e-06)	chrA09	22689432	22691501	+	GSBRNA2T00015745001	AT1G22620.1	2.29e-51	Phosphoinositide phosphatase SAC1 [Source:UniProtKB/Swiss-Prot%3BAcc:Q7XZU3]
BnaA09g30390D	S21-2226(1.87e-06); S21-4497(9.34e-06); S21_S-5484(7.46e-06)	chrA09	22588149	22593013	-	GSBRNA2T00015763001	AT1G22770.1	0	Protein GIGANTEA [Source:UniProtKB/Swiss-Prot%3BAcc:Q9SQI2]
BnaA09g30260D	S21-2226(7.47e-06)	chrA09	22516704	22521223	-	GSBRNA2T00015779001	AT1G22930.1	0	T-complex protein 11 [Source:TAIR%3BAcc:AT1G22930]
BnaA09g30000D	S21-2226(2.57e-06); S21_S-5484(1.20e-05)	chrA09	22359097	22360539	+	GSBRNA2T00015817001	AT1G23260.1	1.69e-115	Ubiquitin-conjugating enzyme E2 variant 1A [Source:UniProtKB/Swiss-Prot%3BAcc:Q93YP0]
BnaC09g47480D	S21-2226(2.35e-06); S21-1527(6.42e-06); S21-4497(1.64e-06); S21_S-5484(8.19e-06); S21-1526(2.78e-06)	chrC09	46795697	46797327	-	GSBRNA2T00015996001	AT5G08510.1	0	Pentatricopeptide repeat-containing protein At5g08510 [Source:UniProtKB/Swiss-Prot%3BAcc:Q9FNN7]
BnaC09g47290D	S21-2226(1.01e-05); S21-4792(2.66e-08); S21-4497(1.15e-05); S21-1526(8.15e-08)	chrC09	46713556	46716049	+	GSBRNA2T00016022001	AT5G08740.1	0	NAD(P)H dehydrogenase C1 [Source:TAIR%3BAcc:AT5G08740]
BnaC09g46990D	S21-2226(7.94e-06); S21-4792(1.02e-05); mr1169(8.85e-06); S21_S-5484(5.25e-06)	chrC09	46583597	46585285	+	GSBRNA2T00016060001	AT5G09650.1	0	Soluble inorganic pyrophosphatase 6%2C chloroplastic [Source:UniProtKB/Swiss-Prot%3BAcc:Q9LXC9]
BnaA09g44590D	S21-2226(1.58e-07); mr1421(7.29e-06); S21-1527(1.89e-08); S21_L-2853(1.55e-06); S21_S-0256(1.16e-05); S21-4792(1.16e-13); S21-4497(6.07e-10); S21_L-4193(6.87e-06); S21_L-3352(5.18e-06); S21-6053(4.56e-07); S21-1526(2.39e-20); S21_S-0031(8.29e-06)	chrA09	30628432	30632115	-	GSBRNA2T00016203001	AT1G18390.1	0	Probable serine/threonine-protein kinase At1g18390 [Source:UniProtKB/Swiss-Prot%3BAcc:P0C5E2]
BnaC09g41510D	S21-2226(6.97e-06); S21-1527(8.26e-06); S21-4792(1.92e-06); S21-4497(8.28e-07); S21-1526(9.71e-08)	chrC09	43460531	43464794	-	GSBRNA2T00017035001	AT5G16300.1	0	Vps51/Vps67 family (components of vesicular transport) protein [Source:TAIR%3BAcc:AT5G16300]
BnaC09g41500D	S21-2226(2.81e-06); S21-4792(7.78e-08); S21-4497(9.69e-07); S21_S-5484(1.21e-05); S21-1526(7.68e-08)	chrC09	43458115	43459620	-	GSBRNA2T00017036001	AT5G16320.1	5.85e-139	FRIGIDA-like protein 1 [Source:UniProtKB/Swiss-Prot%3BAcc:Q9FFF1]
BnaC09g41490D	S21-2226(1.31e-06); S21-4792(5.59e-06); mr1169(1.78e-06); S21-4497(9.19e-07); S21_L-4193(7.42e-06); S21_S-5484(1.01e-05)	chrC09	43456876	43458053	+	GSBRNA2T00017037001	AT5G16360.1	8.18e-107	NC domain-containing protein-related [Source:TAIR%3BAcc:AT5G16360]
BnaC03g23520D	S21-2226(1.16e-05); mr1421(1.27e-06); mr350(7.16e-08); S21_S-4508(1.27e-05); S21-0128(1.24e-05); S21_S-0999(2.79e-06); S21-3131(4.53e-07); S21-4497(5.88e-06); S21_S-2912(1.40e-06); S21-6053(5.40e-08)	chrC03	13111402	13112841	-	GSBRNA2T00019134001	AT1G58380.1	2.89e-157	40S ribosomal protein S2-1 [Source:UniProtKB/Swiss-Prot%3BAcc:Q8L8Y0]
BnaC05g37790D	S21-2226(4.79e-06); S21-4497(4.50e-06)	chrC05	36661980	36663249	+	GSBRNA2T00020114001	AT5G11170.2	8.98e-87	DEAD-box ATP-dependent RNA helicase 56 [Source:UniProtKB/Swiss-Prot%3BAcc:Q9LFN6]
BnaC07g49880D	S21-2226(1.98e-06); mr1421(3.11e-09); S21-1527(3.68e-06); S21_L-2853(6.13e-08); S21-2486(8.78e-07); S21-5246(2.83e-07); S21_S-3338(1.74e-06); mr1169(7.58e-07); S21-4497(3.07e-06); S21_L-4193(1.92e-06); S21_S-5484(3.98e-08)	chrC07_random	2259660	2261246	+	GSBRNA2T00020285001	AT3G29410.1	4.23e-85	Terpenoid synthase 25 [Source:UniProtKB/Swiss-Prot%3BAcc:Q9LIA1]
BnaA04g05650D	S21-2226(1.26e-06); S21-1527(1.38e-05); S21-4497(1.50e-07); S21_S-5484(1.29e-05)	chrA04	4379951	4383281	+	GSBRNA2T00021731001	AT3G52180.1	0	Phosphoglucan phosphatase DSP4%2C chloroplastic [Source:UniProtKB/Swiss-Prot%3BAcc:Q9FEB5]
BnaA04g05580D	S21-2226(6.30e-07); S21-1527(2.34e-06); S21_L-2853(1.38e-05); S21-4792(6.52e-09); S21-4497(9.53e-09); S21-1526(3.57e-13)	chrA04	4334648	4337052	+	GSBRNA2T00021741001	AT3G52240.1	0	unknown protein%3B Has 220 Blast hits to 193 proteins in 66 species: Archae - 0%3B Bacteria - 15%3B Metazoa - 53%3B Fungi - 33%3B Plants - 66%3B Viruses - 0%3B Other Eukaryotes - 53 (source: NCBI BLink). [Source:TAIR%3BAcc:AT3G52240]
BnaA08g12360D	S21-2226(8.46e-06); mr1421(3.79e-06); wm0034(1.11e-06); S21-0635(1.58e-07); S21_L-3616(3.35e-08); mr2041(5.67e-06); S21-5246(1.08e-07); S21_L-4407(1.12e-05); S21-1286(6.60e-07); S21_S-5484(3.73e-06)	chrA08	11040125	11043051	+	GSBRNA2T00021884001	AT4G31770.1	0	Lariat debranching enzyme [Source:UniProtKB/Swiss-Prot%3BAcc:Q94K01]
BnaA08g12250D	S21-2226(5.69e-07); S21-4497(1.00e-06); S21_S-5484(1.38e-05); S21-6053(1.55e-07)	chrA08	10924226	10927059	-	GSBRNA2T00021907001	AT4G32300.1	0	G-type lectin S-receptor-like serine/threonine-protein kinase SD2-5 [Source:UniProtKB/Swiss-Prot%3BAcc:Q8RWZ5]
BnaA08g12110D	S21-2226(1.49e-07); mr1421(3.29e-07); wm0034(4.53e-06); S21_L-2853(1.19e-05); S21_L-3616(1.22e-07); S21-4635(1.23e-05); mr2041(4.99e-06); S21-5246(1.09e-06); mr1169(4.27e-06); S21-4497(1.06e-06); S21-1286(1.38e-05); S21_L-4193(7.74e-06); S21_S-5484(2.58e-07)	chrA08	10839833	10840177	+	GSBRNA2T00021925001	AT4G32680.1	1.94e-51	unknown protein%3B BEST Arabidopsis thaliana protein match is: unknown protein (TAIR:AT1G52343.1)%3B Has 30201 Blast hits to 17322 proteins in 780 species: Archae - 12%3B Bacteria - 1396%3B Metazoa - 17338%3B Fungi - 3422%3B Plants - 5037%3B Viruses - 0%3B Other Eu /.../es - 2996 (source: NCBI BLink). [Source:TAIR%3BAcc:AT4G32680]
BnaA08g12100D	S21-2226(1.09e-09); mr1421(5.98e-08); S21-1527(2.38e-06); S21_L-2853(1.23e-05); S21_L-3616(1.34e-11); S21-5246(2.60e-07); S21_L-4407(9.16e-07); S21_S-3338(6.28e-06); S21_L-1836(5.97e-06); mr1169(1.42e-06); S21-4497(7.98e-09); S21_L-4193(2.61e-06); S21_S-5484(6.56e-09)	chrA08	10838993	10839731	+	GSBRNA2T00021926001	AT4G32680.1	3.22e-09	unknown protein%3B BEST Arabidopsis thaliana protein match is: unknown protein (TAIR:AT1G52343.1)%3B Has 30201 Blast hits to 17322 proteins in 780 species: Archae - 12%3B Bacteria - 1396%3B Metazoa - 17338%3B Fungi - 3422%3B Plants - 5037%3B Viruses - 0%3B Other Eu /.../es - 2996 (source: NCBI BLink). [Source:TAIR%3BAcc:AT4G32680]
BnaC03g77060D	S21-2226(5.86e-08); mr1421(5.79e-08); S21-1527(1.52e-06); S21-0635(1.19e-07); S21_L-3616(4.89e-06); S21-5246(7.61e-06); S21-4497(8.65e-08); S21-1286(4.19e-07); S21_S-5484(1.74e-07)	chrC03_random	5609855	5617966	-	GSBRNA2T00022587001	AT3G42050.1	0	V-type proton ATPase subunit H [Source:UniProtKB/Swiss-Prot%3BAcc:Q9LX65]
BnaC08g47800D	S21-2226(5.27e-06); S21-0453(3.66e-07)	chrC08_random	2720390	2721891	-	GSBRNA2T00022770001	AT4G15930.1	1.43e-71	Dynein light chain type 1 family protein [Source:TAIR%3BAcc:AT4G15930]
BnaA08g30220D	S21-2226(5.27e-10); mr1421(4.82e-08); S21-1527(1.04e-08); S21_L-2853(2.22e-07); S21_L-3616(1.86e-08); S21_L-4407(6.45e-06); mr1169(3.41e-08); S21-4497(1.18e-08); S21-4360(3.49e-07); S21_L-4193(3.69e-08); S21_S-5484(9.46e-10)	chrA08_random	1344068	1345448	-	GSBRNA2T00023182001	AT4G17170.1	1.01e-153	Ras-related protein RABB1c [Source:UniProtKB/Swiss-Prot%3BAcc:P92963]
BnaC03g72090D	S21-2226(6.03e-06); mr1421(9.49e-08); S21_S-4508(1.09e-07); S21-0128(7.15e-06); S21_S-0999(1.72e-07); S21_L-2853(2.37e-06); S21_L-4407(1.34e-05); mr1169(5.60e-07); S21-4497(6.17e-06); S21_S-2912(3.14e-06); S21_S-1142(2.21e-06); S21_L-4193(3.32e-06); S21_S-5484(1.77e-07); S21-6053(1.70e-06)	chrC03_random	514077	517856	+	GSBRNA2T00026180001	AT2G37840.1	0	Protein kinase superfamily protein [Source:TAIR%3BAcc:AT2G37840]
BnaC09g43880D	S21-2226(1.24e-05); S21-4792(1.20e-08); S21-4497(2.87e-06); S21-1526(1.45e-09)	chrC09	44970943	44972553	+	GSBRNA2T00031474001	AT5G13190.1	3.87e-90	CONTAINS InterPro DOMAIN/s: LPS-induced tumor necrosis factor alpha factor (InterPro:IPR006629)%3B Has 30201 Blast hits to 17322 proteins in 780 species: Archae - 12%3B Bacteria - 1396%3B Metazoa - 17338%3B Fungi - 3422%3B Plants - 5037%3B Viruses - 0%3B Other Eu /.../es - 2996 (source: NCBI BLink). [Source:TAIR%3BAcc:AT5G13190]
BnaC09g43540D	S21-2226(1.76e-06); S21_L-2853(1.10e-05); S21-4792(2.16e-10); S21-4497(1.87e-06); S21-1526(4.28e-10)	chrC09	44795104	44798954	+	GSBRNA2T00031525001	AT5G13550.1	0	Sulfate transporter 4.1%2C chloroplastic [Source:UniProtKB/Swiss-Prot%3BAcc:Q9FY46]
BnaC09g43480D	S21-2226(2.35e-06); S21-1527(1.31e-05); S21_L-2853(1.02e-05); S21-4497(6.03e-07); S21_L-4193(1.13e-05); S21_S-5484(7.47e-06); S21-1526(3.01e-06)	chrC09	44766746	44768688	-	GSBRNA2T00031532001	AT5G13610.1	0	Protein of unknown function (DUF155) [Source:TAIR%3BAcc:AT5G13610]
BnaC09g42810D	S21-2226(3.06e-06); S21-4792(1.75e-11); S21-4497(9.33e-07); S21-1526(3.32e-12)	chrC09	44202637	44207993	+	GSBRNA2T00031634001	AT5G14720.1	0	Protein kinase superfamily protein [Source:TAIR%3BAcc:AT5G14720]
BnaC05g29660D	S21-2226(2.49e-06); mr1421(4.20e-08); S21_S-4508(8.44e-06); S21-1527(6.91e-06); S21_S-0999(1.40e-06); S21_L-2853(2.06e-06); S21-5246(1.01e-06); S21_L-1836(8.90e-06); mr1169(6.41e-08); S21-4497(2.86e-06); S21-4360(1.10e-06); S21_S-2912(4.63e-06); S21_L-4193(6.25e-08); S21_S-5484(1.54e-09)	chrC05	28487649	28487981	-	GSBRNA2T00032168001	AT3G04600.3	4.12e-06	Nucleotidylyl transferase superfamily protein [Source:TAIR%3BAcc:AT3G04600]
BnaA08g30680D	S21-2226(7.74e-06); mr1421(1.91e-06); S21-0635(5.52e-07); S21_L-3616(3.80e-06); S21-5246(2.06e-07); S21-1286(1.04e-05)	chrA08_random	1643601	1645666	-	GSBRNA2T00033779001	AT4G32272.1	0	Nucleotide/sugar transporter family protein [Source:TAIR%3BAcc:AT4G32272]
BnaA03g60220D	S21-2226(9.28e-06); S21-0128(1.58e-07); S21_S-0999(1.04e-07); S21-3131(3.63e-06); S21-5460(9.01e-06); S21_S-2912(1.41e-06); S21_S-1142(2.22e-07); S21_S-5484(9.59e-07)	chrA03_random	4673354	4674592	+	GSBRNA2T00035086001	AT1G11510.1	6.25e-42	DNA-binding storekeeper protein-related transcriptional regulator [Source:TAIR%3BAcc:AT1G11510]
BnaC09g42470D	S21-2226(1.35e-05); S21-4497(4.32e-06)	chrC09	44010410	44015671	+	GSBRNA2T00035211001	AT5G15400.1	0	Probable ubiquitin conjugation factor E4 [Source:UniProtKB/Swiss-Prot%3BAcc:Q9LF41]
BnaC09g42430D	S21-2226(3.59e-06); S21-4497(3.04e-06)	chrC09	43992891	43995136	+	GSBRNA2T00035215001	AT5G15490.1	0	UDP-glucose 6-dehydrogenase 3 [Source:UniProtKB/Swiss-Prot%3BAcc:Q9LF33]
BnaC09g42350D	S21-2226(9.41e-06); S21-1527(1.03e-05); S21_L-2853(1.40e-05); mr1169(3.67e-06); S21-4497(1.21e-06); S21_L-4193(1.13e-05)	chrC09	43934496	43939387	+	GSBRNA2T00035225001	AT5G14250.1	8.73e-107	COP9 signalosome complex subunit 3 [Source:UniProtKB/Swiss-Prot%3BAcc:Q8W575]
BnaC09g42140D	S21-2226(6.71e-06); S21_L-2853(3.55e-06); S21-4792(2.88e-10); mr1169(1.33e-05); S21-4497(1.73e-06); S21-1526(9.47e-09)	chrC09	43819011	43824317	+	GSBRNA2T00035253001	AT5G15700.1	0	DNA-directed RNA polymerase 2%2C chloroplastic/mitochondrial [Source:UniProtKB/Swiss-Prot%3BAcc:Q9LFV6]
BnaC09g42130D	S21-2226(1.18e-05); S21-4792(8.75e-09); S21-4497(5.52e-06); S21-1526(2.73e-10)	chrC09	43814654	43816356	-	GSBRNA2T00035254001	AT5G15730.2	0	Probable leucine-rich repeat receptor-like serine/threonine-protein kinase At5g15730 [Source:UniProtKB/Swiss-Prot%3BAcc:Q9LFV3]
BnaC09g42040D	S21-2226(9.27e-07); S21_L-2853(6.81e-07); S21-4792(4.81e-08); mr1169(1.27e-06); S21-4497(9.00e-07); S21_L-4193(2.46e-06); S21_S-5484(1.04e-05); S21-1526(3.06e-06)	chrC09	43774204	43777322	-	GSBRNA2T00035267001	AT5G15810.1	0	N2%2CN2-dimethylguanosine tRNA methyltransferase [Source:TAIR%3BAcc:AT5G15810]
BnaC09g41870D	S21-2226(1.08e-05); S21_L-2853(8.62e-07); mr1169(1.61e-06); S21-4497(1.18e-05); S21_L-4193(2.13e-06); S21_S-5484(1.33e-05)	chrC09	43694346	43697189	-	GSBRNA2T00035287001	AT5G16000.1	0	Protein NSP-INTERACTING KINASE 1 [Source:UniProtKB/Swiss-Prot%3BAcc:Q9LFS4]
BnaC09g41800D	S21-2226(1.05e-07); mr1421(1.27e-05); S21-1527(6.95e-07); S21_L-2853(7.04e-08); S21-4792(1.47e-08); mr1169(1.28e-07); S21-4497(2.67e-08); S21_L-4193(1.17e-07); S21_S-5484(9.35e-07); S21-1526(4.49e-09)	chrC09	43648719	43651300	+	GSBRNA2T00035301001	AT5G16040.1	0	Regulator of chromosome condensation (RCC1) family protein [Source:TAIR%3BAcc:AT5G16040]
BnaC09g41660D	S21-2226(9.02e-08); mr1421(3.50e-06); S21-1527(1.22e-06); S21_L-2853(4.66e-08); S21-4792(4.69e-10); mr1169(5.08e-07); S21-4497(3.05e-08); S21_L-4193(4.08e-07); S21_S-5484(4.60e-06); S21-6053(6.54e-06); S21-1526(5.00e-11)	chrC09	43546068	43549355	-	GSBRNA2T00035318001	AT5G16150.3	0	Plastidic glucose transporter 4 [Source:UniProtKB/Swiss-Prot%3BAcc:Q56ZZ7]
BnaC09g41590D	S21-2226(1.19e-06); mr1421(1.58e-07); S21-1527(1.19e-05); S21_L-2853(6.42e-07); mr1169(2.94e-07); S21-4497(2.81e-06); S21_L-4193(4.30e-07); S21_S-5484(1.60e-07); S21-1526(3.07e-06)	chrC09	43504111	43507232	-	GSBRNA2T00035326001	AT5G16230.1	0	Acyl-[acyl-carrier-protein] desaturase 3%2C chloroplastic [Source:UniProtKB/Swiss-Prot%3BAcc:Q9LF05]
BnaA06g12980D	S21-2226(1.21e-05); mr1169(6.95e-06); S21-4497(8.49e-06)	chrA06	6784953	6787432	-	GSBRNA2T00035630001	AT1G18800.1	5.17e-122	NAP1-related protein 2 [Source:TAIR%3BAcc:AT1G18800]
BnaC09g09460D	S21-2226(4.47e-06); mr1421(1.20e-07); S21-2486(2.53e-07); S21_L-3616(7.46e-06); S21-5246(6.61e-07); S21_L-4407(1.61e-06); mr2136(1.27e-05); S21_S-5484(1.82e-06)	chrC09	6130918	6133446	+	GSBRNA2T00035768001	AT2G17670.1	0	Pentatricopeptide repeat-containing protein At2g17670 [Source:UniProtKB/Swiss-Prot%3BAcc:Q84J71]
BnaA08g07580D	S21-2226(2.58e-08); mr1421(1.03e-07); S21-1527(4.22e-06); S21_L-2853(6.19e-06); S21-3131(1.83e-06); mr1169(3.72e-07); S21-4497(3.54e-07); S21_L-4193(1.79e-06); S21_S-5484(3.96e-08)	chrA08	7544499	7547006	-	GSBRNA2T00036954001	AT4G14040.1	0	Selenium-binding protein 2 [Source:UniProtKB/Swiss-Prot%3BAcc:Q93WN0]
BnaC03g64570D	S21-2226(6.46e-06); mr1421(7.04e-07); S21_S-2485(1.41e-05); wm0034(1.31e-05); S21_L-2853(1.13e-06); S21-0635(7.85e-07); mr1169(1.20e-06); S21-4497(8.11e-06); S21-1286(3.19e-06); S21_L-4193(6.82e-07); S21_S-5484(2.90e-06)	chrC03	53906185	53912425	+	GSBRNA2T00037385001	AT4G21750.2	0	Homeobox-leucine zipper protein MERISTEM L1 [Source:UniProtKB/Swiss-Prot%3BAcc:Q8RWU4]
BnaC03g66730D	S21-2226(6.54e-06); mr1421(4.31e-06); wm0034(5.82e-06); S21_L-3616(1.66e-07); S21-4497(9.72e-06); S21_S-5484(1.90e-06)	chrC03	56406473	56411355	+	GSBRNA2T00040029001	AT4G33210.1	0	F-box/LRR-repeat protein 15 [Source:UniProtKB/Swiss-Prot%3BAcc:Q9SMY8]
BnaA04g17700D	S21-2226(2.53e-07); S21-4497(1.24e-06)	chrA04	14306591	14311223	+	GSBRNA2T00043419001	AT2G30600.5	0	BTB/POZ domain-containing protein At2g30600 [Source:UniProtKB/Swiss-Prot%3BAcc:Q8LEV3]
BnaC05g31940D	S21-2226(1.16e-05); mr1421(4.59e-06); S21_L-2853(1.14e-05); S21-2486(4.21e-06); S21_L-3616(4.01e-07); S21-5246(2.68e-06); S21-4497(1.35e-05); S21_L-4193(1.16e-05); S21_S-5484(6.61e-06)	chrC05	31280260	31281611	-	GSBRNA2T00043684001	AT3G20130.2	0	cytochrome P450%2C family 705%2C subfamily A%2C polypeptide 22 [Source:TAIR%3BAcc:AT3G20130]
BnaA04g16020D	S21-2226(1.40e-06); S21-4497(4.62e-06)	chrA04	13154296	13155463	-	GSBRNA2T00045252001	AT2G27770.1	1.23e-173	Plant protein of unknown function (DUF868) [Source:TAIR%3BAcc:AT2G27770]
BnaA04g15990D	S21-2226(6.74e-06); mr1421(3.81e-06); S21_S-0305(1.21e-06); S21_L-1836(7.84e-06); mr872(5.90e-07); S21-5460(3.25e-07); S21_L-0512(2.46e-06); S21_S-2912(8.09e-06)	chrA04	13140957	13142778	-	GSBRNA2T00045255001	AT2G27730.1	1.09e-46	Uncharacterized protein At2g27730%2C mitochondrial [Source:UniProtKB/Swiss-Prot%3BAcc:Q9ZUX4]
BnaA04g15960D	S21-2226(1.33e-05); S21-0128(8.60e-06); S21_S-0999(1.80e-06); mr1169(6.75e-06); S21-4497(4.71e-06); S21_L-4193(7.41e-06)	chrA04	13124831	13126960	-	GSBRNA2T00045260001	AT1G21990.1	0	Putative F-box protein At1g21990 [Source:UniProtKB/Swiss-Prot%3BAcc:Q9LM64]
BnaC09g47860D	S21-2226(1.00e-05); mr350(2.33e-06); S21_S-0999(3.05e-06); S21-4497(2.91e-06); S21-1526(4.44e-06)	chrC09	46983332	46985296	+	GSBRNA2T00045443001	AT5G07440.2	0	Glutamate dehydrogenase 2 [Source:UniProtKB/Swiss-Prot%3BAcc:Q38946]
BnaC06g10390D	S21-2226(3.11e-07); mr1421(1.64e-07); S21_L-4082(5.37e-06); mr1077(1.01e-05); S21_L-2853(3.65e-07); S21-5246(1.70e-07); S21-3131(3.66e-06); S21_L-4407(2.01e-07); mr1169(6.06e-08); S21-4497(1.01e-05); S21_L-4193(2.68e-07); S21_S-5484(5.01e-07); S21-6053(1.40e-05)	chrC06	12560590	12562651	-	GSBRNA2T00046001001	AT1G54010.1	0	Inactive GDSL esterase/lipase-like protein 23 [Source:UniProtKB/Swiss-Prot%3BAcc:Q8W4H8]
BnaA03g56230D	S21-2226(6.66e-06); mr1421(2.90e-06); mr1169(4.40e-06); S21-4497(8.06e-06); S21_S-2912(1.01e-05); S21_L-4193(4.06e-06); S21_S-5484(6.50e-07)	chrA03_random	608013	608936	+	GSBRNA2T00048210001	AT5G58580.1	4.26e-98	RING-H2 finger protein ATL63 [Source:UniProtKB/Swiss-Prot%3BAcc:Q9LUZ9]
BnaC06g13360D	S21-2226(5.55e-06); mr1421(3.56e-06)	chrC06	16104947	16106301	+	GSBRNA2T00049938001
BnaA03g60700D	S21-2226(4.79e-07); mr1421(1.29e-05); mr1170(8.58e-06); S21_L-2853(1.36e-06); mr1169(5.14e-07); S21-4497(1.97e-06); S21_L-4193(4.93e-07); S21_S-5484(1.55e-06); S21-6053(1.09e-05)	chrA03_random	5786795	5787251	-	GSBRNA2T00051959001
BnaC02g26320D	S21-2226(9.59e-06); mr1421(1.09e-05)	chrC02	23727928	23729118	+	GSBRNA2T00054777001
BnaA02g30570D	S21-2226(3.42e-06); S21-0128(5.49e-08); S21_S-0999(5.03e-09); S21-4497(4.71e-06); S21_S-2912(3.65e-06); S21_S-5484(1.32e-05)	chrA02	22099451	22100509	-	GSBRNA2T00055440001	AT5G49100.1	2.78e-126	unknown protein%3B BEST Arabidopsis thaliana protein match is: unknown protein (TAIR:AT3G06868.1)%3B Has 30201 Blast hits to 17322 proteins in 780 species: Archae - 12%3B Bacteria - 1396%3B Metazoa - 17338%3B Fungi - 3422%3B Plants - 5037%3B Viruses - 0%3B Other Eu /.../es - 2996 (source: NCBI BLink). [Source:TAIR%3BAcc:AT5G49100]
BnaA02g30530D	S21-2226(2.76e-06); mr1421(1.37e-06); S21-0128(1.01e-06); S21_S-0999(1.92e-08); S21-4497(4.84e-06); S21_S-2912(4.18e-07); S21_S-1142(1.19e-06); S21_S-5484(6.38e-08)	chrA02	22081872	22085241	+	GSBRNA2T00055445001	AT5G49020.1	0	Probable histone-arginine methyltransferase 1.4 [Source:UniProtKB/Swiss-Prot%3BAcc:A3KPF2]
BnaA02g30520D	S21-2226(4.19e-06); mr1421(9.18e-06); S21-4497(6.80e-06); S21_S-5484(6.12e-06)	chrA02	22077464	22081441	+	GSBRNA2T00055446001	AT5G48960.1	0	HAD-superfamily hydrolase%2C subfamily IG%2C 5'-nucleotidase [Source:TAIR%3BAcc:AT5G48960]
BnaA02g28700D	S21-2226(2.73e-06); mr1421(5.37e-07); S21-1527(6.57e-07); S21-5880(4.58e-06); S21-4497(6.09e-07); S21-4360(3.07e-06); S21_S-5484(4.29e-08); S21_L-4307(5.56e-06)	chrA02	21085845	21087849	-	GSBRNA2T00056151001	AT3G27210.1	1.56e-80	Uncharacterized protein At3g27210 [Source:UniProtKB/Swiss-Prot%3BAcc:Q9LK32]
BnaC01g21980D	S21-2226(1.07e-05); S21-0635(1.22e-08); S21_L-3616(5.00e-08); S21-1286(1.40e-08)	chrC01	15400934	15405254	+	GSBRNA2T00056522001	AT4G04910.1	0	Vesicle-fusing ATPase [Source:UniProtKB/Swiss-Prot%3BAcc:Q9M0Y8]
BnaC01g21920D	S21-2226(3.25e-06); S21_S-0999(1.21e-06); S21-5246(1.31e-05); S21-5006(6.88e-06); mr1169(1.35e-05); S21_S-1142(1.09e-05)	chrC01	15372467	15374709	-	GSBRNA2T00056529001	AT4G16190.1	0	Papain family cysteine protease [Source:TAIR%3BAcc:AT4G16190]
BnaA01g07860D	S21-2226(4.87e-06); mr1421(1.43e-06); S21-0128(3.99e-06); S21_S-0999(1.16e-05); S21_L-2853(1.46e-06); mr1169(1.84e-07); S21-4497(2.97e-06); S21_S-2912(2.55e-06); S21_L-4193(7.86e-07); S21_S-5484(5.02e-07); S21-6053(8.25e-06); S21-3477(1.28e-05)	chrA01	3720304	3722721	-	GSBRNA2T00058160001	AT4G29040.1	0	26S proteasome regulatory subunit 4 homolog A [Source:UniProtKB/Swiss-Prot%3BAcc:Q9SZD4]
BnaA04g15380D	S21-2226(3.64e-06); S21_S-4508(1.60e-07); S21-0128(2.40e-06); S21_S-0999(2.24e-10); S21-3131(1.29e-05); S21_L-4407(7.76e-07); S21-4497(2.56e-06); S21_S-5484(5.51e-07)	chrA04	12759090	12761698	-	GSBRNA2T00058275001	AT2G26250.1	0	3-ketoacyl-CoA synthase 10 [Source:UniProtKB/Swiss-Prot%3BAcc:Q570B4]
BnaC01g21150D	S21-2226(1.80e-07); S21_S-0999(5.20e-07); S21-4140(7.22e-06); mr1169(8.17e-06); S21-4497(1.02e-05)	chrC01	14802563	14804403	+	GSBRNA2T00058947001	AT4G06599.1	0	Ubiquitin-like domain-containing CTD phosphatase [Source:UniProtKB/Swiss-Prot%3BAcc:Q8W3M6]
BnaC07g21090D	S21-2226(3.41e-06); S21_S-4508(3.40e-06); S21_S-0305(5.39e-08); S21-4635(8.92e-06); S21-5246(3.21e-06); S21-3131(2.52e-06); S21_L-4407(2.16e-09); S21_L-1836(3.94e-07); S21-4497(1.15e-05); S21_S-5484(5.11e-06)	chrC07	27777725	27779185	+	GSBRNA2T00060215001	AT2G01735.1	0	E3 ubiquitin protein ligase RIE1 [Source:UniProtKB/Swiss-Prot%3BAcc:Q8GUU2]
BnaC03g60190D	S21-2226(4.49e-06); mr1421(4.28e-06); S21-1527(9.84e-06); S21-4497(2.12e-06); S21_S-5484(6.03e-07)	chrC03	49364391	49366201	-	GSBRNA2T00061075001	AT4G38800.1	3.97e-166	5'-methylthioadenosine/S-adenosylhomocysteine nucleosidase 1 [Source:UniProtKB/Swiss-Prot%3BAcc:Q9T0I8]
BnaC03g60240D	S21-2226(4.54e-08); mr1421(1.12e-05); S21-1527(3.44e-08); S21_L-2853(2.44e-07); S21-4792(2.90e-08); mr1169(1.82e-07); S21-4497(2.35e-10); S21_L-4193(1.05e-07); S21_S-5484(2.07e-06); S21-1526(2.15e-10)	chrC03	49421893	49423898	-	GSBRNA2T00061084001	AT4G38900.3	0	Basic-leucine zipper (bZIP) transcription factor family protein [Source:TAIR%3BAcc:AT4G38900]
BnaC08g08130D	S21-2226(8.72e-06); S21-4770(9.98e-06); S21-0635(9.15e-07); S21_L-3616(2.88e-10); mr2041(1.29e-05); S21_S-3338(2.26e-07); S21-1286(9.26e-08)	chrC08	12063903	12067592	+	GSBRNA2T00061616001	AT5G33290.1	0	Xylogalacturonan beta-1%2C3-xylosyltransferase [Source:UniProtKB/Swiss-Prot%3BAcc:Q94AA9]
BnaC09g17760D	S21-2226(2.37e-06); S21-4792(1.55e-08); S21-4497(7.18e-08); S21-1526(1.76e-11)	chrC09	14459360	14463950	+	GSBRNA2T00063106001	AT5G43940.1	0	Alcohol dehydrogenase class-3 [Source:UniProtKB/Swiss-Prot%3BAcc:Q96533]
BnaA05g19470D	S21-2226(5.99e-06)	chrA05	14846380	14847843	-	GSBRNA2T00066345001	AT3G21760.1	0	UDP-glycosyltransferase 71B2 [Source:UniProtKB/Swiss-Prot%3BAcc:Q9LSY8]
BnaA04g13940D	S21-2226(3.52e-06); S21-4497(4.33e-06)	chrA04	11803713	11806751	+	GSBRNA2T00068262001	AT2G23890.1	0	HAD-superfamily hydrolase%2C subfamily IG%2C 5'-nucleotidase [Source:TAIR%3BAcc:AT2G23890]
BnaC03g67510D	S21-2226(6.62e-06)	chrC03	57130901	57131729	+	GSBRNA2T00068697001
BnaC03g67500D	S21-2226(1.13e-06); mr1421(1.31e-06); S21-3131(1.45e-06); S21_L-4407(5.57e-06); S21_S-3338(6.68e-08); S21_S-2912(6.70e-06); S21_S-5484(2.89e-06)	chrC03	57128083	57130662	+	GSBRNA2T00068698001	AT1G14800.1	9.05e-12	Nucleic acid-binding%2C OB-fold-like protein [Source:TAIR%3BAcc:AT1G14800]
BnaC03g67490D	S21-2226(8.70e-06); mr1421(8.56e-06); S21_S-3338(6.67e-06)	chrC03	57127203	57128030	+	GSBRNA2T00068699001
BnaC09g26030D	S21-2226(6.52e-08); mr1421(2.88e-06); S21-1527(3.87e-06); S21_L-2853(3.00e-07); S21-4635(7.27e-06); S21-5246(1.20e-05); S21_L-4407(1.13e-05); S21_S-3338(3.06e-07); mr1169(1.58e-07); S21-4497(6.32e-08); S21_L-4193(2.89e-07); S21_S-5484(1.21e-07)	chrC09	25820122	25822994	-	GSBRNA2T00071866001	AT4G10960.1	0	UDP-glucose 4-epimerase 5 [Source:UniProtKB/Swiss-Prot%3BAcc:Q9SN58]
BnaC05g40690D	S21-2226(1.10e-05)	chrC05	38782756	38783955	+	GSBRNA2T00074332001	AT3G12490.1	1.53e-131
BnaC05g48410D	S21-2226(1.11e-05); S21-0128(1.28e-08); S21_S-0999(2.57e-07); S21-4497(2.31e-06); S21_S-2912(5.15e-08); S21-6053(1.09e-06)	chrC05	42879507	42881605	-	GSBRNA2T00076279001	AT3G02230.1	0	UDP-arabinopyranose mutase 1 [Source:UniProtKB/Swiss-Prot%3BAcc:Q9SRT9]
BnaA01g30200D	S21-2226(1.15e-06); S21-4792(1.36e-05)	chrA01	20760016	20762661	+	GSBRNA2T00076460001	AT2G05642.1	4.25e-07	Nucleic acid-binding%2C OB-fold-like protein [Source:TAIR%3BAcc:AT2G05642]
BnaA09g30950D	S21-2226(4.08e-06)	chrA09	23041649	23042810	-	GSBRNA2T00079620001	AT1G23550.1	2.73e-137	Probable inactive poly [ADP-ribose] polymerase SRO2 [Source:UniProtKB/Swiss-Prot%3BAcc:Q9ZUD9]
BnaA04g10220D	S21-2226(1.53e-07); mr1421(4.03e-07); S21_L-2853(7.34e-06); S21_S-3338(3.23e-06); mr1169(2.18e-06); S21-4497(2.09e-07); S21_S-2912(8.20e-06); S21_L-4193(5.12e-06); S21_S-5484(6.82e-07)	chrA04	9019278	9021771	-	GSBRNA2T00080483001	AT5G40880.1	0	Zinc finger CCCH domain-containing protein 59 [Source:UniProtKB/Swiss-Prot%3BAcc:Q9FKR9]
BnaA02g13970D	S21-2226(1.22e-05); mr1421(7.52e-07); mr350(1.39e-05); S21_S-4508(1.01e-05); S21_S-0305(1.27e-05); S21_S-0999(5.43e-07); S21-5246(1.39e-06); S21-3131(2.61e-06); S21_L-4407(2.70e-06); mr1169(5.40e-06); S21-4497(1.37e-05); S21_S-2912(3.09e-06); S21_S-1142(6.12e-06); S21_S-5484(3.05e-08)	chrA02	7781022	7784995	-	GSBRNA2T00081032001	AT1G68560.1	0
BnaA08g11870D	S21-2226(6.60e-07); mr1421(2.44e-08); S21_S-0305(1.71e-06); wm0034(1.46e-07); S21-0635(3.58e-11); S21_L-3616(2.00e-10); mr2041(2.79e-08); S21-5246(5.07e-10); S21_S-3338(1.51e-07); S21-4497(8.06e-06); S21-1286(1.52e-10); S21_S-5484(6.55e-07)	chrA08	10640495	10647960	+	GSBRNA2T00081283001	AT4G33210.1	0	F-box/LRR-repeat protein 15 [Source:UniProtKB/Swiss-Prot%3BAcc:Q9SMY8]
BnaC09g21510D	S21-2226(4.50e-06); S21_L-3616(1.12e-06); S21-4635(1.06e-05); S21_L-4407(7.94e-06); S21-4140(1.03e-05); mr1169(1.17e-06); S21-4497(7.39e-06); S21_L-4193(3.31e-06); S21_S-5484(8.69e-07)	chrC09	18683610	18685076	-	GSBRNA2T00082274001	AT2G03430.1	4.12e-156	Ankyrin repeat family protein [Source:TAIR%3BAcc:AT2G03430]
BnaA02g22140D	S21-2226(1.09e-06); mr1421(1.60e-09); S21_S-0305(8.86e-06); S21_L-2853(8.49e-08); S21-0635(2.91e-07); S21_L-3616(5.56e-06); S21-5246(1.49e-08); S21_L-4407(1.44e-07); S21_S-3338(8.36e-06); S21_L-1836(4.63e-06); mr1169(4.36e-08); S21-4497(2.26e-06); S21-1286(3.14e-06); S21-4031(6.82e-06); S21_L-4193(1.26e-07); S21_S-5484(2.47e-08); S21-6053(1.00e-05)	chrA02	14626629	14631935	-	GSBRNA2T00084764001	AT5G43310.2	0	COP1-interacting protein-related [Source:TAIR%3BAcc:AT5G43310]
BnaC02g42140D	S21-2226(5.88e-06); mr1421(4.54e-07); S21-0169(9.13e-06); wm0034(6.39e-08); S21-2486(6.66e-14); S21_L-3616(4.23e-09); mr2041(1.27e-09); S21-5246(2.66e-06); S21_S-5484(4.16e-06)	chrC02	44889398	44891395	+	GSBRNA2T00086544001	AT5G61260.1	5.48e-140	Plant calmodulin-binding protein-related [Source:TAIR%3BAcc:AT5G61260]
BnaC08g04650D	S21-2226(4.87e-06); mr1421(3.07e-06); S21_S-1308(1.16e-05); S21_S-0305(5.00e-09); S21_L-2853(9.80e-06); S21-0635(9.06e-06); S21_L-3616(2.78e-06); S21-5246(3.30e-07); S21_L-4407(1.48e-07); S21_S-3338(4.50e-06); S21_L-1836(2.65e-08); mr1169(2.36e-06); S21_L-4193(2.18e-06); S21_S-5484(3.37e-07)	chrC08	5274517	5276272	-	GSBRNA2T00087708001	AT1G47230.1	0	Cyclin-A3-4 [Source:UniProtKB/Swiss-Prot%3BAcc:Q3ECW2]
BnaA08g11480D	S21-2226(1.88e-06); S21-4792(2.05e-06); mr1089(1.25e-05); mr1169(2.78e-06); S21-4497(1.33e-06); S21_L-4193(9.35e-07); S21_S-5484(1.25e-06)	chrA08	10438239	10440118	+	GSBRNA2T00089478001	AT4G33670.1	0	L-galactose dehydrogenase [Source:UniProtKB/Swiss-Prot%3BAcc:O81884]
BnaC05g03390D	S21-2226(2.82e-06); mr1421(1.66e-07); S21-1527(1.22e-06); S21-3131(2.87e-06); S21-4497(1.55e-06); S21_S-5484(1.17e-06)	chrC05	1646406	1647146	+	GSBRNA2T00093220001
BnaC05g25190D	S21-2226(1.85e-06); mr1421(7.11e-06); mr1169(9.10e-06); S21-4497(4.99e-06); S21_S-5484(8.29e-06)	chrC05	20042292	20044492	+	GSBRNA2T00093254001	AT1G31300.2	1.09e-159	TRAM%2C LAG1 and CLN8 (TLC) lipid-sensing domain containing protein [Source:TAIR%3BAcc:AT1G31300]
BnaC09g41210D	S21-2226(7.35e-06); S21_L-2853(7.03e-07); S21-4792(5.31e-08); mr1169(2.58e-07); S21-4497(8.92e-07); S21_L-4193(1.26e-06); S21-1526(4.76e-08)	chrC09	43321816	43327522	+	GSBRNA2T00093511001	AT5G16680.1	0	RING/FYVE/PHD zinc finger superfamily protein [Source:TAIR%3BAcc:AT5G16680]
BnaA03g47290D	S21-2226(2.99e-06); mr1169(6.34e-06); S21-4497(1.38e-06); S21_L-4193(1.14e-05); S21_S-5484(1.11e-05)	chrA03	24231173	24234409	+	GSBRNA2T00093601001	AT4G25320.1	0	AT-hook motif nuclear-localized protein 3 [Source:UniProtKB/Swiss-Prot%3BAcc:Q9SB31]
BnaC09g36890D	S21-2226(1.73e-06); mr1421(3.78e-06); S21-4635(4.13e-06); S21_L-4407(7.88e-06); mr1169(7.00e-06); S21-4497(1.27e-06); S21_S-5484(1.08e-05)	chrC09	40235435	40239514	+	GSBRNA2T00094390001	AT5G20980.2	0	5-methyltetrahydropteroyltriglutamate--homocysteine methyltransferase 3%2C chloroplastic [Source:UniProtKB/Swiss-Prot%3BAcc:Q0WNZ5]
BnaC09g40720D	S21-2226(4.63e-06); S21_L-2853(1.06e-05); S21-4792(6.95e-08); S21-4497(8.27e-06); S21-1526(4.37e-07)	chrC09	43057688	43062001	+	GSBRNA2T00094870001	AT5G17250.1	0	Alkaline-phosphatase-like family protein [Source:TAIR%3BAcc:AT5G17250]
BnaC09g40750D	S21-2226(3.12e-06); S21-4792(4.16e-10); S21-4497(2.48e-06); S21-1526(7.79e-07)	chrC09	43083909	43085734	-	GSBRNA2T00094877001	AT5G17210.1	1.16e-114	Protein of unknown function (DUF1218) [Source:TAIR%3BAcc:AT5G17210]
BnaC09g40770D	S21-2226(9.96e-07); mr1421(2.28e-06); S21_L-2853(1.35e-05); S21-4497(7.97e-07); S21_S-5484(7.39e-06); S21-1526(3.94e-07)	chrC09	43097823	43098921	-	GSBRNA2T00094880001
BnaC09g40970D	S21-2226(1.17e-07); mr1421(1.23e-07); S21-0128(6.52e-06); S21-1527(7.76e-08); S21_L-2853(5.48e-08); S21-4792(6.50e-06); mr1169(5.27e-08); S21-4497(1.04e-08); S21-4360(2.11e-06); S21_L-4193(2.57e-08); S21_S-5484(1.80e-08); S21-6053(5.57e-06); S21-1526(8.63e-10)	chrC09	43181170	43183629	-	GSBRNA2T00094904001	AT5G16890.1	0	Exostosin family protein [Source:TAIR%3BAcc:AT5G16890]
BnaC09g40980D	S21-2226(1.29e-06); mr1421(5.86e-06); S21-0128(5.82e-09); S21-1527(3.55e-06); S21_S-0999(1.62e-06); S21-4497(2.55e-07); S21_S-5484(8.21e-07); S21-1526(1.29e-08)	chrC09	43186666	43189365	-	GSBRNA2T00094905001	AT5G16880.2	0	Target of Myb protein 1 [Source:TAIR%3BAcc:AT5G16880]
BnaC09g41080D	S21-2226(4.98e-06); mr1421(9.50e-08); S21_L-2853(1.09e-07); S21-4792(3.45e-07); S21-5880(1.17e-05); mr1169(2.02e-07); S21-4497(8.97e-07); S21_L-4193(2.31e-07); S21_S-5484(7.15e-07); S21-1526(5.61e-07)	chrC09	43229856	43231277	-	GSBRNA2T00094916001	AT5G16760.1	0	Inositol-tetrakisphosphate 1-kinase 1 [Source:UniProtKB/Swiss-Prot%3BAcc:Q9SBA5]
BnaC09g41100D	S21-2226(4.25e-06); S21_L-2853(5.72e-06); S21-4792(8.14e-09); mr1169(4.62e-06); S21-4497(8.75e-07); S21_L-4193(7.92e-06); S21-1526(4.43e-09)	chrC09	43236552	43244633	-	GSBRNA2T00094918001	AT2G03140.1	0
BnaC09g41110D	S21-2226(1.30e-07); S21_L-2853(2.51e-07); S21-4792(7.56e-08); S21-4635(3.52e-06); mr1169(9.76e-08); S21-4497(8.55e-08); S21_L-4193(5.76e-07); S21-1526(7.95e-07)	chrC09	43244887	43248152	-	GSBRNA2T00094919001	AT5G16730.1	0	WEB family protein At5g16730%2C chloroplastic [Source:UniProtKB/Swiss-Prot%3BAcc:Q9LFE4]
BnaA08g03660D	S21-2226(2.70e-06); S21-0635(1.21e-06); S21_L-3616(5.22e-06); S21_L-1836(7.05e-06); mr1169(7.83e-07); S21-4497(1.05e-06); S21-1286(8.06e-07); S21_L-4193(6.33e-06)	chrA08	2981028	2983463	-	GSBRNA2T00094951001	AT1G47740.2	0	PPPDE putative thiol peptidase family protein [Source:TAIR%3BAcc:AT1G47740]
BnaC01g44310D	S21-2226(2.48e-06); mr1421(5.33e-06); S21-4497(3.07e-06); S21_S-2912(5.15e-06)	chrC01_random	3888100	3889179	+	GSBRNA2T00097173001
BnaA07g15490D	S21-2226(3.67e-06); S21_L-3616(9.24e-06); S21_S-2912(1.91e-06); S21_S-5484(4.34e-06)	chrA07	13405809	13408259	+	GSBRNA2T00098630001	AT5G41800.1	0	Probable GABA transporter 2 [Source:UniProtKB/Swiss-Prot%3BAcc:Q8L4X4]
BnaA07g19340D	S21-2226(1.18e-06); mr1421(7.40e-08); S21-0128(7.74e-10); S21-1527(8.15e-06); S21_S-0999(1.03e-07); mr1169(8.70e-06); S21-4497(1.12e-06); S21_S-2912(2.76e-09); S21_L-4193(6.01e-06); S21_S-5484(1.65e-07)	chrA07	15506903	15509196	-	GSBRNA2T00099099001	AT3G62600.1	0	DnaJ protein ERDJ3B [Source:UniProtKB/Swiss-Prot%3BAcc:Q9LZK5]
BnaA07g21350D	S21-2226(1.23e-05)	chrA07	16568777	16569640	-	GSBRNA2T00099336001	AT1G76500.1	5.23e-90	AT-hook motif nuclear-localized protein 29 [Source:UniProtKB/Swiss-Prot%3BAcc:Q9C9K7]
BnaC05g35340D	S21-2226(3.06e-06); S21_L-3616(3.06e-06); S21_L-4407(1.38e-05); S21-4497(4.59e-06); S21_L-4193(1.27e-05); S21_S-5484(3.35e-06)	chrC05	34629678	34631779	+	GSBRNA2T00101713001	AT3G18140.1	0	Transducin/WD40 repeat-like superfamily protein [Source:TAIR%3BAcc:AT3G18140]
BnaC05g35500D	S21-2226(2.65e-06); mr1421(1.06e-05); mr1169(1.15e-05); S21-4497(5.35e-06); S21_L-4193(5.49e-06); S21_S-5484(1.83e-07)	chrC05	34868058	34871146	-	GSBRNA2T00101739001	AT3G18000.1	0	Phosphoethanolamine N-methyltransferase 1 [Source:UniProtKB/Swiss-Prot%3BAcc:Q9FR44]
BnaC02g30470D	S21-2226(1.24e-05); S21_L-3616(3.67e-06); S21_L-4407(7.19e-06); S21_S-5484(3.26e-06)	chrC02	32249058	32251272	-	GSBRNA2T00103797001
BnaC09g46380D	S21-2226(4.30e-06); S21_L-2853(4.71e-06); S21-4792(1.44e-07); S21-4635(3.62e-08); mr1169(9.78e-07); S21-4497(1.64e-06); S21_L-4193(2.58e-06)	chrC09	46257327	46258866	-	GSBRNA2T00103935001	AT5G10260.1	1.83e-142	Ras-related protein RABH1e [Source:UniProtKB/Swiss-Prot%3BAcc:Q9LFT9]
BnaC09g44490D	S21-2226(3.60e-06); S21-1527(5.04e-06); mr1169(8.04e-06); S21-4497(3.09e-06); S21_L-4193(2.54e-06); S21_S-5484(3.82e-07)	chrC09	45281354	45284070	-	GSBRNA2T00104172001	AT5G12210.1	0	RAB geranylgeranyl transferase beta subunit 1 [Source:TAIR%3BAcc:AT5G12210]
BnaC09g43920D	S21-2226(2.00e-07); mr1421(9.27e-07); S21_L-2853(6.70e-07); S21-4792(5.62e-10); S21-4635(5.87e-06); mr1169(2.72e-06); S21-4497(1.85e-07); S21_L-4193(1.29e-05); S21-1526(1.49e-09)	chrC09	45016477	45018744	+	GSBRNA2T00104236001	AT5G13170.1	1.24e-178	Bidirectional sugar transporter SWEET15 [Source:UniProtKB/Swiss-Prot%3BAcc:Q9FY94]
BnaC09g49080D	S21-2226(3.48e-06); S21_S-1322(2.79e-06); S21_L-2853(6.59e-06); mr1169(2.48e-06); S21-4497(1.36e-06); S21_L-4193(1.40e-05)	chrC09	47634747	47635850	+	GSBRNA2T00107037001	AT5G06480.1	8.84e-79	Immunoglobulin E-set superfamily protein [Source:TAIR%3BAcc:AT5G06480]
BnaC09g48660D	S21-2226(3.52e-07); mr1421(3.52e-06); S21_S-1322(9.34e-06); S21_L-2853(4.79e-07); S21-4792(2.04e-08); mr1169(2.70e-07); S21-4497(5.62e-08); S21_L-4193(3.95e-06); S21_S-5484(9.75e-06); S21-1526(4.90e-09)	chrC09	47431826	47434414	-	GSBRNA2T00107085001	AT5G06930.1	0	LOCATED IN: chloroplast%3B EXPRESSED IN: 15 plant structures%3B EXPRESSED DURING: 7 growth stages%3B BEST Arabidopsis thaliana protein match is: nucleolar protein gar2-related (TAIR:AT2G42320.2)%3B Has 3369 Blast hits to 1526 proteins in 313 species: Archae /.../Bacteria - 910%3B Metazoa - 754%3B Fungi - 336%3B Plants - 137%3B Viruses - 11%3B Other Eukaryotes - 1219 (source: NCBI BLink). [Source:…
BnaC09g48200D	S21-2226(2.34e-06); S21-1527(1.18e-06); S21_L-2853(5.23e-06); S21-4792(1.05e-07); mr1169(4.78e-06); S21-4497(2.33e-07); S21_L-4193(3.97e-06); S21_S-5484(9.04e-06); S21-1526(5.51e-10)	chrC09	47146075	47148435	-	GSBRNA2T00107138001	AT5G07030.1	0	Eukaryotic aspartyl protease family protein [Source:TAIR%3BAcc:AT5G07030]
BnaC04g34060D	S21-2226(1.18e-05)	chrC04	35524851	35525704	+	GSBRNA2T00108163001	AT4G05475.1	1.27e-78
BnaC08g22220D	S21-2226(1.02e-05)	chrC08	24957636	24959689	-	GSBRNA2T00109400001	AT3G50840.1	0	BTB/POZ domain-containing protein At3g50840 [Source:UniProtKB/Swiss-Prot%3BAcc:Q8LPQ3]
BnaC09g03240D	S21-2226(3.21e-06); mr1421(1.28e-05); S21-2486(5.01e-09); S21-5246(3.98e-07); mr2136(7.21e-07); S21-4497(4.56e-06); S21-6053(3.65e-06)	chrC09	1834569	1837533	+	GSBRNA2T00109445001	AT5G27620.1	0	Cyclin-H1-1 [Source:UniProtKB/Swiss-Prot%3BAcc:Q8W5S1]
BnaC09g03120D	S21-2226(7.84e-06); S21-4770(4.20e-06); S21-2486(1.95e-08); mr2041(6.98e-06); S21-5246(2.01e-06); mr2136(7.14e-06); S21-6053(9.22e-06)	chrC09	1769386	1772029	-	GSBRNA2T00109460001	AT5G27380.1	0	Glutathione synthetase%2C chloroplastic [Source:UniProtKB/Swiss-Prot%3BAcc:P46416]
BnaC09g03100D	S21-2226(6.74e-06); mr1421(4.59e-06); S21-4770(1.30e-05); wm0034(7.64e-07); S21-2486(6.04e-10); S21_L-3616(8.88e-06); mr2041(1.28e-06); S21-5246(7.99e-08); mr2136(3.68e-06); S21-6053(2.93e-06)	chrC09	1752071	1754468	-	GSBRNA2T00109463001	AT3G04970.1	0	Probable protein S-acyltransferase 17 [Source:UniProtKB/Swiss-Prot%3BAcc:Q3EBC2]
BnaC09g02650D	S21-2226(1.97e-06); mr1421(8.25e-07); S21-4770(9.72e-07); wm0034(2.14e-07); S21_L-2853(4.73e-06); S21-2486(8.69e-10); S21_L-3616(3.99e-09); mr2041(1.35e-07); S21-5246(1.26e-10); S21_L-4407(7.46e-06); mr2136(8.07e-07); mr1169(1.34e-06); S21_L-4193(1.38e-06); S21_S-5484(5.39e-07)	chrC09	1518446	1519215	-	GSBRNA2T00109520001	AT5G49280.1	5.44e-16	hydroxyproline-rich glycoprotein family protein [Source:TAIR%3BAcc:AT5G49280]
BnaC09g01330D	S21-2226(1.19e-05); mr1421(9.36e-07); S21-1527(3.10e-06); S21-2486(1.11e-06); S21-5246(7.52e-07); mr2136(4.43e-06); S21_S-5484(3.34e-06); S21-6053(9.74e-07)	chrC09	748837	750654	+	GSBRNA2T00109685001	AT3G27090.1	9.04e-170	DCD (Development and Cell Death) domain protein [Source:TAIR%3BAcc:AT3G27090]
BnaC09g01310D	S21-2226(4.65e-06); mr1421(8.33e-07); S21-1527(1.28e-05); S21-2486(5.24e-06); S21-5246(5.79e-07); mr2136(1.61e-06); S21_S-5484(8.34e-06); S21-6053(3.15e-07)	chrC09	739517	742643	-	GSBRNA2T00109687001	AT3G27020.1	0	Probable metal-nicotianamine transporter YSL6 [Source:UniProtKB/Swiss-Prot%3BAcc:Q6R3K6]
BnaC05g42600D	S21-2226(4.56e-06); mr1421(4.26e-06); S21_S-5484(3.45e-07)	chrC05	39883936	39884788	+	GSBRNA2T00110947001	AT1G71410.1	9.47e-39	ARM repeat superfamily protein [Source:TAIR%3BAcc:AT1G71410]
BnaC07g35040D	S21-2226(3.26e-07); mr1421(4.70e-07); S21_S-4508(9.91e-06); S21-1527(6.87e-07); mr1661(7.53e-06); S21-3131(1.09e-05); S21_L-4407(4.44e-06); S21-5006(1.95e-06); mr1169(4.43e-06); S21-4497(6.42e-07); S21-4360(1.07e-06); S21_S-1142(2.10e-06); S21_L-4193(1.32e-05); S21_S-5484(1.64e-08); S21-6053(6.57e-06)	chrC07	37581408	37586662	+	GSBRNA2T00112537001	AT4G18050.1	0	ABC transporter B family member 9 [Source:UniProtKB/Swiss-Prot%3BAcc:Q9M0M2]
BnaA09g25430D	S21-2226(6.57e-06); mr1421(7.65e-07); mr350(7.08e-06); S21-0128(7.33e-06); S21-1527(2.96e-06); S21_L-4407(4.46e-06); S21-4497(3.67e-06); S21_S-5484(9.72e-07); S21_L-4307(8.95e-06)	chrA09	18495291	18499501	+	GSBRNA2T00113848001	AT1G31050.1	0	basic helix-loop-helix (bHLH) DNA-binding superfamily protein [Source:TAIR%3BAcc:AT1G31050]
BnaC09g19580D	S21-2226(1.00e-05); S21-1527(5.34e-06); S21-3131(7.48e-06); S21_L-4407(6.16e-08); S21_L-1836(3.40e-07); S21-4360(2.43e-06); S21_S-5484(2.29e-06)	chrC09	16461489	16462236	+	GSBRNA2T00115689001	AT5G46720.1	2.3e-98	AIG2-like (avirulence induced gene) family protein [Source:TAIR%3BAcc:AT5G46720]
BnaC09g10270D	S21-2226(1.39e-06); mr1421(1.31e-09); S21-1527(7.19e-07); S21_S-0305(1.17e-07); S21_L-2853(9.99e-06); S21-5246(2.29e-08); S21_L-4407(2.20e-09); S21_L-1836(1.77e-08); mr1169(5.89e-06); S21-4497(2.02e-06); S21-4360(7.89e-07); S21_S-2912(1.03e-05); S21_L-4193(6.67e-06); S21_S-5484(1.92e-09)	chrC09	6895875	6896282	+	GSBRNA2T00115910001
BnaC01g29350D	S21-2226(2.16e-06); S21-1527(5.23e-06); S21_L-2853(2.39e-06); S21-4792(1.96e-08); mr1169(1.75e-06); S21-4497(1.22e-08); S21_L-4193(1.14e-06); S21-1526(1.13e-13)	chrC01	27690525	27691216	-	GSBRNA2T00117253001
BnaC05g17900D	S21-2226(7.51e-06); S21-4635(1.72e-07); S21-4497(1.10e-05); S21_S-5484(2.08e-06)	chrC05	11631164	11635421	-	GSBRNA2T00119497001	AT1G22620.1	0	Phosphoinositide phosphatase SAC1 [Source:UniProtKB/Swiss-Prot%3BAcc:Q7XZU3]
BnaC03g28330D	S21-2226(1.19e-05); S21-4497(6.35e-06); S21_L-4193(9.84e-06); S21_S-5484(5.41e-06)	chrC03	16710387	16712261	+	GSBRNA2T00119785001	AT4G08980.5	0	F-box protein FBW2 [Source:UniProtKB/Swiss-Prot%3BAcc:Q9ZPE4]
BnaC02g41000D	S21-2226(4.40e-06); mr1421(1.10e-08); mr2090(1.07e-05); S21-5246(1.73e-07); S21-4497(1.37e-05); S21_S-2912(7.46e-08); S21_S-5484(4.86e-07)	chrC02	44005572	44006326	+	GSBRNA2T00120284001	AT5G24900.1	1.79e-120	Cytochrome P450 714A2 [Source:UniProtKB/Swiss-Prot%3BAcc:Q6NKZ8]
BnaC02g39000D	S21-2226(6.51e-08); mr1421(6.37e-08); S21-1527(2.87e-06); S21-5246(3.08e-07); mr1169(1.34e-05); S21-4497(2.03e-07); S21_S-5484(2.14e-08)	chrC02	41956796	41958393	-	GSBRNA2T00120622001	AT5G49320.1	5.42e-177	Protein of unknown function (DUF1218) [Source:TAIR%3BAcc:AT5G49320]
BnaA04g23620D	S21-2226(3.79e-06); mr1421(1.89e-06); S21-0128(1.00e-05); S21-1527(1.32e-05); S21_S-0999(2.00e-06); mr1169(8.50e-06); S21-4497(1.81e-06); S21_L-4193(8.60e-06); S21_S-5484(5.99e-07)	chrA04	17491487	17492561	+	GSBRNA2T00123257001	AT2G40935.1	9.18e-115	Protein PLANT CADMIUM RESISTANCE 10 [Source:UniProtKB/Swiss-Prot%3BAcc:Q8S8T8]
BnaA04g23600D	S21-2226(3.80e-06); mr1169(1.24e-06); S21-4497(5.97e-06); S21_L-4193(7.22e-06); S21-6053(4.20e-06)	chrA04	17481156	17483611	-	GSBRNA2T00123259001	AT2G40890.1	0	Cytochrome P450 98A3 [Source:UniProtKB/Swiss-Prot%3BAcc:O22203]
BnaA03g17990D	S21-2226(1.36e-05); S21-1527(1.27e-05); S21_L-4407(5.92e-06); mr1169(1.05e-05); S21-4497(9.19e-06); S21_S-5484(3.49e-06)	chrA03	8474147	8475115	+	GSBRNA2T00124828001
BnaA03g17710D	S21-2226(1.13e-06); mr1421(2.19e-06); S21_L-2853(5.88e-06); mr1169(5.93e-07); S21-4497(4.22e-07); S21_L-4193(6.13e-06); S21_S-5484(9.58e-06)	chrA03	8350335	8350574	-	GSBRNA2T00124864001
BnaC03g34950D	S21-2226(9.69e-06); S21-4497(1.22e-05)	chrC03	21230822	21235581	+	GSBRNA2T00125276001	AT3G06860.1	0	Peroxisomal fatty acid beta-oxidation multifunctional protein MFP2 [Source:UniProtKB/Swiss-Prot%3BAcc:Q9ZPI5]
BnaC01g25240D	S21-2226(6.48e-06); S21_L-2853(1.21e-06); mr1169(1.16e-08); S21-4497(1.21e-06); S21_L-4193(1.65e-07)	chrC01	20754527	20755754	-	GSBRNA2T00125881001	AT3G47910.2	1.26e-52	Ubiquitin carboxyl-terminal hydrolase-related protein [Source:TAIR%3BAcc:AT3G47910]
BnaA04g04590D	S21-2226(1.41e-05); mr1421(1.39e-05); mr350(5.34e-06); S21_S-0752(3.50e-06); S21-4497(1.80e-06); S21-5460(1.12e-05); S21-1526(1.32e-05)	chrA04	3386335	3386883	-	GSBRNA2T00126500001	AT1G07790.1	4.45e-43	Histone H2B.1 [Source:UniProtKB/Swiss-Prot%3BAcc:Q9LQQ4]
BnaA08g10990D	S21-2226(9.55e-06); S21-4635(8.20e-07); S21_L-4407(1.14e-05); S21-4497(9.76e-06)	chrA08	10129558	10131636	+	GSBRNA2T00126668001	AT4G34710.2	0	Arginine decarboxylase 2 [Source:UniProtKB/Swiss-Prot%3BAcc:O23141]
BnaA08g10950D	S21-2226(4.78e-06); mr1169(1.23e-05); S21-4497(5.21e-06)	chrA08	10091179	10093164	-	GSBRNA2T00126673001	AT4G34940.1	0	armadillo repeat only 1 [Source:TAIR%3BAcc:AT4G34940]
BnaA08g10860D	S21-2226(4.48e-07); S21-1527(2.08e-06); S21_L-2853(5.64e-06); S21-4635(1.44e-06); mr1169(1.06e-06); S21-4497(9.20e-08); S21_L-4193(1.28e-06); S21_S-5484(2.35e-06)	chrA08	10034293	10035945	-	GSBRNA2T00126685001	AT4G35100.2	0	Aquaporin PIP2-7 [Source:UniProtKB/Swiss-Prot%3BAcc:P93004]
BnaA08g10780D	S21-2226(1.75e-06); mr1421(2.21e-06); S21-1527(9.57e-08); S21-5880(1.63e-06); S21_S-3338(4.18e-06); mr1169(1.13e-05); S21-4497(2.79e-07); S21-4360(3.89e-06); S21_S-5484(2.58e-07)	chrA08	9990240	9993260	+	GSBRNA2T00126695001	AT4G35240.2	0	Protein of unknown function (DUF630 and DUF632) [Source:TAIR%3BAcc:AT4G35240]
BnaA08g10220D	S21-2226(2.34e-07); mr1421(1.78e-07); S21-0635(2.28e-11); S21_L-3616(9.08e-12); S21-5246(4.33e-07); S21_S-3338(5.01e-06); mr1169(5.13e-06); S21_L-4776(2.19e-06); S21-4497(8.54e-06); S21-1286(1.09e-11); S21_L-4193(1.02e-05); S21_S-5484(4.03e-08)	chrA08	9527795	9529712	+	GSBRNA2T00126767001	AT4G22360.1	2.42e-175	SWIB complex BAF60b domain-containing protein [Source:TAIR%3BAcc:AT4G22360]
BnaA08g09980D	S21-2226(1.88e-06); mr1421(1.39e-06); mr1170(4.72e-06); wm0034(6.45e-07); S21-0635(6.25e-11); S21_L-3616(1.48e-12); mr2041(1.21e-05); S21-5246(1.92e-07); S21_S-3338(1.38e-05); S21_L-4776(1.94e-06); S21-1286(1.11e-11); S21_S-5484(4.95e-06)	chrA08	9366531	9371746	-	GSBRNA2T00126801001	AT4G20940.1	0	Leucine-rich receptor-like protein kinase family protein [Source:TAIR%3BAcc:AT4G20940]
BnaA08g09700D	S21-2226(3.47e-06); S21-4497(5.86e-06)	chrA08	9195403	9196941	+	GSBRNA2T00126836001	AT4G05000.2	1.68e-138	Vacuolar protein sorting-associated protein 28 homolog 2 [Source:UniProtKB/Swiss-Prot%3BAcc:Q9S9T7]
BnaA08g09640D	S21-2226(6.65e-06); S21-5246(1.13e-05); S21-4497(5.04e-06); mr1904(5.95e-06)	chrA08	9173184	9173787	-	GSBRNA2T00126842001	AT4G21620.1	3.91e-38	glycine-rich protein [Source:TAIR%3BAcc:AT4G21620]
BnaA08g09140D	S21-2226(9.33e-08); mr1421(1.56e-08); S21_L-2853(5.40e-06); S21_L-3616(8.61e-07); S21-4635(8.43e-06); S21-5246(1.98e-06); S21_L-4407(2.58e-07); S21_S-3338(6.17e-06); S21_L-1836(6.74e-08); mr1169(5.99e-07); S21-4497(6.72e-08); S21_L-4193(1.44e-06); S21_S-5484(2.64e-09)	chrA08	8787094	8788638	+	GSBRNA2T00126903001
BnaC01g07710D	S21-2226(6.46e-07); mr1421(6.55e-07); S21_L-3616(1.08e-05); S21-4497(1.79e-06); S21_S-5484(1.10e-08)	chrC01	4012011	4012609	-	GSBRNA2T00130359001	AT4G30650.1	4.58e-42	UPF0057 membrane protein At4g30650 [Source:UniProtKB/Swiss-Prot%3BAcc:Q9M095]
BnaA01g10660D	S21-2226(5.96e-06); S21_S-5484(1.56e-07)	chrA01	5320302	5323048	+	GSBRNA2T00131522001	AT4G20740.1	0	Pentatricopeptide repeat-containing protein At4g20740 [Source:UniProtKB/Swiss-Prot%3BAcc:Q9SVH3]
BnaA01g11260D	S21-2226(5.93e-06)	chrA01	5604745	5605347	+	GSBRNA2T00131592001	AT2G46460.1	1.69e-12
BnaC03g18780D	S21-2226(9.15e-06); mr1421(8.78e-06); S21_S-0999(1.22e-08); S21-4140(3.57e-06); mr1169(3.79e-06); S21_S-2912(2.13e-08); S21_S-5484(1.96e-06)	chrC03	9622475	9623686	+	GSBRNA2T00132293001	AT4G33900.1	8.7e-51
BnaA05g03430D	S21-2226(4.32e-07); S21-5246(2.67e-06); mr1169(1.17e-06); S21-4497(3.24e-06); S21_L-4193(3.20e-06); S21-6053(8.48e-06)	chrA05	1893397	1894609	-	GSBRNA2T00132649001	AT2G43620.1	0	Chitinase family protein [Source:TAIR%3BAcc:AT2G43620]
BnaC03g00430D	S21-2226(6.49e-06); S21-4497(1.24e-05)	chrC03	206117	206383	+	GSBRNA2T00134165001
BnaC09g06860D	S21-2226(1.25e-05); mr1421(2.48e-07); wm0034(6.86e-06); S21_L-2853(6.37e-06); S21-2486(1.78e-09); S21-5246(2.99e-08); S21_L-4407(9.78e-07); mr2136(6.74e-07); mr1169(8.32e-06); S21_L-4193(8.38e-06); S21_S-5484(8.01e-06); S21-6053(6.56e-06)	chrC09	4246165	4246602	-	GSBRNA2T00134786001	AT5G65300.1	6.68e-50	unknown protein%3B Has 30201 Blast hits to 17322 proteins in 780 species: Archae - 12%3B Bacteria - 1396%3B Metazoa - 17338%3B Fungi - 3422%3B Plants - 5037%3B Viruses - 0%3B Other Eukaryotes - 2996 (source: NCBI BLink). [Source:TAIR%3BAcc:AT5G65300]
BnaC09g07230D	S21-2226(1.01e-05); mr1421(1.34e-05); wm0034(1.76e-06); S21_L-2853(9.44e-06); S21-2486(5.09e-09); S21_L-3616(1.30e-07); S21-5246(3.55e-07); mr2136(6.33e-07); mr1169(5.56e-06); S21_L-4193(4.22e-06)	chrC09	4483598	4485508	-	GSBRNA2T00134839001	AT5G67500.1	0	Mitochondrial outer membrane protein porin 2 [Source:UniProtKB/Swiss-Prot%3BAcc:Q9FJX3]
BnaC09g07900D	S21-2226(4.80e-06); mr1421(5.50e-06); S21-2486(5.27e-07); S21-5246(4.18e-06); S21-6053(1.08e-05)	chrC09	4980715	4982517	+	GSBRNA2T00134950001	AT5G66675.1	0	UPF0496 protein At5g66675 [Source:UniProtKB/Swiss-Prot%3BAcc:Q8GW16]
BnaC09g07970D	S21-2226(9.37e-06); mr1421(4.15e-07); wm0034(1.98e-06); S21_L-2853(1.25e-06); S21-2486(4.75e-09); S21-5246(7.54e-08); S21_L-4407(9.26e-07); mr2136(1.22e-07); mr1169(2.55e-06); S21_S-4234(1.11e-05); S21_L-4193(1.84e-06); S21_S-5484(9.42e-06); S21-6053(9.78e-06)	chrC09	5074439	5075154	-	GSBRNA2T00134964001	AT5G66590.1	1.56e-112	CAP (Cysteine-rich secretory proteins%2C Antigen 5%2C and Pathogenesis-related 1 protein) superfamily protein [Source:TAIR%3BAcc:AT5G66590]
BnaC09g08690D	S21-2226(8.05e-06); mr1421(9.12e-06); wm0034(6.47e-06); S21-2486(3.82e-08); S21_L-3616(1.32e-05); S21-5246(3.35e-06)	chrC09	5536738	5539362	+	GSBRNA2T00135043001	AT3G32980.1	0	Peroxidase 32 [Source:UniProtKB/Swiss-Prot%3BAcc:Q9LHB9]
BnaA10g24140D	S21-2226(8.70e-11); mr1421(2.30e-06); S21-1527(3.34e-08); S21_L-2853(1.46e-07); S21-4792(7.96e-10); S21-4635(1.26e-06); mr2136(1.67e-07); mr1169(1.18e-07); S21-4497(2.28e-11); S21_L-4193(4.21e-07); S21_S-5484(2.88e-06); S21-6053(1.12e-07); S21-1526(2.66e-11)	chrA10	15809477	15810280	+	GSBRNA2T00136166001	AT4G34710.2	8.77e-67	Arginine decarboxylase 2 [Source:UniProtKB/Swiss-Prot%3BAcc:O23141]
BnaA10g25900D	S21-2226(3.47e-07); mr1421(8.81e-06); S21-0128(9.86e-10); S21-1527(1.45e-06); S21_S-0999(3.05e-10); S21_L-2853(4.56e-07); S21_L-5995(7.99e-07); S21-3131(6.06e-06); mr1169(4.92e-09); S21-4497(2.49e-09); S21-4360(1.25e-05); S21_L-4193(1.20e-08); S21_S-5484(3.02e-07)	chrA10	16593214	16595016	-	GSBRNA2T00136376001	AT5G04210.1	6.4e-44	CCCH-type zinc fingerfamily protein with RNA-binding domain [Source:TAIR%3BAcc:AT5G04210]
BnaA10g25910D	S21-2226(1.03e-07); mr1421(2.17e-07); mr350(3.70e-06); S21_L-4082(7.69e-07); S21-0128(5.08e-08); S21-1527(6.80e-07); S21_S-0305(1.02e-05); S21_S-0999(9.73e-10); S21_L-2853(1.19e-07); S21_L-5995(4.69e-08); S21_L-4407(3.02e-07); mr1169(2.59e-09); S21-4497(2.79e-09); S21-4360(3.92e-07); S21_S-1142(7.95e-06); S21-4031(9.87e-06); S21_L-4193(3.19e-09); S21_S-5484(1.09e-08); S21-6053(1.98e-06)	chrA10	16598587	16599720	-	GSBRNA2T00136378001
BnaA03g33810D	S21-2226(2.27e-06); S21-4792(8.11e-08); S21-4497(8.64e-08); S21-1526(2.17e-08)	chrA03	16371962	16375940	-	GSBRNA2T00137576001	AT3G15340.1	0	Proton pump-interactor 2 [Source:UniProtKB/Swiss-Prot%3BAcc:B3H4K7]
BnaC08g16860D	S21-2226(4.67e-06); S21_S-5484(5.07e-06)	chrC08	20688267	20689991	+	GSBRNA2T00139741001	AT1G16040.1	5.21e-106	FUNCTIONS IN: molecular_function unknown%3B INVOLVED IN: GPI anchor biosynthetic process%3B LOCATED IN: integral to membrane%2C endoplasmic reticulum membrane%3B EXPRESSED IN: 24 plant structures%3B EXPRESSED DURING: 13 growth stages%3B CONTAINS InterPro DOMAIN /.../I biosynthesis protein Pig-F (InterPro:IPR009580)%3B Has 280 Blast hits to 280 proteins in 133 species: Archae - 0%3B Bacteria - 0%3…
BnaC07g25000D	S21-2226(9.07e-06); mr1421(6.08e-06); S21-2486(1.23e-07); S21_L-3616(1.90e-10); S21-5246(1.33e-07); S21_L-4407(2.99e-06); S21_S-3338(4.41e-08); mr1169(1.04e-05); S21_L-4193(1.23e-05); S21_S-5484(6.27e-06)	chrC07	31187465	31191091	+	GSBRNA2T00142797001	AT3G28180.1	0	Xyloglucan glycosyltransferase 4 [Source:UniProtKB/Swiss-Prot%3BAcc:Q9LJP4]
BnaC07g25260D	S21-2226(7.13e-06); S21-4635(5.39e-06); S21_L-4407(5.78e-08); S21_L-1836(4.17e-06); mr1169(8.76e-07); S21-4497(1.11e-05); S21_L-4193(1.47e-06); S21_S-5484(4.46e-07)	chrC07	31434938	31438170	+	GSBRNA2T00142844001	AT3G28710.1	0	V-type proton ATPase subunit d1 [Source:UniProtKB/Swiss-Prot%3BAcc:Q9LJI5]
BnaC09g03410D	S21-2226(9.06e-07); mr1421(1.40e-07); S21-4770(7.37e-06); wm0034(2.43e-07); S21-2486(4.57e-12); S21_L-3616(1.23e-06); mr2041(4.15e-08); S21-5246(3.17e-08); mr2136(1.42e-07); S21-4497(8.42e-06); S21_S-5484(2.60e-06); S21-6053(2.94e-06)	chrC09	1955612	1959641	+	GSBRNA2T00145906001	AT5G26910.1	0	unknown protein%3B BEST Arabidopsis thaliana protein match is: unknown protein (TAIR:AT3G58650.1)%3B Has 1322 Blast hits to 684 proteins in 162 species: Archae - 4%3B Bacteria - 497%3B Metazoa - 157%3B Fungi - 101%3B Plants - 155%3B Viruses - 0%3B Other Eukaryotes /.../(source: NCBI BLink). [Source:TAIR%3BAcc:AT5G26910]
BnaC09g03440D	S21-2226(1.04e-05); mr1421(2.24e-06); wm0034(2.80e-06); S21-2486(6.61e-11); S21_L-3616(9.76e-06); mr2041(1.89e-06); S21-5246(1.12e-07); mr2136(9.28e-07); S21-6053(5.32e-06)	chrC09	1964468	1969812	-	GSBRNA2T00145909001	AT5G26850.4	0	Uncharacterized protein [Source:TAIR%3BAcc:AT5G26850]
BnaC09g03480D	S21-2226(2.48e-08); mr1421(1.88e-08); S21-4770(4.06e-06); S21-1527(1.17e-05); wm0034(1.06e-06); S21_L-2853(4.31e-06); S21-2486(3.46e-12); S21_L-3616(3.27e-08); mr2041(9.02e-08); S21-5246(1.56e-08); S21_L-4407(1.25e-05); mr2136(2.44e-08); mr1169(3.69e-06); S21-4497(4.63e-07); S21_L-4193(5.78e-06); S21_S-5484(2.67e-07); S21-6053(1.71e-06)	chrC09	1984757	1987968	+	GSBRNA2T00145914001	AT5G26751.1	0	Shaggy-related protein kinase alpha [Source:UniProtKB/Swiss-Prot%3BAcc:P43288]
BnaC09g03600D	S21-2226(1.17e-05); mr1421(6.66e-06); wm0034(2.51e-06); S21-2486(6.09e-10); S21_L-3616(4.32e-06); mr2041(6.08e-06); S21-5246(4.44e-07)	chrC09	2055948	2060553	+	GSBRNA2T00145931001	AT5G26742.2	0	DEAD-box ATP-dependent RNA helicase 3%2C chloroplastic [Source:UniProtKB/Swiss-Prot%3BAcc:Q8L7S8]
BnaC09g03640D	S21-2226(9.54e-06); mr1421(7.32e-07); S21-4770(7.45e-06); wm0034(3.75e-08); S21-2486(4.61e-11); S21_L-3616(7.62e-08); mr2041(6.43e-08); S21-5246(3.60e-07); S21_S-5484(9.65e-06)	chrC09	2064122	2066711	-	GSBRNA2T00145935001	AT5G26667.3	7.01e-134	UMP-CMP kinase 3 [Source:UniProtKB/Swiss-Prot%3BAcc:O04905]
BnaC09g03660D	S21-2226(1.09e-05); mr1421(3.67e-06); wm0034(7.76e-08); S21-2486(2.20e-10); S21_L-3616(2.59e-09); mr2041(4.12e-07); S21-5246(5.34e-08); S21_S-5484(8.46e-06)	chrC09	2069849	2075151	-	GSBRNA2T00145938001	AT5G26570.1	0	Phosphoglucan%2C water dikinase%2C chloroplastic [Source:UniProtKB/Swiss-Prot%3BAcc:Q6ZY51]
BnaC09g04840D	S21-2226(1.22e-05); mr1421(9.84e-08); S21_S-0305(9.54e-06); wm0034(1.71e-09); S21-2486(1.45e-12); S21-0635(6.42e-08); S21_L-3616(1.21e-11); mr2041(1.23e-07); S21-5246(3.04e-10); S21_L-4407(1.39e-07); mr2136(8.02e-09); mr1169(1.22e-05); S21-1286(6.63e-07); S21_S-5484(9.81e-06)	chrC09	2798443	2799450	+	GSBRNA2T00146091001	AT5G23530.1	0	Probable carboxylesterase 18 [Source:UniProtKB/Swiss-Prot%3BAcc:Q9LT10]
BnaA03g10070D	S21-2226(1.39e-05); mr1421(4.59e-06); S21-6053(1.16e-07)	chrA03	4512567	4517344	-	GSBRNA2T00148681001	AT5G57800.1	0	Protein ECERIFERUM 3 [Source:UniProtKB/Swiss-Prot%3BAcc:Q8H1Z0]
BnaA10g00690D	S21-2226(1.24e-05); mr1421(8.31e-08); S21_S-0999(4.51e-06); S21_L-2853(7.40e-06); S21_L-4407(1.24e-06); mr1169(1.59e-06); S21-4497(1.03e-05); S21_S-5484(1.41e-07)	chrA10	341180	344703	+	GSBRNA2T00150512001	AT1G01140.1	0	CBL-interacting serine/threonine-protein kinase 9 [Source:UniProtKB/Swiss-Prot%3BAcc:Q9MAM1]
BnaA08g17200D	S21-2226(1.30e-05); S21_L-3616(2.64e-06); S21_S-5484(1.72e-06)	chrA08	13740128	13742405	-	GSBRNA2T00150832001	AT4G14230.1	0	DUF21 domain-containing protein At4g14230 [Source:UniProtKB/Swiss-Prot%3BAcc:Q4V3C7]
BnaA03g25940D	S21-2226(5.14e-07); S21-1527(6.20e-06); S21-4497(6.54e-06); S21-6053(5.09e-06)	chrA03	12658525	12662327	-	GSBRNA2T00151649001	AT4G02900.1	0	CSC1-like protein At4g02900 [Source:UniProtKB/Swiss-Prot%3BAcc:Q9SY14]
BnaC02g26540D	S21-2226(5.61e-08); mr1421(3.58e-10); S21-0169(2.17e-06); S21-1527(5.89e-06); S21_S-0305(8.52e-07); S21-2486(2.36e-07); mr2090(1.61e-08); S21-5246(3.16e-07); S21_L-4407(5.43e-06); S21_L-1836(9.58e-06); mr2136(7.13e-06); S21-4497(6.74e-07); S21_S-5484(9.25e-08); S21-6053(3.06e-09); S21-1526(1.37e-06)	chrC02	24215204	24215434	+	GSBRNA2T00152440001
BnaC04g07710D	S21-2226(9.61e-06); S21-2077(8.72e-06); S21-4497(7.95e-07); S21-6053(5.05e-06)	chrC04	5708134	5709500	+	GSBRNA2T00152683001	AT2G37678.1	1.04e-88	far-red elongated hypocotyl 1 [Source:TAIR%3BAcc:AT2G37678]
BnaC03g31100D	S21-2226(1.12e-06); S21-1527(4.39e-06); S21_L-2853(4.59e-06); mr1169(2.00e-06); S21-4497(1.62e-07); S21_L-4193(3.24e-06); S21-1526(3.64e-06)	chrC03	19061904	19068974	-	GSBRNA2T00153402001	AT4G02070.1	0	DNA mismatch repair protein MSH6 [Source:UniProtKB/Swiss-Prot%3BAcc:O04716]
BnaC03g32470D	S21-2226(6.09e-08); mr1421(6.15e-06); S21_L-2853(5.80e-07); S21_L-3616(5.30e-07); S21-4635(9.82e-06); S21_L-4407(1.23e-05); mr1169(6.26e-08); S21-4497(1.22e-07); S21_L-4193(1.82e-07); S21_S-5484(4.00e-07)	chrC03	19935353	19938145	+	GSBRNA2T00153581001	AT3G01510.1	0	Phosphoglucan phosphatase LSF1%2C chloroplastic [Source:UniProtKB/Swiss-Prot%3BAcc:F4J117]
BnaC07g38820D	S21-2226(7.22e-06); mr1421(2.56e-08); mr1170(7.65e-06); S21_S-0305(9.97e-08); S21_L-2853(1.40e-05); S21-5246(4.92e-07); S21_L-4407(2.03e-08); S21_S-3338(6.05e-07); S21_L-1836(1.45e-09); mr1169(4.32e-06); S21-4497(1.35e-05); S21_S-5484(5.92e-08)	chrC07	40016720	40018519	-	GSBRNA2T00154425001	AT4G24230.5	6.56e-114	Acyl-CoA-binding domain-containing protein 3 [Source:UniProtKB/Swiss-Prot%3BAcc:Q9STX1]
BnaC07g38870D	S21-2226(7.25e-07); mr1421(3.18e-11); S21-1527(1.38e-06); S21_S-0305(6.13e-09); S21_L-2853(1.18e-05); S21_L-2664(6.73e-06); S21-5246(2.49e-06); S21_L-4407(1.65e-08); S21_S-3338(1.29e-05); S21_L-1836(1.42e-09); mr1169(1.29e-05); S21-4497(1.90e-06); S21_L-4193(1.06e-05); S21_S-5484(1.05e-10)	chrC07	40046182	40048960	-	GSBRNA2T00154433001	AT4G24200.1	0	Transcription elongation factor (TFIIS) family protein [Source:TAIR%3BAcc:AT4G24200]
BnaC07g40360D	S21-2226(4.72e-06); mr1421(3.09e-09); S21_S-4508(1.44e-06); S21-1527(5.20e-06); mr1987(1.40e-06); S21_S-0305(1.35e-10); S21_S-0999(3.39e-06); S21_L-2853(1.53e-07); S21-4635(4.79e-07); S21_L-2664(2.83e-06); mr1661(8.30e-06); S21-5246(3.13e-08); S21-3131(4.11e-06); S21_L-4407(1.58e-12); S21_L-1836(3.69e-15); S21-5006(5.20e-06); S21-1813(7.38e-06); S21-5703(7.38e-06); mr1169(8.28e-09); S21-4497(2.44…	chrC07	40776998	40779383	+	GSBRNA2T00154602001	AT4G27120.2	2.26e-146	DDRGK domain-containing protein 1 [Source:UniProtKB/Swiss-Prot%3BAcc:Q94C53]
BnaC07g40770D	S21-2226(1.10e-05); mr1421(3.48e-07); S21_S-4508(8.87e-07); S21-1527(5.09e-06); mr1170(1.38e-05); S21_S-0305(5.36e-09); S21_L-2853(4.74e-06); mr1661(1.65e-06); S21-5246(6.57e-06); S21_L-4407(1.08e-09); S21_L-1836(1.66e-10); S21-5006(2.71e-07); mr1169(1.08e-06); S21-4497(1.27e-05); S21-4360(1.81e-06); S21-4031(5.60e-06); S21_L-4193(5.13e-07); S21_S-5484(8.33e-09)	chrC07	40912883	40913359	+	GSBRNA2T00154648001	AT4G27160.1	5.37e-71	2S seed storage protein 3 [Source:UniProtKB/Swiss-Prot%3BAcc:P15459]
BnaA03g36600D	S21-2226(1.28e-05); mr1169(8.85e-06); S21-4497(9.81e-07); S21_L-4193(1.35e-06)	chrA03	17984053	17984864	+	GSBRNA2T00154803001	AT3G22300.1	4.72e-100	40S ribosomal protein S10%2C mitochondrial [Source:UniProtKB/Swiss-Prot%3BAcc:P42797]
BnaC08g30550D	S21-2226(1.61e-07); mr1421(1.17e-07); S21_L-2853(4.50e-06); mr1169(4.37e-06); S21-4497(4.56e-07); S21_L-4193(6.91e-06); S21_S-5484(1.53e-07)	chrC08	30287080	30288205	+	GSBRNA2T00155541001	AT3G61090.1	5.83e-34	Putative endonuclease or glycosyl hydrolase [Source:TAIR%3BAcc:AT3G61090]
BnaC07g09570D	S21-2226(2.42e-06); mr1421(3.77e-06); S21_S-5484(1.09e-05)	chrC07	14854678	14873440	+	GSBRNA2T00158070001	AT1G29720.1	0	Probable LRR receptor-like serine/threonine-protein kinase At1g29720 [Source:UniProtKB/Swiss-Prot%3BAcc:Q9ASQ6]
BnaA06g01590D	S21_S-1721(5.92e-06); S21_L-0512(9.93e-07)	chrA06	987014	988784	+	GSBRNA2T00008252001	AT1G52340.1	8.57e-162	Xanthoxin dehydrogenase [Source:UniProtKB/Swiss-Prot%3BAcc:Q9C826]
BnaA06g02870D	S21_S-1721(5.72e-07)	chrA06	1752909	1754781	-	GSBRNA2T00021130001	AT3G19950.1	2.62e-86	E3 ubiquitin-protein ligase RING1-like [Source:UniProtKB/Swiss-Prot%3BAcc:Q8LPN7]
BnaC03g76270D	S21_S-1721(1.91e-06); S21_S-2485(1.69e-07); wm0034(6.78e-10); S21_L-3616(4.54e-06); mr2041(2.56e-07); S21-1286(3.05e-06); mr772(1.36e-05)	chrC03_random	4936676	4938503	-	GSBRNA2T00023200001	AT4G39740.1	1.65e-159	Protein SCO1 homolog 2%2C mitochondrial [Source:UniProtKB/Swiss-Prot%3BAcc:Q8LAL0]
BnaC03g76300D	S21_S-1721(9.63e-06); S21-4770(1.26e-05); S21_S-2485(1.29e-05); wm0034(1.65e-07); S21_L-3616(2.17e-06); S21-4635(1.20e-07); mr2041(2.18e-06); S21_L-0512(8.81e-07)	chrC03_random	4949021	4950595	-	GSBRNA2T00023203001	AT3G60040.1	3.57e-14	F-box family protein [Source:TAIR%3BAcc:AT3G60040]
BnaA06g00440D	S21_S-1721(7.72e-07); S21-5246(1.37e-05); S21_S-3338(1.27e-05)	chrA06	230454	231405	-	GSBRNA2T00024576001	AT1G55260.2	7.37e-71	Bifunctional inhibitor/lipid-transfer protein/seed storage 2S albumin superfamily protein [Source:TAIR%3BAcc:AT1G55260]
BnaA06g00470D	S21_S-1721(9.30e-10); S21_S-2485(2.15e-06)	chrA06	251409	252868	-	GSBRNA2T00024580001	AT1G55205.2	3.35e-37	unknown protein%3B FUNCTIONS IN: molecular_function unknown%3B INVOLVED IN: biological_process unknown%3B LOCATED IN: chloroplast%3B BEST Arabidopsis thaliana protein match is: unknown protein (TAIR:AT3G13674.1)%3B Has 137 Blast hits to 137 proteins in 11 spe /.../Archae - 0%3B Bacteria - 0%3B Metazoa - 0%3B Fungi - 0%3B Plants - 137%3B Viruses - 0%3B Other Eukaryotes - 0 (source: NCBI BLink). [S…
BnaA06g00480D	S21_S-1721(1.89e-08); S21_S-2485(1.04e-05)	chrA06	254481	255248	-	GSBRNA2T00024581001	AT1G55190.1	3.94e-115	PRA1 family protein F2 [Source:UniProtKB/Swiss-Prot%3BAcc:Q9C889]
BnaA06g00560D	S21_S-1721(3.56e-06)	chrA06	291304	295470	+	GSBRNA2T00024590001	AT1G54220.2	0	Dihydrolipoyllysine-residue acetyltransferase component 3 of pyruvate dehydrogenase complex%2C mitochondrial [Source:UniProtKB/Swiss-Prot%3BAcc:Q5M729]
BnaA06g00730D	S21_S-1721(1.05e-05)	chrA06	467736	469422	+	GSBRNA2T00024615001	AT1G53760.1	1.89e-176	unknown protein%3B FUNCTIONS IN: molecular_function unknown%3B INVOLVED IN: biological_process unknown%3B LOCATED IN: mitochondrion%2C plasma membrane%2C plastid%2C membrane%3B EXPRESSED IN: 25 plant structures%3B EXPRESSED DURING: 13 growth stages%3B CONTAINS InterP /.../AIN/s: Protein of unknown function DUF2343 (InterPro:IPR018786)%3B Has 171 Blast hits to 171 proteins in 90 species: Archae - …
BnaA06g00740D	S21_S-1721(9.54e-07); S21_L-0512(1.40e-05)	chrA06	470260	473026	+	GSBRNA2T00024616001	AT1G53750.1	0	26S protease regulatory subunit 7 homolog A [Source:UniProtKB/Swiss-Prot%3BAcc:Q9SSB5]
BnaA06g00790D	S21_S-1721(2.23e-06)	chrA06	578142	580457	+	GSBRNA2T00024624001	AT1G53650.2	2.36e-157
BnaA06g01050D	S21_S-1721(3.06e-08); S21_L-0512(1.00e-05)	chrA06	682471	684281	+	GSBRNA2T00024656001	AT1G53240.1	0	Malate dehydrogenase 1%2C mitochondrial [Source:UniProtKB/Swiss-Prot%3BAcc:Q9ZP06]
BnaA09g29910D	S21_S-1721(1.22e-05); wm0034(1.34e-05); mr2041(2.79e-06)	chrA09	22317695	22318883	-	GSBRNA2T00034002001	AT1G23750.1	1.88e-91	Nucleic acid-binding%2C OB-fold-like protein [Source:TAIR%3BAcc:AT1G23750]
BnaC09g41850D	S21_S-1721(3.07e-06); S21_S-2485(2.84e-06); wm0034(8.12e-06); S21-4792(2.35e-07)	chrC09	43686340	43690550	-	GSBRNA2T00035289001	AT1G72550.1	0	Probable phenylalanine--tRNA ligase beta subunit [Source:UniProtKB/Swiss-Prot%3BAcc:Q9SGE9]
BnaC09g36480D	S21_S-1721(8.38e-06)	chrC09	39799403	39800205	-	GSBRNA2T00036666001	AT1G59830.2	4.89e-28
BnaC03g64900D	S21_S-1721(1.05e-05); S21-2856(1.65e-06); mr872(1.00e-05); S21_L-0512(3.36e-06)	chrC03	54292961	54294696	+	GSBRNA2T00037452001	AT4G12590.1	2.11e-176	Protein of unknown function DUF106%2C transmembrane [Source:TAIR%3BAcc:AT4G12590]
BnaC03g66660D	S21_S-1721(8.78e-06); S21_S-2485(3.28e-07)	chrC03	56345235	56345975	-	GSBRNA2T00040041001	AT1G29880.1	1.18e-19	Glycine--tRNA ligase 1%2C mitochondrial [Source:UniProtKB/Swiss-Prot%3BAcc:O23627]
BnaC03g66290D	S21_S-1721(1.54e-07); mr1421(6.11e-06); wm0034(2.55e-06); mr2041(7.15e-08); mr872(3.02e-06); mr772(7.66e-06); S21_L-0512(2.87e-06); S21_S-2912(6.01e-07)	chrC03	56043643	56044551	-	GSBRNA2T00040104001	AT4G33865.1	3.17e-34	40S ribosomal protein S29 [Source:UniProtKB/Swiss-Prot%3BAcc:Q680P8]
BnaA06g40150D	S21_S-1721(1.36e-05)	chrA06_random	1899255	1901374	-	GSBRNA2T00042549001	AT5G47240.1	0	Nudix hydrolase 8 [Source:UniProtKB/Swiss-Prot%3BAcc:Q8L7W2]
BnaA01g34920D	S21_S-1721(7.21e-06)	chrA01_random	212478	215404	+	GSBRNA2T00043936001
BnaA02g33450D	S21_S-1721(1.88e-08); S21_S-2485(1.65e-07); wm0034(2.78e-06); S21-2486(1.10e-06); S21_L-3616(3.12e-08); mr2041(9.11e-07); S21-4140(5.32e-06); mr772(1.61e-07)	chrA02	23992560	23994350	+	GSBRNA2T00046070001	AT5G62520.1	4.58e-176	Probable inactive poly [ADP-ribose] polymerase SRO5 [Source:UniProtKB/Swiss-Prot%3BAcc:Q9FJJ3]
BnaC03g76570D	S21_S-1721(1.02e-07); S21_S-2485(3.45e-07); wm0034(1.00e-09); mr2041(3.01e-07); S21_L-0512(7.93e-06)	chrC03_random	5174376	5175881	+	GSBRNA2T00054400001	AT4G37770.1	0	1-aminocyclopropane-1-carboxylate synthase 8 [Source:UniProtKB/Swiss-Prot%3BAcc:Q9T065]
BnaC04g29450D	S21_S-1721(5.53e-07); S21-0453(2.84e-13); mr2078(9.79e-07); S21-4731(4.70e-07); S21-4770(9.61e-10); S21_S-0752(3.69e-15); S21_L-5503(2.42e-10); S21_S-4962(1.95e-18); S21_S-0256(2.19e-17); S21-3410(8.24e-13); S21_L-0343(2.07e-07); S21-2856(3.37e-11); mr2041(1.93e-09); mr176(1.55e-06); S21_S-3338(9.76e-06); S21-3042(5.60e-13); S21_S-0966(8.55e-08); S21-4140(9.76e-10); S21-5703(3.08e-11); mr872(9.93…	chrC04	30927390	30927641	+	GSBRNA2T00055107001	ATCG00580.1	2.87e-55	photosystem II reaction center protein E [Source:TAIR%3BAcc:ATCG00580]
BnaC02g43460D	S21_S-1721(2.13e-06); S21_S-2485(8.93e-06); mr1454(1.03e-05); S21_L-4831(8.45e-06)	chrC02	45634957	45635490	-	GSBRNA2T00055844001	AT5G65040.1	5.82e-60	Protein of unknown function (DUF581) [Source:TAIR%3BAcc:AT5G65040]
BnaC03g62120D	S21_S-1721(1.21e-05); S21-4770(3.85e-07); S21_S-2485(1.29e-05); wm0034(6.64e-10); S21-2486(1.29e-07); S21_L-3616(3.49e-07); mr2041(3.27e-10); S21-5246(1.13e-06); mr872(5.43e-06)	chrC03	51372141	51373538	+	GSBRNA2T00058455001	AT3G14150.2	3.92e-56	Peroxisomal (S)-2-hydroxy-acid oxidase GLO3 [Source:UniProtKB/Swiss-Prot%3BAcc:Q24JJ8]
BnaC03g60050D	S21_S-1721(1.86e-06); S21_S-2485(2.26e-07); S21_L-0512(9.06e-06)	chrC03	49257353	49258914	+	GSBRNA2T00061058001	AT4G38580.1	1.69e-107	Heavy metal-associated isoprenylated plant protein 26 [Source:UniProtKB/Swiss-Prot%3BAcc:Q9SZN7]
BnaC03g60150D	S21_S-1721(1.46e-07); S21_S-2485(6.35e-08)	chrC03	49317369	49319757	-	GSBRNA2T00061070001	AT4G38730.1	0	Probable magnesium transporter NIPA7 [Source:UniProtKB/Swiss-Prot%3BAcc:Q8GYS1]
BnaC03g60310D	S21_S-1721(3.04e-06); S21_S-2485(3.70e-07)	chrC03	49502953	49505295	+	GSBRNA2T00061103001	AT4G34660.1	0	SH3 domain-containing protein [Source:TAIR%3BAcc:AT4G34660]
BnaC03g60460D	S21_S-1721(5.49e-09); S21_S-2485(2.10e-08); S21-2856(3.50e-06); mr872(2.64e-07); mr772(6.43e-06); S21_L-0512(5.89e-07)	chrC03	49598943	49599946	+	GSBRNA2T00061121001	AT4G39200.1	2.98e-75	40S ribosomal protein S25-4 [Source:UniProtKB/Swiss-Prot%3BAcc:Q9T029]
BnaC07g13150D	S21_S-1721(1.32e-05); S21-2856(9.93e-08); mr872(3.12e-07); S21_L-0512(1.53e-06)	chrC07	18639223	18639895	-	GSBRNA2T00061780001	AT1G23290.1	1.4e-70	60S ribosomal protein L27a-2 [Source:UniProtKB/Swiss-Prot%3BAcc:Q9LR33]
BnaA01g25280D	S21_S-1721(2.37e-06); S21-2856(1.24e-05); mr872(9.93e-06); S21_L-0512(1.47e-07); S21-1134(5.29e-06)	chrA01	17699262	17699950	-	GSBRNA2T00063831001	AT1G51650.1	3.27e-43	ATP synthase subunit epsilon%2C mitochondrial [Source:UniProtKB/Swiss-Prot%3BAcc:Q96253]
BnaC05g17440D	S21_S-1721(2.28e-08); S21_S-2485(7.60e-09); S21_S-4355(3.64e-09); S21_L-1836(1.36e-05); S21_S-2294(4.15e-06)	chrC05	11164321	11166482	+	GSBRNA2T00065562001	AT1G22300.2	3.86e-179	14-3-3-like protein GF14 epsilon [Source:UniProtKB/Swiss-Prot%3BAcc:P48347]
BnaA10g16950D	S21_S-1721(4.69e-06); S21-2486(3.47e-06); mr2041(7.27e-06); S21_L-0512(1.12e-06)	chrA10	12707797	12709425	-	GSBRNA2T00065906001	AT5G17850.1	0	Cation/calcium exchanger 2 [Source:UniProtKB/Swiss-Prot%3BAcc:Q9FKP2]
BnaC03g65020D	S21_S-1721(7.39e-06); S21_S-2485(2.80e-09); wm0034(4.19e-07); S21_L-3616(3.93e-06); S21-4635(5.50e-06); S21-1286(2.53e-07)	chrC03	54453044	54453900	+	GSBRNA2T00074379001	AT4G22560.1	9.17e-146	unknown protein%3B BEST Arabidopsis thaliana protein match is: unknown protein (TAIR:AT4G12450.1)%3B Has 380 Blast hits to 380 proteins in 21 species: Archae - 0%3B Bacteria - 0%3B Metazoa - 0%3B Fungi - 6%3B Plants - 374%3B Viruses - 0%3B Other Eukaryotes - 0 (sou /.../CBI BLink). [Source:TAIR%3BAcc:AT4G22560]
BnaC03g21330D	S21_S-1721(1.37e-05); S21-3042(1.14e-05); mr872(1.33e-07); S21_L-0512(7.32e-06); S21_S-0992(2.09e-06)	chrC03	11529203	11531341	-	GSBRNA2T00079138001	AT2G38430.1	4.32e-89	unknown protein%3B BEST Arabidopsis thaliana protein match is: unknown protein (TAIR:AT3G54310.1)%3B Has 35333 Blast hits to 34131 proteins in 2444 species: Archae - 798%3B Bacteria - 22429%3B Metazoa - 974%3B Fungi - 991%3B Plants - 531%3B Viruses - 0%3B Other Euk /.../s - 9610 (source: NCBI BLink). [Source:TAIR%3BAcc:AT2G38430]
BnaA09g14490D	S21_S-1721(1.39e-06); S21_S-2485(3.23e-08); mr1275(1.38e-05)	chrA09	8314547	8316188	-	GSBRNA2T00081555001	AT1G59725.1	0	DNAJ heat shock family protein [Source:TAIR%3BAcc:AT1G59725]
BnaA07g10580D	S21_S-1721(3.92e-06); wm0034(2.17e-06); mr2041(5.88e-06); S21-5703(6.49e-06); S21_L-0512(1.31e-05)	chrA07	10012597	10013480	+	GSBRNA2T00085920001	AT1G78190.1	1.12e-72	Multifunctional methyltransferase subunit TRM112-like protein At1g78190 [Source:UniProtKB/Swiss-Prot%3BAcc:Q9C9R3]
BnaA04g12150D	S21_S-1721(4.66e-06); S21_L-4082(3.59e-08)	chrA04	10369800	10370837	+	GSBRNA2T00090256001	AT2G21400.1	2.31e-86	Protein SHI RELATED SEQUENCE 3 [Source:UniProtKB/Swiss-Prot%3BAcc:Q9SJT8]
BnaA09g20200D	S21_S-1721(1.28e-05)	chrA09	13159842	13161948	+	GSBRNA2T00094478001	AT4G04870.1	0	Cardiolipin synthase (CMP-forming)%2C mitochondrial [Source:UniProtKB/Swiss-Prot%3BAcc:Q93YW7]
BnaC04g41030D	S21_S-1721(1.21e-05)	chrC04	41793585	41794124	+	GSBRNA2T00105149001	AT2G30230.1	6.02e-89	unknown protein%3B FUNCTIONS IN: molecular_function unknown%3B INVOLVED IN: biological_process unknown%3B LOCATED IN: endomembrane system%3B BEST Arabidopsis thaliana protein match is: unknown protein (TAIR:AT1G06980.1)%3B Has 167 Blast hits to 167 proteins i /.../pecies: Archae - 0%3B Bacteria - 0%3B Metazoa - 0%3B Fungi - 0%3B Plants - 167%3B Viruses - 0%3B Other Eukaryotes - 0 (source: NCBI BL…
BnaC08g26130D	S21_S-1721(1.07e-05); mr1454(1.29e-06); S21-2856(1.86e-06); S21-4140(3.94e-06); mr872(1.89e-06); mr772(3.52e-08); S21-1134(6.40e-08)	chrC08	27611616	27613909	+	GSBRNA2T00108861001	AT3G55340.1	0	phragmoplastin interacting protein 1 [Source:TAIR%3BAcc:AT3G55340]
BnaC04g23010D	S21_S-1721(1.13e-05); S21-4770(1.18e-05); S21_S-0752(1.14e-05); S21_L-5503(1.57e-06); S21_S-4962(4.00e-10); S21_S-0256(4.84e-08); S21-2856(1.19e-08); mr2041(3.89e-06); S21-3042(3.43e-07); S21-4140(2.35e-08); S21-5703(1.85e-07); mr872(2.80e-12); S21-5460(7.41e-06); mr772(3.93e-06); S21_L-0512(1.96e-08); S21_L-3352(4.14e-08); S21-0743(4.09e-06); S21-1134(1.14e-10); S21_L-1949(2.86e-06); S21_S-0992(…	chrC04	24059280	24060991	+	GSBRNA2T00110422001	AT3G59540.1	6.11e-44	60S ribosomal protein L38 [Source:UniProtKB/Swiss-Prot%3BAcc:O22860]
BnaA04g08810D	S21_S-1721(8.71e-07); S21_S-1322(9.79e-06)	chrA04	7856093	7858017	-	GSBRNA2T00114407001	AT5G38720.1	7.19e-107	unknown protein%3B Has 13419 Blast hits to 9093 proteins in 698 species: Archae - 38%3B Bacteria - 1038%3B Metazoa - 4949%3B Fungi - 1086%3B Plants - 485%3B Viruses - 44%3B Other Eukaryotes - 5779 (source: NCBI BLink). [Source:TAIR%3BAcc:AT5G38720]
BnaA04g08200D	S21_S-1721(5.06e-06); S21-4770(6.07e-06); S21_S-4962(1.02e-06); S21-4635(5.61e-07); mr2041(1.24e-05); S21_S-3338(4.06e-06); S21_L-0512(1.14e-05)	chrA04	7276959	7278582	-	GSBRNA2T00114507001	AT5G37680.1	4.78e-109	ADP-ribosylation factor-like A1A [Source:TAIR%3BAcc:AT5G37680]
BnaC09g25420D	S21_S-1721(2.18e-06)	chrC09	24888766	24892037	+	GSBRNA2T00118907001	AT4G08770.1	0	Peroxidase 37 [Source:UniProtKB/Swiss-Prot%3BAcc:Q9LDN9]
BnaC05g17840D	S21_S-1721(1.43e-06); S21_S-2485(3.50e-07); S21_S-4355(2.06e-06); S21_S-2294(5.19e-06)	chrC05	11584594	11585344	-	GSBRNA2T00119504001
BnaC05g17740D	S21_S-1721(5.41e-07); S21_S-2485(1.97e-08); S21_S-4355(4.28e-10); S21_S-2294(8.25e-06)	chrC05	11475846	11477456	+	GSBRNA2T00119517001	AT1G22450.1	2.17e-81	Cytochrome c oxidase subunit 6b-1 [Source:UniProtKB/Swiss-Prot%3BAcc:Q9S7L9]
BnaA08g09850D	S21_S-1721(3.86e-07); S21_L-3616(4.38e-07); mr2041(2.44e-06); mr872(2.14e-08); S21_L-0512(1.32e-05)	chrA08	9304443	9306379	+	GSBRNA2T00126819001	AT4G21090.3	2.8e-118	Adrenodoxin-like protein 2%2C mitochondrial [Source:UniProtKB/Swiss-Prot%3BAcc:Q8S904]
BnaC07g20100D	S21_S-1721(1.37e-05)	chrC07	26846236	26848442	+	GSBRNA2T00128787001	AT5G47240.1	0	Nudix hydrolase 8 [Source:UniProtKB/Swiss-Prot%3BAcc:Q8L7W2]
BnaC01g03110D	S21_S-1721(3.34e-06); S21_S-2485(5.84e-06)	chrC01	1609872	1612978	-	GSBRNA2T00130929001	AT4G35470.1	0	Plant intracellular Ras-group-related LRR protein 4 [Source:UniProtKB/Swiss-Prot%3BAcc:Q9SVW8]
BnaA01g12220D	S21_S-1721(2.27e-06); S21_S-2485(9.83e-06)	chrA01	6099082	6100688	-	GSBRNA2T00131711001	AT1G53360.1	8.4e-98	F-box associated ubiquitination effector family protein [Source:TAIR%3BAcc:AT1G53360]
BnaC07g29180D	S21_S-1721(3.41e-06); S21_S-2485(2.15e-06); S21-4140(5.69e-06)	chrC07	34072625	34075228	-	GSBRNA2T00133630001	AT5G25570.2	2.87e-51	unknown protein%3B Has 30201 Blast hits to 17322 proteins in 780 species: Archae - 12%3B Bacteria - 1396%3B Metazoa - 17338%3B Fungi - 3422%3B Plants - 5037%3B Viruses - 0%3B Other Eukaryotes - 2996 (source: NCBI BLink). [Source:TAIR%3BAcc:AT5G25570]
BnaC07g27940D	S21_S-1721(9.36e-06)	chrC07	33324831	33327330	-	GSBRNA2T00133790001	AT3G58480.1	3.31e-21	calmodulin-binding family protein [Source:TAIR%3BAcc:AT3G58480]
BnaA03g35160D	S21_S-1721(1.06e-05); S21-0453(1.38e-06); S21-4770(4.97e-08); wm0034(4.00e-07); S21_L-5503(1.34e-07); S21_S-4962(2.16e-10); S21_S-0256(2.10e-08); S21-3410(8.04e-06); S21-2856(7.98e-10); mr2041(9.09e-10); S21_S-3338(7.36e-06); S21-3042(8.96e-09); S21-4140(2.61e-08); S21-5703(1.05e-06); mr872(3.24e-09); mr772(5.80e-06); S21_L-0512(1.18e-06); S21_L-3352(4.33e-07); S21-0743(8.37e-07); S21-1134(2.82e-…	chrA03	17188088	17188376	-	GSBRNA2T00137414001
BnaA03g10520D	S21_S-1721(8.43e-06)	chrA03	4740444	4741608	-	GSBRNA2T00148632001	AT1G63190.1	3.17e-25	Cystatin/monellin superfamily protein [Source:TAIR%3BAcc:AT1G63190]
BnaA03g41780D	S21_S-1721(6.55e-06); S21-3042(3.84e-06)	chrA03	20961800	20967749	+	GSBRNA2T00151242001	AT3G52430.1	0	Lipase-like PAD4 [Source:UniProtKB/Swiss-Prot%3BAcc:Q9S745]
BnaA06g04420D	S21_S-1721(1.22e-05); S21-2856(1.02e-06); mr2041(1.70e-06); S21-3042(5.04e-06); S21-4140(3.71e-09); mr872(2.04e-09); mr772(7.32e-07); S21_L-0512(8.79e-06); S21-1134(1.16e-06)	chrA06	2636793	2638074	-	GSBRNA2T00156286001	AT1G07960.1	1.1e-88
BnaC03g62920D	mr1421(5.76e-06)	chrC03	52220790	52221506	+	GSBRNA2T00001519001	AT4G18900.1	1.77e-18	Transducin/WD40 repeat-like superfamily protein [Source:TAIR%3BAcc:AT4G18900]
BnaC03g63320D	mr1421(7.83e-06); S21_S-0999(1.26e-06); mr1169(9.55e-06); S21_S-2912(9.15e-06); S21_S-5484(3.63e-06)	chrC03	52775848	52776087	-	GSBRNA2T00001603001	AT3G57070.1	5.81e-17	Glutaredoxin family protein [Source:TAIR%3BAcc:AT3G57070]
BnaC03g63430D	mr1421(2.11e-06); S21_S-2912(3.44e-06); S21_S-5484(1.14e-05)	chrC03	52859684	52859974	+	GSBRNA2T00001619001
BnaC03g30350D	mr1421(2.19e-06); S21-5246(1.40e-06); S21_L-1836(6.48e-06); S21_S-5484(3.28e-06)	chrC03	18441830	18443954	-	GSBRNA2T00002330001	AT3G20100.1	0	cytochrome P450%2C family 705%2C subfamily A%2C polypeptide 19 [Source:TAIR%3BAcc:AT3G20100]
BnaC09g09730D	mr1421(2.00e-06); S21_S-0305(2.25e-06); wm0034(1.05e-05); S21-2486(3.07e-08); S21_L-3616(9.90e-07); S21-5246(2.94e-07); S21_L-4407(1.36e-07); S21_L-1836(1.71e-06)	chrC09	6367204	6371588	+	GSBRNA2T00002974001	AT2G18330.1	0	AAA-type ATPase family protein [Source:TAIR%3BAcc:AT2G18330]
BnaA06g23570D	mr1421(1.34e-05); S21_S-0305(3.11e-06); S21-5246(5.88e-06); S21-3131(1.01e-05); S21_L-4407(2.97e-06); S21_L-1836(9.79e-06); S21-4360(1.14e-05); S21_S-5484(7.28e-07)	chrA06	16356126	16360224	-	GSBRNA2T00003089001	AT5G64580.1	0	AAA-type ATPase family protein [Source:TAIR%3BAcc:AT5G64580]
BnaA04g21150D	mr1421(1.65e-06); S21_S-0305(3.74e-07); S21-2486(1.18e-05); S21_L-3616(7.02e-07); S21-5246(6.32e-08); S21_L-4407(7.54e-08); S21_S-3338(1.68e-07); S21_L-1836(8.58e-08); mr872(1.95e-07); S21_S-5484(7.61e-06)	chrA04	16144503	16148188	+	GSBRNA2T00005475001	AT2G36910.1	0	ABC transporter B family member 1 [Source:UniProtKB/Swiss-Prot%3BAcc:Q9ZR72]
BnaA09g04020D	mr1421(1.04e-05); S21-2486(2.57e-07)	chrA09	2006571	2008383	+	GSBRNA2T00009490001	AT5G04380.1	0	S-adenosyl-L-methionine-dependent methyltransferases superfamily protein [Source:TAIR%3BAcc:AT5G04380]
BnaA09g04340D	mr1421(7.86e-07); wm0034(6.51e-06); S21-2486(8.58e-13); S21-0635(5.48e-07); S21_L-3616(7.90e-07); mr2041(1.06e-06); S21-5246(3.83e-09); mr2136(7.98e-08); S21-6053(9.24e-06)	chrA09	2134327	2136147	+	GSBRNA2T00009529001	AT5G26210.1	1.19e-121	PHD finger protein ALFIN-LIKE 4 [Source:UniProtKB/Swiss-Prot%3BAcc:O81488]
BnaA09g04870D	mr1421(2.66e-06); S21-0635(4.11e-06); mr2136(7.29e-07)	chrA09	2399076	2401696	+	GSBRNA2T00009597001	AT5G24440.1	8.57e-132	Polyadenylate-binding protein-interacting protein 13 [Source:UniProtKB/Swiss-Prot%3BAcc:Q9FGE6]
BnaA09g02100D	mr1421(2.69e-07); S21-1527(1.53e-06); S21_L-2853(7.60e-06); S21-5880(1.81e-06); S21-5246(1.60e-06); S21_L-4407(5.18e-07); mr2136(1.14e-06); S21-2905(2.75e-07); S21_S-5484(8.31e-07); S21-6053(4.63e-06)	chrA09	1036280	1036675	+	GSBRNA2T00009879001	AT3G27650.1	8.53e-86	LOB domain-containing protein 25 [Source:UniProtKB/Swiss-Prot%3BAcc:Q8L8Q3]
BnaC09g09660D	mr1421(6.23e-06); S21-5246(3.91e-06)	chrC09	6291955	6292649	-	GSBRNA2T00010313001	AT2G18160.1	3.01e-87
BnaA06g38230D	mr1421(1.38e-05); S21-2486(2.38e-06); S21-5246(1.41e-06)	chrA06_random	443035	444862	-	GSBRNA2T00010485001	AT1G62480.1	3.01e-09	Vacuolar calcium-binding protein-related [Source:TAIR%3BAcc:AT1G62480]
BnaA10g29960D	mr1421(9.20e-06); S21-5246(1.92e-06); S21_L-4407(5.85e-06); S21_L-1836(6.66e-06); S21_S-5484(1.26e-06)	chrA10_random	2008292	2010065	+	GSBRNA2T00011828001	AT5G12460.1	0	Protein of unknown function (DUF604) [Source:TAIR%3BAcc:AT5G12460]
BnaA08g29990D	mr1421(1.13e-06); S21-0635(8.28e-06); S21_L-3616(5.89e-06); S21-5246(1.08e-05); S21_S-3338(6.54e-06)	chrA08_random	1144693	1148706	+	GSBRNA2T00014682001	AT1G51990.1	1.87e-170	O-methyltransferase family protein [Source:TAIR%3BAcc:AT1G51990]
BnaA09g30170D	mr1421(7.49e-07); S21-2486(1.31e-05); S21_L-3616(2.26e-08); S21_S-5484(1.16e-06)	chrA09	22475671	22478574	-	GSBRNA2T00015791001	AT1G23010.1	0	Multicopper oxidase LPR1 [Source:UniProtKB/Swiss-Prot%3BAcc:F4I4K5]
BnaC03g27140D	mr1421(3.11e-06); S21-5246(1.14e-07); S21-3131(2.93e-06); S21_L-4407(1.06e-05)	chrC03	15656751	15658327	+	GSBRNA2T00015903001	AT2G23810.1	7.17e-160	Tetraspanin-8 [Source:UniProtKB/Swiss-Prot%3BAcc:Q8S8Q6]
BnaC01g39680D	mr1421(8.75e-06); S21_S-0305(9.42e-07); S21-5246(1.91e-06); S21_L-4407(1.29e-09); S21_S-3338(1.31e-05); S21_L-1836(1.59e-06); mr1169(9.23e-06); S21_S-5484(2.17e-06)	chrC01	38263524	38266508	-	GSBRNA2T00018523001	AT3G07780.1	0	Protein OBERON 1 [Source:UniProtKB/Swiss-Prot%3BAcc:Q9S736]
BnaC01g39670D	mr1421(1.11e-05); S21_L-4407(2.52e-06); S21-4360(8.24e-06); S21_S-5484(2.33e-07)	chrC01	38260340	38262220	-	GSBRNA2T00018524001	AT3G07790.1	0	DGCR14-related [Source:TAIR%3BAcc:AT3G07790]
BnaC01g39650D	mr1421(2.31e-06); S21-5880(3.04e-07); S21_S-5484(2.40e-07)	chrC01	38254537	38257907	-	GSBRNA2T00018526001	AT3G07810.1	0	RNA-binding (RRM/RBD/RNP motifs) family protein [Source:TAIR%3BAcc:AT3G07810]
BnaC01g39600D	mr1421(1.76e-06); S21-0128(1.02e-05); S21_S-2912(7.16e-06); S21_S-5484(9.07e-07)	chrC01	38230225	38232824	+	GSBRNA2T00018533001	AT3G07890.2	0	Ypt/Rab-GAP domain of gyp1p superfamily protein [Source:TAIR%3BAcc:AT3G07890]
BnaC07g50410D	mr1421(1.30e-05); S21_L-2853(7.99e-06); S21_L-1836(2.15e-06); S21-2077(1.05e-05); mr1169(2.95e-06); S21_L-0512(1.72e-06); S21_L-4193(2.11e-06); S21_S-5484(7.66e-07)	chrC07_random	2554155	2559911	-	GSBRNA2T00019438001	AT4G27640.1	0	ARM repeat superfamily protein [Source:TAIR%3BAcc:AT4G27640]
BnaA09g55700D	mr1421(4.77e-06); S21_S-5484(3.19e-07)	chrA09_random	3381136	3382203	+	GSBRNA2T00019602001	AT3G63210.1	5.92e-105	Protein of unknown function (DUF581) [Source:TAIR%3BAcc:AT3G63210]
BnaC09g50900D	mr1421(7.46e-06); wm0034(4.40e-08); S21-2486(9.77e-09); S21_L-3616(2.05e-07); mr2041(7.12e-07); S21-5246(1.10e-07); mr2136(9.02e-07)	chrC09_random	53725	55399	-	GSBRNA2T00020041001	AT5G62880.1	8.71e-158	Rac-like GTP-binding protein ARAC10 [Source:UniProtKB/Swiss-Prot%3BAcc:O82481]
BnaC09g50930D	mr1421(5.24e-07); S21-4770(7.04e-06); wm0034(9.43e-09); S21-2486(1.60e-10); S21_L-3616(2.98e-08); mr2041(3.32e-08); S21-5246(7.25e-09); S21_L-4407(1.87e-06); S21_L-1836(1.31e-05); mr2136(3.23e-07); S21-4140(7.41e-06); S21_S-5484(7.43e-06)	chrC09_random	71540	74707	+	GSBRNA2T00020045001	AT5G62790.1	0	1-deoxy-D-xylulose 5-phosphate reductoisomerase%2C chloroplastic [Source:UniProtKB/Swiss-Prot%3BAcc:Q9XFS9]
BnaC07g49960D	mr1421(3.73e-06); S21-2486(5.57e-06)	chrC07_random	2302595	2303109	+	GSBRNA2T00020295001
BnaA08g06090D	mr1421(6.05e-07); S21-1527(3.76e-06); S21-0694(8.26e-06); S21_L-3616(2.07e-07); S21-3131(7.45e-06); S21_L-4407(1.28e-06); S21_L-1836(5.08e-08); S21-2077(8.54e-06); mr1169(3.91e-07); S21-4497(4.13e-06); S21-4360(1.18e-07); S21_L-4193(3.46e-07); S21_S-5484(6.25e-09)	chrA08	6020917	6024228	+	GSBRNA2T00021114001	AT4G16143.2	0	Importin subunit alpha-2 [Source:UniProtKB/Swiss-Prot%3BAcc:F4JL11]
BnaC07g31090D	mr1421(1.11e-05); mr2136(2.48e-06)	chrC07	35314682	35315687	-	GSBRNA2T00021552001	AT5G61220.1	2.64e-47	LYR family of Fe/S cluster biogenesis protein [Source:TAIR%3BAcc:AT5G61220]
BnaA04g05940D	mr1421(1.83e-06); S21-1527(4.55e-06); S21-4360(1.24e-06); S21_S-5484(2.33e-07)	chrA04	4557114	4560595	-	GSBRNA2T00021696001	AT3G51850.1	0	Calcium-dependent protein kinase 13 [Source:UniProtKB/Swiss-Prot%3BAcc:Q8W4I7]
BnaA04g05680D	mr1421(1.06e-05); S21_S-5484(1.59e-06)	chrA04	4398066	4406075	-	GSBRNA2T00021727001	AT3G52140.1	0	Clustered mitochondria protein [Source:UniProtKB/Swiss-Prot%3BAcc:F4J5S1]
BnaA07g38360D	mr1421(6.81e-07); S21_S-0305(5.89e-07); S21_L-2853(3.18e-06); S21_L-4407(8.87e-06); S21_S-3338(1.02e-06); mr1169(3.38e-06); S21_L-4193(2.94e-06); S21_S-5484(1.16e-06)	chrA07_random	1594077	1596692	+	GSBRNA2T00022545001	AT1G80300.1	0	ADP%2CATP carrier protein 1%2C chloroplastic [Source:UniProtKB/Swiss-Prot%3BAcc:Q39002]
BnaC03g77050D	mr1421(2.41e-07); S21-0635(1.27e-05); S21-5246(1.44e-06); S21_S-5484(8.52e-07)	chrC03_random	5607830	5608815	-	GSBRNA2T00022586001	AT2G27970.1	3.61e-51	Cyclin-dependent kinases regulatory subunit 2 [Source:UniProtKB/Swiss-Prot%3BAcc:Q9SJJ5]
BnaC04g43450D	mr1421(1.25e-05); S21_L-3616(6.91e-07); S21_S-5484(1.05e-05)	chrC04	43792160	43795376	+	GSBRNA2T00024134001	AT2G32960.1	1e-143	Phosphotyrosine protein phosphatases superfamily protein [Source:TAIR%3BAcc:AT2G32960]
BnaC09g52420D	mr1421(4.71e-07); S21-2486(1.02e-05); S21_L-4407(6.65e-07); S21_S-5484(1.02e-05)	chrC09_random	1797883	1798812	-	GSBRNA2T00024901001
BnaA09g54560D	mr1421(9.16e-06); S21_L-3616(5.43e-08); S21-5246(9.84e-06); S21_L-1836(7.04e-06); S21_S-5484(3.73e-06)	chrA09_random	2691669	2694195	+	GSBRNA2T00025508001	AT1G23820.1	0
BnaC03g72100D	mr1421(1.37e-06); S21_S-0999(1.15e-05); S21_L-2853(1.18e-05); mr1169(8.82e-06); S21_L-4193(4.63e-06); S21_S-5484(9.60e-07); S21-6053(5.88e-06)	chrC03_random	518479	520327	+	GSBRNA2T00026181001	AT2G37860.3	0	Protein of unknown function (DUF3411) [Source:TAIR%3BAcc:AT2G37860]
BnaC05g34780D	mr1421(1.25e-05); S21_S-0305(6.38e-08); S21_L-4407(2.06e-06); S21_L-1836(5.49e-06)	chrC05	34133454	34134174	+	GSBRNA2T00026751001
BnaC04g13480D	mr1421(1.30e-06); S21-0635(9.66e-06); S21-1286(1.34e-05)	chrC04	10705710	10707668	+	GSBRNA2T00027144001
BnaC06g43160D	mr1421(3.90e-06); S21-0128(9.69e-07); S21_S-0999(5.28e-06); S21-5460(9.48e-06); S21_S-2912(9.72e-07); S21_S-5484(2.11e-06)	chrC06_random	2643328	2645509	-	GSBRNA2T00027875001	AT3G62600.1	0	DnaJ protein ERDJ3B [Source:UniProtKB/Swiss-Prot%3BAcc:Q9LZK5]
BnaC03g22410D	mr1421(6.27e-06); S21-0128(6.53e-09); S21_S-0999(9.05e-08); S21_L-4831(5.03e-06); S21-3131(6.18e-07); S21_S-2912(1.61e-06); S21_S-5484(1.27e-05)	chrC03	12301350	12302151	+	GSBRNA2T00028725001	AT5G61500.1	4.23e-25	Autophagy-related protein 3 [Source:UniProtKB/Swiss-Prot%3BAcc:Q0WWQ1]
BnaC03g22080D	mr1421(7.72e-06); S21-5246(8.65e-07); S21_L-1836(3.79e-06); S21_S-5484(6.25e-06)	chrC03	12074918	12080366	-	GSBRNA2T00028761001	AT2G39390.1	4.09e-78	60S ribosomal protein L35-2 [Source:UniProtKB/Swiss-Prot%3BAcc:O80626]
BnaC02g39790D	mr1421(5.47e-06); S21-0567(8.41e-06); S21-5246(3.07e-10); S21_L-4407(3.89e-06); S21_L-1836(5.03e-06); mr1169(7.30e-06); S21-2905(1.18e-05); S21-4031(7.41e-06); S21_S-5484(1.11e-06)	chrC02	42724221	42729031	+	GSBRNA2T00028857001	AT5G27630.1	0	Acyl-CoA-binding domain-containing protein 5 [Source:UniProtKB/Swiss-Prot%3BAcc:Q8RWD9]
BnaC02g39770D	mr1421(1.18e-06); S21-2486(7.54e-06); S21-5246(4.79e-06)	chrC02	42708620	42711994	-	GSBRNA2T00028859001	AT5G27550.1	0	P-loop containing nucleoside triphosphate hydrolases superfamily protein [Source:TAIR%3BAcc:AT5G27550]
BnaC02g39690D	mr1421(4.56e-08); S21_S-0305(2.04e-06); S21_L-2853(1.11e-05); S21-5246(5.12e-06); S21_L-4407(6.72e-07); S21_L-1836(5.19e-09); S21-4497(5.90e-06); S21_L-4193(1.27e-05); S21_S-5484(1.10e-06)	chrC02	42599852	42601057	-	GSBRNA2T00028869001
BnaC02g39670D	mr1421(1.04e-05); wm0034(6.55e-06); S21-2486(7.08e-07); S21_L-3616(7.85e-06); S21-1286(1.22e-05)	chrC02	42577271	42579822	+	GSBRNA2T00028873001	AT3G47680.1	8.37e-29	DNA binding [Source:TAIR%3BAcc:AT3G47680]
BnaA05g18940D	mr1421(1.26e-05); S21_L-1836(6.03e-06); S21-3477(1.41e-06); wm0031(1.19e-05)	chrA05	14310448	14322933	-	GSBRNA2T00029520001	AT3G20140.1	0	cytochrome P450%2C family 705%2C subfamily A%2C polypeptide 23 [Source:TAIR%3BAcc:AT3G20140]
BnaC04g55870D	mr1421(1.38e-05); S21-2486(8.35e-06); S21_L-3616(7.65e-06); S21_S-5484(4.49e-06)	chrC04_random	3545084	3547858	+	GSBRNA2T00029696001	AT4G12840.2	0	Protein of unknown function (DUF707) [Source:TAIR%3BAcc:AT4G12840]
BnaC01g40930D	mr1421(1.60e-06); S21_S-4508(4.30e-06); S21-5246(9.17e-07); S21_L-4407(2.50e-07)	chrC01_random	173345	177977	+	GSBRNA2T00030225001	AT1G58602.2	0	Probable disease resistance protein At1g58602 [Source:UniProtKB/Swiss-Prot%3BAcc:Q8W3K0]
BnaA07g37290D	mr1421(6.50e-07); S21-5246(1.08e-05); S21_S-5484(4.82e-06)	chrA07_random	985779	988265	-	GSBRNA2T00030502001	AT1G21360.1	1.39e-141	Glycolipid transfer protein 2 [Source:UniProtKB/Swiss-Prot%3BAcc:Q6NLQ3]
BnaC05g04680D	mr1421(3.06e-06); S21_S-4508(1.30e-06); S21-0128(2.70e-08); S21-1527(1.38e-05); S21_S-0999(1.10e-09); S21_L-2853(6.76e-07); mr1454(7.30e-06); S21-4635(8.83e-06); S21_L-5995(1.03e-06); S21-3131(4.12e-09); mr1169(2.85e-09); S21-4497(3.53e-06); S21-2905(1.03e-05); S21-4360(2.41e-06); S21_L-4193(2.55e-08); S21_S-5484(1.90e-07)	chrC05	2281426	2282610	-	GSBRNA2T00032047001	AT4G24800.3	1.14e-58	MA3 domain-containing protein [Source:TAIR%3BAcc:AT4G24800]
BnaC09g39310D	mr1421(1.13e-05)	chrC09	41949552	41953464	-	GSBRNA2T00032604001	AT5G18460.1	0	Protein of Unknown Function (DUF239) [Source:TAIR%3BAcc:AT5G18460]
BnaC09g41780D	mr1421(5.50e-06); S21_L-2853(6.33e-06); S21-4792(6.97e-07); S21_L-4193(5.59e-06); S21_S-5484(1.67e-06); S21-1526(2.43e-07)	chrC09	43643288	43646946	+	GSBRNA2T00035303001	AT5G16070.1	0	T-complex protein 1 subunit zeta 2 [Source:UniProtKB/Swiss-Prot%3BAcc:Q8L7N0]
BnaC09g08820D	mr1421(1.48e-06); S21_S-5484(8.12e-06)	chrC09	5718876	5720162	+	GSBRNA2T00035676001
BnaC09g08840D	mr1421(1.87e-06); S21-2486(1.13e-07); S21_L-3616(8.86e-06); S21-5246(3.19e-07); S21_L-4407(1.04e-06); mr2136(6.76e-07)	chrC09	5739203	5740600	-	GSBRNA2T00035679001	AT2G16070.2	1.43e-102	Plastid division protein PDV2 [Source:UniProtKB/Swiss-Prot%3BAcc:Q9XII1]
BnaC09g09180D	mr1421(1.01e-05); S21-2486(5.38e-08); S21-5246(1.78e-06); S21_L-4407(2.09e-06); mr2136(5.56e-07)	chrC09	5947130	5948324	+	GSBRNA2T00035726001	AT2G16950.2	2.5e-76	Transportin-1 [Source:UniProtKB/Swiss-Prot%3BAcc:Q8H0U4]
BnaC09g09200D	mr1421(7.61e-06); S21-2486(1.02e-05)	chrC09	5962852	5965487	-	GSBRNA2T00035729001	AT2G17020.1	0	F-box/LRR-repeat protein 10 [Source:UniProtKB/Swiss-Prot%3BAcc:Q9SDA8]
BnaC09g09250D	mr1421(4.80e-06); S21-2486(1.19e-06)	chrC09	5993576	5996931	+	GSBRNA2T00035736001	AT2G17250.1	0	CCAAT-binding factor [Source:TAIR%3BAcc:AT2G17250]
BnaC09g09340D	mr1421(1.17e-05); S21-2486(1.89e-06); S21-5246(2.99e-06); S21_L-4407(9.18e-07); mr2136(6.87e-06)	chrC09	6048310	6053608	+	GSBRNA2T00035751001	AT2G17420.1	0	NADPH-dependent thioredoxin reductase A [Source:TAIR%3BAcc:AT2G17420]
BnaC09g09390D	mr1421(3.72e-07); S21-2486(2.58e-07); S21_L-3616(1.68e-07); S21-5246(6.94e-06); S21_L-4407(5.84e-06); S21_S-5484(1.33e-06)	chrC09	6095045	6097337	+	GSBRNA2T00035758001	AT2G17500.4	0	Auxin efflux carrier family protein [Source:TAIR%3BAcc:AT2G17500]
BnaC09g09410D	mr1421(5.06e-06)	chrC09	6110078	6111271	-	GSBRNA2T00035760001	AT2G17560.2	2.62e-65	High mobility group B protein 4 [Source:UniProtKB/Swiss-Prot%3BAcc:Q42344]
BnaC09g09440D	mr1421(6.39e-06); S21-2486(2.27e-06); S21-5246(8.50e-06); mr2136(1.58e-06)	chrC09	6124590	6126074	+	GSBRNA2T00035765001	AT2G17630.1	0	Phosphoserine aminotransferase 2%2C chloroplastic [Source:UniProtKB/Swiss-Prot%3BAcc:Q9SHP0]
BnaC09g09540D	mr1421(4.61e-06); S21-2486(4.92e-08); S21-5246(2.54e-06); S21_L-4407(1.30e-06); mr2136(2.13e-06)	chrC09	6186079	6188383	+	GSBRNA2T00035781001	AT4G35890.1	1.12e-43	La-related protein 1C [Source:UniProtKB/Swiss-Prot%3BAcc:Q94K80]
BnaA08g07460D	mr1421(1.09e-05)	chrA08	7471931	7473133	+	GSBRNA2T00036938001	AT1G68185.1	3.17e-11	Ubiquitin-like superfamily protein [Source:TAIR%3BAcc:AT1G68185]
BnaC03g64580D	mr1421(7.26e-06); S21-5246(7.63e-07); mr1169(1.11e-05); S21_L-4193(1.09e-05)	chrC03	53914863	53916540	+	GSBRNA2T00037386001	AT4G21800.2	4e-139	P-loop containing nucleoside triphosphate hydrolases superfamily protein [Source:TAIR%3BAcc:AT4G21800]
BnaC03g64590D	mr1421(1.03e-05); S21_S-5484(1.13e-05)	chrC03	53916769	53918560	-	GSBRNA2T00037387001	AT4G21810.1	6.67e-175	Derlin-2.1 [Source:UniProtKB/Swiss-Prot%3BAcc:Q8VZ96]
BnaA01g06390D	mr1421(4.14e-06); S21_S-4508(1.41e-06); S21-1527(6.14e-06); S21_S-0999(1.97e-06); S21_L-2853(3.23e-08); S21_L-5995(2.26e-07); S21-3131(9.87e-08); mr1169(1.14e-09); S21_L-4776(1.15e-05); S21-4497(9.66e-07); S21_L-4193(5.24e-09); S21_S-5484(1.58e-06); S21-6053(5.90e-06)	chrA01	2945201	2945813	+	GSBRNA2T00039936001	AT4G30680.1	3.12e-15	Initiation factor eIF-4 gamma%2C MA3 [Source:TAIR%3BAcc:AT4G30680]
BnaC03g66470D	mr1421(1.41e-06); S21-5246(6.85e-06); S21_S-5484(1.02e-06)	chrC03	56262777	56263205	+	GSBRNA2T00040067001
BnaC01g35350D	mr1421(1.18e-05)	chrC01	34700980	34701326	+	GSBRNA2T00040169001	AT2G10975.1	2.26e-13
BnaC06g26620D	mr1421(1.15e-05); S21-0128(5.46e-07); S21-4887(6.51e-11); S21_S-0999(7.36e-08); S21_S-2912(1.12e-08); S21_S-5484(1.34e-05)	chrC06	28204365	28206468	+	GSBRNA2T00041555001	AT1G67680.1	0	SRP72 RNA-binding domain [Source:TAIR%3BAcc:AT1G67680]
BnaA06g13690D	mr1421(6.36e-06)	chrA06	7301880	7306230	+	GSBRNA2T00043026001	AT1G19485.2	0	Transducin/WD40 repeat-like superfamily protein [Source:TAIR%3BAcc:AT1G19485]
BnaA06g14770D	mr1421(1.29e-05); S21-5246(4.53e-06); S21_L-1836(3.47e-06); S21-4360(1.27e-06); S21_S-5484(2.43e-07)	chrA06	8001250	8005217	-	GSBRNA2T00043178001	AT1G20910.1	7.08e-161	AT-rich interactive domain-containing protein 6 [Source:UniProtKB/Swiss-Prot%3BAcc:C0SUW7]
BnaA04g17490D	mr1421(2.60e-06); S21_L-4407(6.05e-06); S21-6053(2.44e-06)	chrA04	14226998	14227949	-	GSBRNA2T00043443001	AT2G30370.1	1.31e-52	EPIDERMAL PATTERNING FACTOR-like protein 6 [Source:UniProtKB/Swiss-Prot%3BAcc:Q1PEY6]
BnaA04g16130D	mr1421(1.05e-06); wm0034(4.79e-06); S21-2486(5.10e-06); S21_L-1836(3.22e-06); S21_S-5484(6.99e-06)	chrA04	13199637	13203424	-	GSBRNA2T00045239001	AT2G27920.1	0	Serine carboxypeptidase-like 51 [Source:UniProtKB/Swiss-Prot%3BAcc:Q67Y83]
BnaA02g33270D	mr1421(1.18e-05); mr350(4.81e-06); S21_S-4508(5.75e-08); S21-0694(1.14e-05); S21_S-0999(4.48e-08); S21_L-4407(3.30e-06); S21-5006(5.85e-06); S21-2905(9.06e-06); S21-4360(1.13e-06); S21_S-1142(3.46e-08); S21_S-5484(5.72e-08); S21_L-3352(1.89e-06); S21_L-1949(1.35e-05)	chrA02	23800164	23801220	-	GSBRNA2T00046042001	AT5G62180.1	6.45e-58	Probable carboxylesterase 120 [Source:UniProtKB/Swiss-Prot%3BAcc:Q9LVB8]
BnaA02g33320D	mr1421(8.25e-06); S21-0169(3.00e-07); S21-0567(8.19e-06); wm0034(7.67e-07); S21-2486(4.96e-11); S21_L-3616(7.93e-06); mr2041(1.39e-06); S21-5246(1.12e-10)	chrA02	23885893	23887885	+	GSBRNA2T00046049001	AT5G62260.1	2.59e-162	AT-hook motif nuclear-localized protein 6 [Source:UniProtKB/Swiss-Prot%3BAcc:Q9LVB0]
BnaA02g33410D	mr1421(3.83e-06); S21_S-0305(1.21e-05); wm0034(5.02e-06); S21-2486(2.20e-08); S21_L-3616(1.53e-07); mr2041(8.76e-07)	chrA02	23963443	23964973	-	GSBRNA2T00046065001	AT5G62470.2	3.14e-150	myb domain protein 96 [Source:TAIR%3BAcc:AT5G62470]
BnaA03g46640D	mr1421(4.45e-06); S21_L-1836(7.97e-07)	chrA03	23951381	23951764	+	GSBRNA2T00048954001	AT4G24275.1	6.27e-34	Identified as a screen for stress-responsive genes. [Source:TAIR%3BAcc:AT4G24275]
BnaC01g27380D	mr1421(4.58e-06); S21_L-3616(9.27e-06)	chrC01	25024305	25025023	+	GSBRNA2T00050450001	AT1G55340.1	3.18e-64	Protein of unknown function (DUF1639) [Source:TAIR%3BAcc:AT1G55340]
BnaC07g15210D	mr1421(4.47e-06); S21-1527(1.28e-05); S21-4360(1.08e-06); S21_S-5484(1.50e-07)	chrC07	21172032	21173692	-	GSBRNA2T00050607001	AT1G20696.3	9.65e-76	High mobility group B protein 3 [Source:UniProtKB/Swiss-Prot%3BAcc:P93047]
BnaC07g15380D	mr1421(7.44e-06); S21_S-1142(1.68e-06)	chrC07	21301154	21302253	+	GSBRNA2T00050633001	AT1G20450.1	1.35e-68	Dehydrin ERD10 [Source:UniProtKB/Swiss-Prot%3BAcc:P42759]
BnaA03g57280D	mr1421(6.78e-06); S21_S-0305(4.54e-06); S21-5246(5.07e-08); S21-3131(7.76e-06); S21_L-4407(1.86e-06); S21_S-5484(5.24e-06)	chrA03_random	1075701	1076991	+	GSBRNA2T00053324001	AT1G56220.3	5.49e-56	Dormancy/auxin associated family protein [Source:TAIR%3BAcc:AT1G56220]
BnaA07g37540D	mr1421(4.90e-06); S21_S-0305(1.29e-06); S21_L-2853(2.49e-06); S21-5246(1.69e-06); S21_L-4407(7.01e-06); mr1169(4.24e-06); S21_L-4193(6.33e-06); S21-6053(6.30e-06)	chrA07_random	1149736	1151934	-	GSBRNA2T00053471001	AT5G38200.1	0	Class I glutamine amidotransferase-like superfamily protein [Source:TAIR%3BAcc:AT5G38200]
BnaC04g08820D	mr1421(1.25e-05); S21_L-4407(4.73e-06); S21_S-5484(5.90e-06)	chrC04	6610293	6611640	+	GSBRNA2T00053865001	AT2G36485.1	5.98e-57	ENTH/VHS family protein [Source:TAIR%3BAcc:AT2G36485]
BnaA02g30400D	mr1421(1.18e-05); S21_S-5484(4.49e-06)	chrA02	22000710	22002975	-	GSBRNA2T00055464001	AT5G48760.2	3.35e-146	60S ribosomal protein L13a-4 [Source:UniProtKB/Swiss-Prot%3BAcc:Q9FKC0]
BnaA01g35080D	mr1421(7.81e-06); mr350(1.53e-06); S21_S-0999(9.41e-06); S21_S-2912(5.02e-06); S21_S-5484(1.16e-05)	chrA01_random	385982	386289	-	GSBRNA2T00055556001	AT4G24026.1	2.42e-39	unknown protein%3B FUNCTIONS IN: molecular_function unknown%3B INVOLVED IN: biological_process unknown%3B LOCATED IN: cellular_component unknown%3B BEST Arabidopsis thaliana protein match is: unknown protein (TAIR:AT4G10810.1)%3B Has 30201 Blast hits to 17322 /.../ins in 780 species: Archae - 12%3B Bacteria - 1396%3B Metazoa - 17338%3B Fungi - 3422%3B Plants - 5037%3B Viruses - 0%3B Other Eukaryo…
BnaA02g28910D	mr1421(4.24e-06); mr1169(5.86e-06); S21-5460(8.06e-06); S21_S-2912(1.05e-05); S21_L-4193(9.25e-06); S21_S-5484(5.82e-08)	chrA02	21210718	21213523	+	GSBRNA2T00056123001	AT3G27400.1	0	Putative pectate lyase 11 [Source:UniProtKB/Swiss-Prot%3BAcc:Q9LTZ0]
BnaA01g13830D	mr1421(1.39e-05); S21_L-4082(9.57e-06); mr1089(1.29e-05)	chrA01	7033157	7035591	-	GSBRNA2T00056311001	AT4G24330.1	0	Protein of unknown function (DUF1682) [Source:TAIR%3BAcc:AT4G24330]
BnaA01g07890D	mr1421(1.09e-05); S21_S-5484(4.82e-06)	chrA01	3731283	3731878	-	GSBRNA2T00058156001	AT4G29030.1	3.96e-11	Putative membrane lipoprotein [Source:TAIR%3BAcc:AT4G29030]
BnaC03g59440D	mr1421(6.37e-06); S21_L-3616(5.95e-06); S21_L-4407(2.70e-06); S21_S-5484(1.05e-06)	chrC03	48688751	48701990	-	GSBRNA2T00058221001	AT1G29750.2	0	Probable LRR receptor-like serine/threonine-protein kinase RFK1 [Source:UniProtKB/Swiss-Prot%3BAcc:Q9FXF2]
BnaC08g47310D	mr1421(6.34e-06); S21_S-3338(1.76e-06)	chrC08_random	2138785	2139117	+	GSBRNA2T00059683001
BnaC03g60140D	mr1421(4.00e-06); S21-1527(2.95e-06); S21-0694(1.26e-05); S21_S-4355(6.87e-06); S21-4497(1.41e-06); S21-4360(1.06e-05); S21_L-4193(6.77e-06); S21_S-5484(1.92e-06); S21-1526(3.48e-06)	chrC03	49314143	49316090	-	GSBRNA2T00061069001	AT4G38710.1	4.28e-153	glycine-rich protein [Source:TAIR%3BAcc:AT4G38710]
BnaC08g08080D	mr1421(1.13e-05); S21-5246(7.74e-06); S21_S-3338(1.26e-06); S21-5460(4.54e-06)	chrC08	11970514	11973257	-	GSBRNA2T00061632001	AT5G34850.1	0	Bifunctional purple acid phosphatase 26 [Source:UniProtKB/Swiss-Prot%3BAcc:Q949Y3]
BnaA09g08470D	mr1421(2.18e-06); wm0034(9.12e-06); S21_S-1014(7.83e-06); S21-2486(8.09e-09); S21-0635(1.22e-06); S21_L-3616(3.49e-07); S21-5246(6.19e-08); S21_L-4407(1.69e-07); S21_L-1836(4.76e-06); mr2136(6.57e-08); S21_S-4234(1.22e-05)	chrA09	4182305	4184997	+	GSBRNA2T00063713001	AT5G26000.1	0	Myrosinase 1 [Source:UniProtKB/Swiss-Prot%3BAcc:P37702]
BnaA01g29630D	mr1421(1.00e-05)	chrA01	20485424	20487952	+	GSBRNA2T00067247001	AT3G14067.1	0	Subtilase family protein [Source:TAIR%3BAcc:AT3G14067]
BnaC03g60660D	mr1421(1.78e-08); S21_S-0305(8.83e-08); wm0034(1.23e-06); S21_L-2853(9.25e-06); S21-2486(1.52e-07); S21-0635(1.51e-06); S21_L-3616(7.80e-06); mr2041(1.17e-06); mr2090(1.56e-06); S21-5246(1.29e-09); S21_L-4407(4.01e-06); S21_L-1836(4.17e-06); mr1169(1.08e-05); S21_L-4193(1.25e-05); S21_S-5484(1.65e-06)	chrC03	49772896	49774752	-	GSBRNA2T00067930001	AT4G39810.1	2.03e-165	Protein NEN4 [Source:UniProtKB/Swiss-Prot%3BAcc:F4JJ23]
BnaC04g13940D	mr1421(1.61e-06); wm0034(2.72e-06); S21-2486(1.05e-05); S21-0635(1.25e-05); S21_L-3616(7.81e-07); mr2041(4.60e-07); S21_S-3338(9.03e-06); mr1904(5.49e-06)	chrC04	11326408	11327998	-	GSBRNA2T00069291001	AT5G45570.1	1.83e-15	Ulp1 protease family protein [Source:TAIR%3BAcc:AT5G45570]
BnaA10g27640D	mr1421(1.15e-05)	chrA10	17363302	17366122	+	GSBRNA2T00069482001	AT5G01310.1	0	Transcription factor bHLH140 [Source:UniProtKB/Swiss-Prot%3BAcc:Q9M041]
BnaC04g29220D	mr1421(4.82e-06); S21-5880(3.04e-06)	chrC04	30792070	30792552	+	GSBRNA2T00070260001	AT2G36320.1	6.02e-14	Zinc finger A20 and AN1 domain-containing stress-associated protein 4 [Source:UniProtKB/Swiss-Prot%3BAcc:Q9SJM6]
BnaA08g30760D	mr1421(9.55e-06); S21_L-3616(1.40e-06)	chrA08_random	1695565	1696751	+	GSBRNA2T00072739001	AT4G28730.1	4.12e-86	Glutaredoxin-C5%2C chloroplastic [Source:UniProtKB/Swiss-Prot%3BAcc:Q8GWS0]
BnaA08g20710D	mr1421(1.18e-05); S21_S-5484(6.74e-06)	chrA08	15522432	15524425	+	GSBRNA2T00073073001	AT1G22950.1	0	Uncharacterized PKHD-type hydroxylase At1g22950 [Source:UniProtKB/Swiss-Prot%3BAcc:Q3ED68]
BnaA08g03400D	mr1421(1.24e-06); S21_L-2853(6.38e-06); S21_S-1014(1.25e-05); S21_L-4407(6.61e-07); S21_L-1836(6.59e-09); mr1169(6.79e-06); S21-4031(5.39e-06); S21_L-4193(6.53e-06); S21_S-5484(1.01e-05)	chrA08	2763213	2764638	-	GSBRNA2T00073772001	AT1G48300.1	1.12e-132	unknown protein%3B FUNCTIONS IN: molecular_function unknown%3B INVOLVED IN: biological_process unknown%3B LOCATED IN: endomembrane system%3B EXPRESSED IN: 24 plant structures%3B EXPRESSED DURING: 15 growth stages%3B Has 96 Blast hits to 87 proteins in 37 specie /.../hae - 0%3B Bacteria - 2%3B Metazoa - 12%3B Fungi - 2%3B Plants - 65%3B Viruses - 0%3B Other Eukaryotes - 15 (source: NCBI BLink). [S…
BnaA08g03420D	mr1421(1.01e-05); S21_S-5484(7.08e-06)	chrA08	2785780	2787111	-	GSBRNA2T00073775001
BnaC05g48450D	mr1421(2.20e-07); S21_S-4508(4.26e-07); S21_S-0999(4.60e-06); S21_L-4407(2.39e-06); S21_L-1836(9.89e-06); S21-5460(1.20e-06); S21_S-2912(2.96e-08); S21_S-1142(3.10e-08); S21_S-5484(1.55e-06)	chrC05	42891393	42891897	+	GSBRNA2T00076283001	AT3G02190.1	2.47e-19	60S ribosomal protein L39-2 [Source:UniProtKB/Swiss-Prot%3BAcc:Q8L8W6]
BnaA01g07470D	mr1421(9.38e-07); S21_S-2912(5.80e-07); S21_S-5484(1.26e-05); S21-3477(2.13e-08)	chrA01	3478168	3479185	+	GSBRNA2T00076780001	AT5G56670.1	8.54e-38	40S ribosomal protein S30 [Source:UniProtKB/Swiss-Prot%3BAcc:P49689]
BnaC03g21080D	mr1421(1.35e-05); S21_S-0999(4.78e-06); S21_S-2912(6.54e-07)	chrC03	11320506	11322320	+	GSBRNA2T00079174001
BnaC03g24390D	mr1421(1.04e-05); S21-4731(5.26e-06); S21_S-4508(9.36e-08); S21_S-0999(8.20e-11); S21_L-4233(1.42e-06); mr2090(4.53e-06); mr1661(5.69e-07); S21-3131(5.44e-06); S21_L-4407(1.12e-06); S21-5006(2.77e-06)	chrC03	13704506	13706668	+	GSBRNA2T00079754001	AT2G43680.3	0	Protein IQ-DOMAIN 14 [Source:UniProtKB/Swiss-Prot%3BAcc:Q8LPG9]
BnaA08g06750D	mr1421(1.17e-05); S21-0635(1.92e-06); S21_L-3616(1.10e-06); S21_L-1836(4.66e-07); S21-1286(9.65e-07)	chrA08	6776175	6779602	-	GSBRNA2T00080640001
BnaA05g29130D	mr1421(8.93e-06); S21_S-4508(1.30e-05); S21_S-0999(7.97e-06); S21_L-4407(6.88e-06); S21_S-5484(3.81e-07)	chrA05	20441672	20444096	-	GSBRNA2T00080670001	AT3G09300.1	0	Oxysterol-binding protein-related protein 3B [Source:UniProtKB/Swiss-Prot%3BAcc:Q9SR33]
BnaC05g19600D	mr1421(9.84e-06); S21_S-5484(1.90e-06)	chrC05	13043059	13043451	-	GSBRNA2T00084504001	AT5G48050.1	2.32e-66	CONTAINS InterPro DOMAIN/s: Retrotransposon gag protein (InterPro:IPR005162)%3B BEST Arabidopsis thaliana protein match is: unknown protein (TAIR:AT1G34070.1)%3B Has 1807 Blast hits to 1807 proteins in 277 species: Archae - 0%3B Bacteria - 0%3B Metazoa - 73 /.../gi - 347%3B Plants - 385%3B Viruses - 0%3B Other Eukaryotes - 339 (source: NCBI BLink). [Source:TAIR%3BAcc:AT5G48050]
BnaA02g12180D	mr1421(1.03e-05); S21_L-2664(2.52e-06); S21_S-5484(2.37e-06)	chrA02	6431812	6433569	+	GSBRNA2T00090960001	AT1G65620.4	2.84e-142	LOB domain-containing protein 6 [Source:UniProtKB/Swiss-Prot%3BAcc:O04479]
BnaA08g03140D	mr1421(1.19e-05); S21_L-3616(7.11e-09); S21-5246(3.42e-06); S21_L-4407(6.36e-06); S21_S-5484(1.45e-06)	chrA08	2550161	2552026	+	GSBRNA2T00091019001	AT1G48610.1	1.22e-46	Putative DNA-binding protein At1g48610 [Source:UniProtKB/Swiss-Prot%3BAcc:Q94AD1]
BnaA08g02900D	mr1421(8.94e-06)	chrA08	2337923	2340779	+	GSBRNA2T00091055001	AT1G48970.1	0	NagB/RpiA/CoA transferase-like superfamily protein [Source:TAIR%3BAcc:AT1G48970]
BnaA02g30220D	mr1421(3.55e-07); S21-0128(3.73e-07); S21_S-0999(4.45e-07); S21_S-2912(1.03e-09); S21_S-5484(1.19e-06)	chrA02	21897709	21898935	+	GSBRNA2T00091668001	AT5G48500.1	4.24e-88	unknown protein%3B BEST Arabidopsis thaliana protein match is: unknown protein (TAIR:AT2G10930.1)%3B Has 30201 Blast hits to 17322 proteins in 780 species: Archae - 12%3B Bacteria - 1396%3B Metazoa - 17338%3B Fungi - 3422%3B Plants - 5037%3B Viruses - 0%3B Other Eu /.../es - 2996 (source: NCBI BLink). [Source:TAIR%3BAcc:AT5G48500]
BnaC09g41200D	mr1421(1.13e-06); S21-1527(1.23e-05); S21_L-2853(1.14e-05); S21-5246(3.71e-06); mr1169(7.43e-06); S21_L-4193(4.10e-06); S21_S-5484(5.87e-07)	chrC09	43315870	43321098	-	GSBRNA2T00093510001	AT5G16690.1	0	Origin of replication complex subunit 3 [Source:UniProtKB/Swiss-Prot%3BAcc:Q6E7H0]
BnaC03g76140D	mr1421(1.86e-06); S21_S-5484(5.55e-06)	chrC03_random	4823749	4824006	-	GSBRNA2T00094170001	AT1G56070.1	1.38e-49	Ribosomal protein S5/Elongation factor G/III/V family protein [Source:TAIR%3BAcc:AT1G56070]
BnaA09g06210D	mr1421(9.27e-06); S21-2486(6.38e-06); S21_L-3616(1.01e-06); S21-5246(2.63e-08); S21_L-4407(7.06e-06); S21_L-1836(2.85e-06); mr2136(1.31e-06)	chrA09	3068259	3071909	+	GSBRNA2T00094635001	AT5G62720.1	7.26e-134	Integral membrane HPP family protein [Source:TAIR%3BAcc:AT5G62720]
BnaA09g05940D	mr1421(1.48e-06); S21_S-0305(9.45e-06); S21_S-5484(1.98e-06)	chrA09	2895034	2896619	-	GSBRNA2T00094667001	AT5G62200.1	4.43e-105	Embryo-specific protein 3%2C (ATS3) [Source:TAIR%3BAcc:AT5G62200]
BnaA09g05840D	mr1421(6.22e-06); S21_S-0305(5.97e-06)	chrA09	2850292	2854914	+	GSBRNA2T00094679001	AT5G62000.3	0	Auxin response factor 2 [Source:UniProtKB/Swiss-Prot%3BAcc:Q94JM3]
BnaA09g05810D	mr1421(2.36e-06); S21_S-0305(2.33e-06); S21_S-5484(6.77e-06)	chrA09	2831621	2834402	-	GSBRNA2T00094682001	AT5G61790.1	0	Calnexin homolog 1 [Source:UniProtKB/Swiss-Prot%3BAcc:P29402]
BnaA09g05690D	mr1421(3.30e-06); wm0034(1.52e-06); S21-2486(2.37e-12); S21_L-3616(9.85e-08); mr2041(4.92e-07); S21-5246(2.17e-06); mr2136(1.64e-06)	chrA09	2781899	2785317	+	GSBRNA2T00094697001	AT5G61550.1	0
BnaA09g05200D	mr1421(4.44e-06); S21-4887(3.29e-06); S21_S-0305(1.04e-05); S21-0635(3.60e-06); S21_L-3616(1.05e-05); S21_L-4407(1.29e-06); S21_S-3338(8.46e-07); S21-1286(7.62e-06)	chrA09	2555849	2562821	+	GSBRNA2T00094749001	AT5G23630.1	0	Probable manganese-transporting ATPase PDR2 [Source:UniProtKB/Swiss-Prot%3BAcc:Q9LT02]
BnaA09g05160D	mr1421(3.18e-08); S21_L-2853(3.15e-06); S21-2486(3.96e-10); S21-0635(1.12e-06); S21_L-3616(6.24e-07); mr2041(7.41e-06); S21_S-3338(4.34e-07); S21-1286(5.97e-06); S21_S-5484(2.76e-07)	chrA09	2526774	2529791	-	GSBRNA2T00094754001	AT4G39160.1	2.17e-148	Homeodomain-like superfamily protein [Source:TAIR%3BAcc:AT4G39160]
BnaC09g21170D	mr1421(8.48e-06)	chrC09	18459688	18460920	-	GSBRNA2T00095548001
BnaC03g65810D	mr1421(4.47e-07); S21-0635(7.82e-07); S21_L-3616(2.83e-06); S21-5246(1.42e-06); S21_L-4407(9.49e-07); S21_L-1836(4.19e-06); S21-1286(3.78e-06); S21_L-4193(1.41e-05); S21_S-5484(4.36e-07)	chrC03	55572015	55574078	+	GSBRNA2T00095662001	AT4G34710.2	0	Arginine decarboxylase 2 [Source:UniProtKB/Swiss-Prot%3BAcc:O23141]
BnaA01g30810D	mr1421(8.88e-06); S21_S-5484(2.87e-06)	chrA01	21036786	21038649	-	GSBRNA2T00096998001	AT3G12170.1	5.85e-164	Chaperone DnaJ-domain superfamily protein [Source:TAIR%3BAcc:AT3G12170]
BnaC02g39560D	mr1421(1.93e-06); S21-5246(4.31e-09); S21-4031(5.14e-07); S21_S-5484(1.04e-06)	chrC02	42451492	42453044	-	GSBRNA2T00097032001	AT4G11680.1	1.93e-32	E3 ubiquitin-protein ligase At4g11680 [Source:UniProtKB/Swiss-Prot%3BAcc:Q93Z92]
BnaC02g39570D	mr1421(2.06e-08); S21_S-0305(1.36e-05); S21_L-2853(1.40e-06); S21-2486(2.05e-06); S21-5246(5.63e-12); S21_L-4407(2.29e-07); S21_L-1836(1.79e-07); mr1169(1.26e-07); S21-2905(5.21e-06); S21-4031(1.26e-06); S21_L-4193(3.35e-07); S21_S-5484(2.43e-08)	chrC02	42464938	42467579	+	GSBRNA2T00097033001	AT5G27120.1	0	Probable nucleolar protein 5-1 [Source:UniProtKB/Swiss-Prot%3BAcc:O04658]
BnaA07g15160D	mr1421(2.20e-06); S21_S-0305(1.24e-08); S21_S-0999(1.07e-06); S21-3131(1.10e-06); S21_L-4407(1.37e-07); S21_L-1836(5.49e-06); S21_S-5484(2.91e-07)	chrA07	13176579	13179705	+	GSBRNA2T00098582001	AT5G40760.1	0	Glucose-6-phosphate 1-dehydrogenase%2C cytoplasmic isoform 2 [Source:UniProtKB/Swiss-Prot%3BAcc:Q9FJI5]
BnaA07g19610D	mr1421(5.40e-06); S21_L-4407(3.43e-06)	chrA07	15630982	15636305	-	GSBRNA2T00099129001	AT1G59870.1	0	ABC transporter G family member 36 [Source:UniProtKB/Swiss-Prot%3BAcc:Q9XIE2]
BnaA07g20740D	mr1421(6.99e-06)	chrA07	16187121	16188106	+	GSBRNA2T00099256001	AT1G59840.2	1.42e-19	cofactor assembly of complex C [Source:TAIR%3BAcc:AT1G59840]
BnaA07g22580D	mr1421(9.97e-09); S21-0128(5.34e-10); S21_S-0999(2.84e-06); S21_L-2853(2.28e-06); mr1169(1.65e-06); S21-4497(1.18e-05); S21-5460(1.01e-06); S21_S-2912(5.05e-14); S21_L-4193(1.79e-06); S21_S-5484(3.66e-06); S21-6053(2.64e-06)	chrA07	17187002	17190697	-	GSBRNA2T00099483001	AT1G73670.1	0	Mitogen-activated protein kinase 15 [Source:UniProtKB/Swiss-Prot%3BAcc:Q9C9U4]
BnaA07g22620D	mr1421(2.16e-07); S21-0128(2.55e-09); S21-2832(3.82e-06); S21-4887(8.08e-06); S21_S-2912(4.14e-14)	chrA07	17216972	17221981	-	GSBRNA2T00099492001	AT1G73600.2	0	Phosphoethanolamine N-methyltransferase 3 [Source:UniProtKB/Swiss-Prot%3BAcc:Q9C6B9]
BnaA07g23080D	mr1421(1.29e-05); S21-5460(7.05e-06); S21_S-2912(4.03e-06); S21_S-5484(4.07e-06)	chrA07	17441522	17443325	+	GSBRNA2T00099549001	AT1G72370.2	1.11e-175	40S ribosomal protein Sa-1 [Source:UniProtKB/Swiss-Prot%3BAcc:Q08682]
BnaC07g46080D	mr1421(1.29e-05); mr1170(1.35e-06); S21_S-2485(9.44e-06); wm0034(7.92e-08); S21_L-2853(1.28e-05); mr2041(4.33e-07); mr1169(1.13e-05)	chrC07	43886515	43887555	-	GSBRNA2T00100128001	AT4G36550.1	4.31e-87	U-box domain-containing protein 5 [Source:UniProtKB/Swiss-Prot%3BAcc:O23225]
BnaC02g31150D	mr1421(7.64e-07); S21_S-4508(1.20e-05); S21_S-2912(3.16e-06)	chrC02	33266810	33269602	+	GSBRNA2T00103921001
BnaA06g17960D	mr1421(1.16e-05); S21_S-4962(1.41e-05); S21-4635(4.49e-09); S21_S-3338(1.72e-08); S21-4140(8.02e-07); mr872(2.36e-06); mr1169(4.24e-06); S21_S-2912(3.94e-06); S21_L-4193(9.39e-06); S21-0743(2.91e-06); S21_S-0992(7.26e-06)	chrA06	10238138	10239776	+	GSBRNA2T00107254001	AT3G46620.1	3.15e-154	zinc finger (C3HC4-type RING finger) family protein [Source:TAIR%3BAcc:AT3G46620]
BnaC01g11710D	mr1421(7.98e-06)	chrC01	7320815	7323911	-	GSBRNA2T00107699001	AT4G19380.1	3.09e-77	Long-chain-alcohol oxidase FAO4A [Source:UniProtKB/Swiss-Prot%3BAcc:O65709]
BnaC09g03190D	mr1421(1.97e-06); S21-5246(2.43e-06); S21_L-4407(2.56e-06)	chrC09	1813734	1816168	+	GSBRNA2T00109450001	AT5G27470.1	0	Serine--tRNA ligase [Source:UniProtKB/Swiss-Prot%3BAcc:Q39230]
BnaC09g03170D	mr1421(2.52e-06); wm0034(8.01e-07); S21-2486(2.54e-10); mr2041(3.28e-06); S21-5246(7.41e-08); mr2136(3.40e-06)	chrC09	1808203	1809715	-	GSBRNA2T00109452001	AT5G27460.1	0	Pentatricopeptide repeat-containing protein At5g27460 [Source:UniProtKB/Swiss-Prot%3BAcc:Q3E911]
BnaC09g03040D	mr1421(4.97e-07); S21-2486(9.09e-11); S21_L-3616(6.52e-06); S21-5880(6.87e-06); S21-5246(2.05e-07); S21_L-4407(2.27e-06); mr2136(5.14e-10); S21_S-5484(3.61e-06)	chrC09	1722842	1727040	+	GSBRNA2T00109470001	AT5G27220.1	0	Frigida-like protein [Source:TAIR%3BAcc:AT5G27220]
BnaC09g02550D	mr1421(3.35e-06); wm0034(2.01e-08); S21-2486(4.50e-12); S21_L-3616(2.44e-08); mr2041(1.66e-07); S21-5246(2.61e-07)	chrC09	1431287	1432997	-	GSBRNA2T00109533001	AT5G48760.2	6.05e-147	60S ribosomal protein L13a-4 [Source:UniProtKB/Swiss-Prot%3BAcc:Q9FKC0]
BnaC09g02500D	mr1421(1.19e-05); S21-2486(4.58e-07); S21-5246(4.89e-07); mr2136(1.01e-07)	chrC09	1411996	1414082	-	GSBRNA2T00109538001	AT3G07220.1	1.23e-160	FHA domain-containing protein FHA2 [Source:UniProtKB/Swiss-Prot%3BAcc:Q9SFV2]
BnaC09g02330D	mr1421(2.01e-06); S21-2486(1.09e-05); S21-5246(1.33e-08); S21_S-5484(7.84e-07)	chrC09	1323254	1325158	-	GSBRNA2T00109560001	AT5G03780.1	1.81e-134	TRF-like 10 [Source:TAIR%3BAcc:AT5G03780]
BnaC09g02310D	mr1421(4.55e-07); S21-5246(1.13e-06); S21-2077(1.23e-05); S21_S-5484(2.54e-07)	chrC09	1317569	1319732	+	GSBRNA2T00109562001	AT5G48240.1	1.13e-149	unknown protein%3B FUNCTIONS IN: molecular_function unknown%3B INVOLVED IN: biological_process unknown%3B LOCATED IN: nucleolus%3B EXPRESSED IN: cultured cell%3B CONTAINS InterPro DOMAIN/s: Protein of unknown function DUF1665 (InterPro:IPR012459)%3B Has 402 Bla /.../s to 382 proteins in 162 species: Archae - 0%3B Bacteria - 4%3B Metazoa - 139%3B Fungi - 111%3B Plants - 54%3B Viruses - 1%3B Other …
BnaC09g02300D	mr1421(2.88e-06); S21-2486(1.13e-05); S21_L-3616(1.88e-06); S21-5246(6.74e-09); S21_L-4407(2.29e-06); S21_S-5484(5.80e-07)	chrC09	1313489	1316676	-	GSBRNA2T00109563001	AT5G48230.2	0	Acetyl-CoA acetyltransferase%2C cytosolic 1 [Source:UniProtKB/Swiss-Prot%3BAcc:Q8S4Y1]
BnaC09g01600D	mr1421(3.07e-06); S21-1527(9.94e-06); S21-5880(1.21e-05); S21-5246(1.19e-06); S21-2905(8.67e-07); S21-6053(2.49e-07)	chrC09	884111	887227	+	GSBRNA2T00109653001	AT3G28040.1	0	Probably inactive leucine-rich repeat receptor-like protein kinase At3g28040 [Source:UniProtKB/Swiss-Prot%3BAcc:Q9LRT1]
BnaC09g01520D	mr1421(2.48e-06); S21-1527(3.71e-06); S21-5880(6.61e-06); S21-5246(1.26e-07); mr2136(3.08e-06); S21-2905(1.52e-06); S21_S-5484(1.31e-05); S21-6053(1.66e-07)	chrC09	834350	835666	+	GSBRNA2T00109662001	AT3G27690.1	0	photosystem II light harvesting complex gene 2.3 [Source:TAIR%3BAcc:AT3G27690]
BnaC09g01490D	mr1421(4.78e-06); S21-2905(2.14e-09); S21_S-5484(7.59e-06); S21-6053(1.20e-05)	chrC09	806474	808005	-	GSBRNA2T00109667001	AT3G27550.1	2.44e-10	RNA-binding CRS1 / YhbY (CRM) domain protein [Source:TAIR%3BAcc:AT3G27550]
BnaC09g01480D	mr1421(8.90e-06); S21-1527(1.24e-05); mr2136(1.41e-05); S21-2905(7.44e-08); S21-6053(9.17e-07)	chrC09	804923	806409	+	GSBRNA2T00109668001	AT3G27520.1	4.01e-60	unknown protein%3B Has 28 Blast hits to 28 proteins in 10 species: Archae - 0%3B Bacteria - 0%3B Metazoa - 0%3B Fungi - 0%3B Plants - 28%3B Viruses - 0%3B Other Eukaryotes - 0 (source: NCBI BLink). [Source:TAIR%3BAcc:AT3G27520]
BnaC09g01410D	mr1421(2.06e-06); S21-1527(1.24e-05); S21-2486(1.10e-05); S21-5246(1.01e-07); S21_L-4407(1.19e-05); mr2136(5.57e-06); S21-2905(2.27e-06); S21_S-5484(5.80e-06); S21-6053(7.03e-07)	chrC09	776589	777773	-	GSBRNA2T00109677001	AT3G27290.1	4.9e-146	F-box protein At3g27290 [Source:UniProtKB/Swiss-Prot%3BAcc:Q9LK24]
BnaC09g01400D	mr1421(5.52e-07); S21-1527(5.82e-07); S21-5246(1.44e-08); mr2136(1.03e-05); S21-2905(7.71e-08); S21_S-5484(6.09e-07); S21-6053(2.80e-06)	chrC09	773282	775642	+	GSBRNA2T00109678001	AT3G27280.1	0
BnaC09g01370D	mr1421(4.36e-06); S21-2486(4.16e-06); S21-5246(8.43e-08); S21-2905(4.53e-07); S21_S-5484(2.32e-06)	chrC09	756139	758769	-	GSBRNA2T00109681001	AT3G27240.1	0	Cytochrome c1 1%2C heme protein%2C mitochondrial [Source:UniProtKB/Swiss-Prot%3BAcc:Q9LK29]
BnaC09g01360D	mr1421(1.57e-06); S21-1527(2.35e-06); S21-5880(8.06e-06); S21-5246(8.27e-07); S21-2905(1.33e-08); S21_S-5484(2.12e-06); S21-6053(1.24e-06)	chrC09	754220	756001	+	GSBRNA2T00109682001	AT3G27230.1	0	S-adenosyl-L-methionine-dependent methyltransferases superfamily protein [Source:TAIR%3BAcc:AT3G27230]
BnaC09g01340D	mr1421(1.08e-06); S21-2486(1.88e-06); S21-5246(6.42e-06); mr2136(1.05e-05); S21-6053(1.38e-07)	chrC09	750708	752152	-	GSBRNA2T00109684001	AT3G27100.1	7.63e-55	Transcription and mRNA export factor SUS1 [Source:UniProtKB/Swiss-Prot%3BAcc:Q6NQ54]
BnaC09g01320D	mr1421(6.33e-06); S21-1527(6.11e-06); S21-2905(1.07e-05); S21-6053(1.54e-07)	chrC09	745563	746882	-	GSBRNA2T00109686001	AT3G27050.1	1.02e-112	unknown protein%3B Has 43 Blast hits to 43 proteins in 17 species: Archae - 0%3B Bacteria - 0%3B Metazoa - 0%3B Fungi - 0%3B Plants - 40%3B Viruses - 0%3B Other Eukaryotes - 3 (source: NCBI BLink). [Source:TAIR%3BAcc:AT3G27050]
BnaC09g01300D	mr1421(6.00e-06); S21-2486(3.80e-06); S21-5246(1.16e-07); S21_S-5484(5.49e-06)	chrC09	737178	738186	-	GSBRNA2T00109688001	AT3G27010.1	1.14e-101	Transcription factor TCP20 [Source:UniProtKB/Swiss-Prot%3BAcc:Q9LSD5]
BnaC09g01280D	mr1421(2.23e-06); S21-1527(9.34e-06); S21-5880(1.27e-05); mr2136(3.94e-06); S21-6053(3.64e-08)	chrC09	732786	733572	+	GSBRNA2T00109690001	AT3G26960.1	1.6e-89	Pollen Ole e 1 allergen and extensin family protein [Source:TAIR%3BAcc:AT3G26960]
BnaC09g01260D	mr1421(2.44e-07); S21-1527(1.36e-05); S21-2486(2.66e-06); S21-5246(2.50e-08); S21-2905(2.88e-06); S21_S-5484(3.20e-06); S21-6053(1.54e-06)	chrC09	728367	730789	+	GSBRNA2T00109692001	AT3G26990.1	0	ENTH/VHS family protein [Source:TAIR%3BAcc:AT3G26990]
BnaC05g24810D	mr1421(1.33e-05); S21_S-5484(4.22e-06)	chrC05	19279771	19281430	+	GSBRNA2T00111415001
BnaC07g35880D	mr1421(3.96e-06); S21_S-0305(3.65e-06); S21_L-1836(3.28e-07); S21-5460(5.77e-06); S21_S-5484(9.56e-07)	chrC07	38179087	38180431	-	GSBRNA2T00112648001	AT4G19470.1	0	Leucine-rich repeat (LRR) family protein [Source:TAIR%3BAcc:AT4G19470]
[truncated: 8,311 more rows]

## Sheet: S4
Supplementary Table 4 The genes' correlation information of 40 DAF transcriptome.
Gene	correlation with TWS	Module colors	Module Number	Chromosome	Start	End	Strand	Old_NUM	Tair_gene	Blast_p	Tair_annotation
[truncated: 70,781 more rows]

## Sheet: S5
Supplementary Table 5 The statistics of modules calculated by WGCNA.
[truncated: 140 more rows]

## Sheet: S6
Supplementary Table 6. Information for eQTLs.
[truncated: 108,655 more rows]

[truncated: 8 more sheets: S7, S8, S9, S10, S11, S12, S13, S14]
